# Supplementary material for: Genetic composition of captive panda population
Source: BMC Genet. 2016 Oct 3;17:133. doi: 10.1186/s12863-016-0441-y (PMC5048454; doi:10.1186/s12863-016-0441-y)
Supplement: Additional file 3: — Genetic composition of the new generation from the recommended mating pairs based on the MSI scores. (XLSX 3317 kb) [file 12863_2016_441_MOESM3_ESM.xlsx]

## Sheet: recommended by MSI
												Additional File 3: Genetic composition of the new generation from the recommended mating pairs based on the MSI scores.
编号	Second Generation		Males V	Females	MSI	Second Generation		Second Generation	Inbreeding coef.	Sire	Dam	MSI	Stud #	Sire	Dam	Sex	Xiaoxiangling	Liangshan	Qinling	Minshan	Qionglai	Sichuan		Stud #	Sire	Dam	Sex	Xiaoxiangling	Liangshan	Qinling	Minshan	Qionglai	Sichuan		序号	Second Generation	Inbreeding coef.	Sire	Dam	312	152	374	365	287	298	446	174	186	698
1	5278		502	382	1	5278		5278	0	502	382	1	502	WILD	WILD	M	0	0	0	0	1	0		382	WILD	WILD	F	0	0	0	0	1	0		4334	5278	0	502	382	0	0	0	0	0	0	0	0	0	0
2	7438		526	382	1	7438		7438	0	526	382	1	526	329	446	M	0	0	0	0.5	0.5	0		382	WILD	WILD	F	0	0	0	0	1	0		6494	7438	0	526	382	0	0	0	0	0	0	0.25	0	0	0
3	10462		582	382	1	10462		10462	0	582	382	1	582	327	476	M	0	0	0	0	1	0		382	WILD	WILD	F	0	0	0	0	1	0		9518	10462	0	582	382	0	0	0	0	0	0	0	0	0	0
4	12838		606	382	1	12838		12838	0	606	382	1	606	424	544	M	0.5	0	0	0	0.5	0		382	WILD	WILD	F	0	0	0	0	1	0		11894	12838	0	606	382	0	0	0	0	0	0	0	0	0	0
5	13270		609	382	1	13270		13270	0	609	382	1	609	357	511	M	0	0	0	0.5	0.5	0		382	WILD	WILD	F	0	0	0	0	1	0		12326	13270	0	609	382	0	0	0	0	0	0	0	0	0	0
6	18670		674	382	1	18670		18670	0	674	382	1	674	502	544	M	0.5	0	0	0	0.5	0		382	WILD	WILD	F	0	0	0	0	1	0		17726	18670	0	674	382	0	0	0	0	0	0	0	0	0	0
7	20398		711	382	1	20398		20398	0	711	382	1	711	342	522	M	0.125	0.25	0	0.125	0.5	0		382	WILD	WILD	F	0	0	0	0	1	0		19454	20398	0	711	382	0.0625	0.0625	0	0	0	0	0	0.0625	0	0
8	21694		719	382	1	21694		21694	0	719	382	1	719	424	581	M	0	0	0	0	1	0		382	WILD	WILD	F	0	0	0	0	1	0		20750	21694	0	719	382	0	0	0	0	0	0	0	0	0	0
9	22126		724	382	1	22126		22126	0	724	382	1	724	342	523	M	0.125	0.25	0	0.125	0.5	0		382	WILD	WILD	F	0	0	0	0	1	0		21182	22126	0	724	382	0.0625	0.0625	0	0	0	0	0	0.0625	0	0
10	24718		748	382	1	24718		24718	0	748	382	1	748	488	544	M	0.5	0	0	0.125	0.3125	0.0625		382	WILD	WILD	F	0	0	0	0	1	0		23774	24718	0	748	382	0	0	0	0	0	0	0	0	0.0625	0
11	25366		752	382	1	25366		25366	0	752	382	1	752	488	656	M	0	0	0	0.625	0.3125	0.0625		382	WILD	WILD	F	0	0	0	0	1	0		24422	25366	0	752	382	0	0	0	0	0	0	0	0	0.0625	0
12	26878		775	382	1	26878		26878	0	775	382	1	775	502	698	M	0	0	0	0.5	0.5	0		382	WILD	WILD	F	0	0	0	0	1	0		25934	26878	0	775	382	0	0	0	0	0	0	0	0	0	0.25
13	27958		787	382	1	27958		27958	0	787	382	1	787	342	561	M	0.25	0.125	0	0	0.625	0		382	WILD	WILD	F	0	0	0	0	1	0		27014	27958	0	787	382	0.0625	0	0	0	0	0	0	0	0	0
14	28174		788	382	1	28174		28174	0	788	382	1	788	342	561	M	0.25	0.125	0	0	0.625	0		382	WILD	WILD	F	0	0	0	0	1	0		27230	28174	0	788	382	0.0625	0	0	0	0	0	0	0	0	0
15	36814		917	382	1	36814		36814	0	917	382	1	917	MULT61	523	M	0.125	0.25	0	0.125	0	0		382	WILD	WILD	F	0	0	0	0	1	0		35870	36814	0	917	382	0.0625	0.0625	0	0	0	0	0	0.0625	0	0
16	39406		939	382	1	39406		39406	0	939	382	1	939	661	694	M	0	0	0	0	1	0		382	WILD	WILD	F	0	0	0	0	1	0		38462	39406	0	939	382	0	0	0	0	0	0	0	0	0	0
17	1181		327	416	1	1181		1181	0	327	416	1	327	WILD	WILD	M	0	0	0	0	1	0		416	WILD	WILD	F	0	0	0	0	1	0		237	1181	0	327	416	0	0	0	0	0	0	0	0	0	0
18	2909		415	416	1	2909		2909	0	415	416	1	415	WILD	WILD	M	0	0	0	0	1	0		416	WILD	WILD	F	0	0	0	0	1	0		1965	2909	0	415	416	0	0	0	0	0	0	0	0	0	0
19	8957		542	416	1	8957		8957	0	542	416	1	542	WILD	WILD	M	0	0	0	0	1	0		416	WILD	WILD	F	0	0	0	0	1	0		8013	8957	0	542	416	0	0	0	0	0	0	0	0	0	0
20	10253		579	416	1	10253		10253	0	579	416	1	579	WILD	WILD	M	0	0	0	1	0	0		416	WILD	WILD	F	0	0	0	0	1	0		9309	10253	0	579	416	0	0	0	0	0	0	0	0	0	0
21	14789		623	416	1	14789		14789	0	623	416	1	623	WILD	WILD	M	0	0	0	0	1	0		416	WILD	WILD	F	0	0	0	0	1	0		13845	14789	0	623	416	0	0	0	0	0	0	0	0	0	0
22	15005		624	416	1	15005		15005	0	624	416	1	624	WILD	WILD	M	0	0	1	0	0	0		416	WILD	WILD	F	0	0	0	0	1	0		14061	15005	0	624	416	0	0	0	0	0	0	0	0	0	0
23	17381		661	416	1	17381		17381	0	661	416	1	661	WILD	WILD	M	0	0	0	0	1	0		416	WILD	WILD	F	0	0	0	0	1	0		16437	17381	0	661	416	0	0	0	0	0	0	0	0	0	0
24	19973		703	416	1	19973		19973	0	703	416	1	703	WILD	WILD	M	0	0	1	0	0	0		416	WILD	WILD	F	0	0	0	0	1	0		19029	19973	0	703	416	0	0	0	0	0	0	0	0	0	0
25	29261		802	416	1	29261		29261	0	802	416	1	802	WILD	WILD	M	0	0	1	0	0	0		416	WILD	WILD	F	0	0	0	0	1	0		28317	29261	0	802	416	0	0	0	0	0	0	0	0	0	0
26	29477		803	416	1	29477		29477	0	803	416	1	803	WILD	WILD	M	0	0	1	0	0	0		416	WILD	WILD	F	0	0	0	0	1	0		28533	29477	0	803	416	0	0	0	0	0	0	0	0	0	0
27	30557		831	416	1	30557		30557	0	831	416	1	831	WILD	WILD	M	0	0	0	1	0	0		416	WILD	WILD	F	0	0	0	0	1	0		29613	30557	0	831	416	0	0	0	0	0	0	0	0	0	0
28	32285		865	416	1	32285		32285	0	865	416	1	865	MULT49	581	M	0	0	0	0	0.5	0		416	WILD	WILD	F	0	0	0	0	1	0		31341	32285	0	865	416	0	0	0	0	0	0	0	0	0	0
29	33797		886	416	1	33797		33797	0	886	416	1	886	579	698	M	0	0	0	1	0	0		416	WILD	WILD	F	0	0	0	0	1	0		32853	33797	0	886	416	0	0	0	0	0	0	0	0	0	0.25
30	38981		937	416	1	38981		38981	0	937	416	1	937	MULT74	698	M	0	0	0	0.5	0	0		416	WILD	WILD	F	0	0	0	0	1	0		38037	38981	0	937	416	0	0	0	0	0	0	0	0	0	0.25
31	39197		938	416	1	39197		39197	0	938	416	1	938	661	702	M	0	0	0	0	1	0		416	WILD	WILD	F	0	0	0	0	1	0		38253	39197	0	938	416	0	0	0	0	0	0	0	0	0	0
32	5289		502	434	1	5289		5289	0	502	434	1	502	WILD	WILD	M	0	0	0	0	1	0		434	306	358	F	0	0	0	0.5	0.5	0		4345	5289	0	502	434	0	0	0	0	0	0	0	0	0	0
33	7449		526	434	1	7449		7449	0	526	434	1	526	329	446	M	0	0	0	0.5	0.5	0		434	306	358	F	0	0	0	0.5	0.5	0		6505	7449	0	526	434	0	0	0	0	0	0	0.25	0	0	0
34	18681		674	434	1	18681		18681	0	674	434	1	674	502	544	M	0.5	0	0	0	0.5	0		434	306	358	F	0	0	0	0.5	0.5	0		17737	18681	0	674	434	0	0	0	0	0	0	0	0	0	0
35	20409		711	434	1	20409		20409	0	711	434	1	711	342	522	M	0.125	0.25	0	0.125	0.5	0		434	306	358	F	0	0	0	0.5	0.5	0		19465	20409	0	711	434	0.0625	0.0625	0	0	0	0	0	0.0625	0	0
36	21705		719	434	1	21705		21705	0	719	434	1	719	424	581	M	0	0	0	0	1	0		434	306	358	F	0	0	0	0.5	0.5	0		20761	21705	0	719	434	0	0	0	0	0	0	0	0	0	0
37	22137		724	434	1	22137		22137	0	724	434	1	724	342	523	M	0.125	0.25	0	0.125	0.5	0		434	306	358	F	0	0	0	0.5	0.5	0		21193	22137	0	724	434	0.0625	0.0625	0	0	0	0	0	0.0625	0	0
38	24729		748	434	1	24729		24729	0	748	434	1	748	488	544	M	0.5	0	0	0.125	0.3125	0.0625		434	306	358	F	0	0	0	0.5	0.5	0		23785	24729	0	748	434	0	0	0	0	0	0	0	0	0.0625	0
39	25377		752	434	1	25377		25377	0	752	434	1	752	488	656	M	0	0	0	0.625	0.3125	0.0625		434	306	358	F	0	0	0	0.5	0.5	0		24433	25377	0	752	434	0	0	0	0	0	0	0	0	0.0625	0
40	26889		775	434	1	26889		26889	0	775	434	1	775	502	698	M	0	0	0	0.5	0.5	0		434	306	358	F	0	0	0	0.5	0.5	0		25945	26889	0	775	434	0	0	0	0	0	0	0	0	0	0.25
41	27969		787	434	1	27969		27969	0	787	434	1	787	342	561	M	0.25	0.125	0	0	0.625	0		434	306	358	F	0	0	0	0.5	0.5	0		27025	27969	0	787	434	0.0625	0	0	0	0	0	0	0	0	0
42	28185		788	434	1	28185		28185	0	788	434	1	788	342	561	M	0.25	0.125	0	0	0.625	0		434	306	358	F	0	0	0	0.5	0.5	0		27241	28185	0	788	434	0.0625	0	0	0	0	0	0	0	0	0
43	36825		917	434	1	36825		36825	0	917	434	1	917	MULT61	523	M	0.125	0.25	0	0.125	0	0		434	306	358	F	0	0	0	0.5	0.5	0		35881	36825	0	917	434	0.0625	0.0625	0	0	0	0	0	0.0625	0	0
44	4214		461	473	1	4214		4214	0	461	473	1	461	306	362	M	0	0.125	0	0.625	0.25	0		473	298	444	F	0	0	0	0.5	0.5	0		3270	4214	0	461	473	0	0.0625	0	0	0	0.25	0	0.0625	0	0
45	5294		502	473	1	5294		5294	0	502	473	1	502	WILD	WILD	M	0	0	0	0	1	0		473	298	444	F	0	0	0	0.5	0.5	0		4350	5294	0	502	473	0	0	0	0	0	0.25	0	0	0	0
46	7454		526	473	1	7454		7454	0	526	473	1	526	329	446	M	0	0	0	0.5	0.5	0		473	298	444	F	0	0	0	0.5	0.5	0		6510	7454	0	526	473	0	0	0	0	0	0.25	0.25	0	0	0
47	10478		582	473	1	10478		10478	0	582	473	1	582	327	476	M	0	0	0	0	1	0		473	298	444	F	0	0	0	0.5	0.5	0		9534	10478	0	582	473	0	0	0	0	0	0.25	0	0	0	0
48	12854		606	473	1	12854		12854	0	606	473	1	606	424	544	M	0.5	0	0	0	0.5	0		473	298	444	F	0	0	0	0.5	0.5	0		11910	12854	0	606	473	0	0	0	0	0	0.25	0	0	0	0
49	13286		609	473	1	13286		13286	0	609	473	1	609	357	511	M	0	0	0	0.5	0.5	0		473	298	444	F	0	0	0	0.5	0.5	0		12342	13286	0	609	473	0	0	0	0	0	0.25	0	0	0	0
50	20414		711	473	1	20414		20414	0	711	473	1	711	342	522	M	0.125	0.25	0	0.125	0.5	0		473	298	444	F	0	0	0	0.5	0.5	0		19470	20414	0	711	473	0.0625	0.0625	0	0	0	0.25	0	0.0625	0	0
51	21710		719	473	1	21710		21710	0	719	473	1	719	424	581	M	0	0	0	0	1	0		473	298	444	F	0	0	0	0.5	0.5	0		20766	21710	0	719	473	0	0	0	0	0	0.25	0	0	0	0
52	22142		724	473	1	22142		22142	0	724	473	1	724	342	523	M	0.125	0.25	0	0.125	0.5	0		473	298	444	F	0	0	0	0.5	0.5	0		21198	22142	0	724	473	0.0625	0.0625	0	0	0	0.25	0	0.0625	0	0
53	24734		748	473	1	24734		24734	0	748	473	1	748	488	544	M	0.5	0	0	0.125	0.3125	0.0625		473	298	444	F	0	0	0	0.5	0.5	0		23790	24734	0	748	473	0	0	0	0	0	0.25	0	0	0.0625	0
54	25382		752	473	1	25382		25382	0	752	473	1	752	488	656	M	0	0	0	0.625	0.3125	0.0625		473	298	444	F	0	0	0	0.5	0.5	0		24438	25382	0	752	473	0	0	0	0	0	0.25	0	0	0.0625	0
55	27974		787	473	1	27974		27974	0	787	473	1	787	342	561	M	0.25	0.125	0	0	0.625	0		473	298	444	F	0	0	0	0.5	0.5	0		27030	27974	0	787	473	0.0625	0	0	0	0	0.25	0	0	0	0
56	28190		788	473	1	28190		28190	0	788	473	1	788	342	561	M	0.25	0.125	0	0	0.625	0		473	298	444	F	0	0	0	0.5	0.5	0		27246	28190	0	788	473	0.0625	0	0	0	0	0.25	0	0	0	0
57	36830		917	473	1	36830		36830	0	917	473	1	917	MULT61	523	M	0.125	0.25	0	0.125	0	0		473	298	444	F	0	0	0	0.5	0.5	0		35886	36830	0	917	473	0.0625	0.0625	0	0	0	0.25	0	0.0625	0	0
58	39422		939	473	1	39422		39422	0	939	473	1	939	661	694	M	0	0	0	0	1	0		473	298	444	F	0	0	0	0.5	0.5	0		38478	39422	0	939	473	0	0	0	0	0	0.25	0	0	0	0
59	1202		327	505	1	1202		1202	0	327	505	1	327	WILD	WILD	M	0	0	0	0	1	0		505	WILD	WILD	F	0	0	0	0	1	0		258	1202	0	327	505	0	0	0	0	0	0	0	0	0	0
60	1418		342	505	1	1418		1418	0	342	505	1	342	WILD	WILD	M	0	0	0	0	1	0		505	WILD	WILD	F	0	0	0	0	1	0		474	1418	0	342	505	0	0	0	0	0	0	0	0	0	0
61	2930		415	505	1	2930		2930	0	415	505	1	415	WILD	WILD	M	0	0	0	0	1	0		505	WILD	WILD	F	0	0	0	0	1	0		1986	2930	0	415	505	0	0	0	0	0	0	0	0	0	0
62	8978		542	505	1	8978		8978	0	542	505	1	542	WILD	WILD	M	0	0	0	0	1	0		505	WILD	WILD	F	0	0	0	0	1	0		8034	8978	0	542	505	0	0	0	0	0	0	0	0	0	0
63	10274		579	505	1	10274		10274	0	579	505	1	579	WILD	WILD	M	0	0	0	1	0	0		505	WILD	WILD	F	0	0	0	0	1	0		9330	10274	0	579	505	0	0	0	0	0	0	0	0	0	0
64	14810		623	505	1	14810		14810	0	623	505	1	623	WILD	WILD	M	0	0	0	0	1	0		505	WILD	WILD	F	0	0	0	0	1	0		13866	14810	0	623	505	0	0	0	0	0	0	0	0	0	0
65	15026		624	505	1	15026		15026	0	624	505	1	624	WILD	WILD	M	0	0	1	0	0	0		505	WILD	WILD	F	0	0	0	0	1	0		14082	15026	0	624	505	0	0	0	0	0	0	0	0	0	0
66	17402		661	505	1	17402		17402	0	661	505	1	661	WILD	WILD	M	0	0	0	0	1	0		505	WILD	WILD	F	0	0	0	0	1	0		16458	17402	0	661	505	0	0	0	0	0	0	0	0	0	0
67	19994		703	505	1	19994		19994	0	703	505	1	703	WILD	WILD	M	0	0	1	0	0	0		505	WILD	WILD	F	0	0	0	0	1	0		19050	19994	0	703	505	0	0	0	0	0	0	0	0	0	0
68	29282		802	505	1	29282		29282	0	802	505	1	802	WILD	WILD	M	0	0	1	0	0	0		505	WILD	WILD	F	0	0	0	0	1	0		28338	29282	0	802	505	0	0	0	0	0	0	0	0	0	0
69	29498		803	505	1	29498		29498	0	803	505	1	803	WILD	WILD	M	0	0	1	0	0	0		505	WILD	WILD	F	0	0	0	0	1	0		28554	29498	0	803	505	0	0	0	0	0	0	0	0	0	0
70	30578		831	505	1	30578		30578	0	831	505	1	831	WILD	WILD	M	0	0	0	1	0	0		505	WILD	WILD	F	0	0	0	0	1	0		29634	30578	0	831	505	0	0	0	0	0	0	0	0	0	0
71	32306		865	505	1	32306		32306	0	865	505	1	865	MULT49	581	M	0	0	0	0	0.5	0		505	WILD	WILD	F	0	0	0	0	1	0		31362	32306	0	865	505	0	0	0	0	0	0	0	0	0	0
72	33818		886	505	1	33818		33818	0	886	505	1	886	579	698	M	0	0	0	1	0	0		505	WILD	WILD	F	0	0	0	0	1	0		32874	33818	0	886	505	0	0	0	0	0	0	0	0	0	0.25
73	39002		937	505	1	39002		39002	0	937	505	1	937	MULT74	698	M	0	0	0	0.5	0	0		505	WILD	WILD	F	0	0	0	0	1	0		38058	39002	0	937	505	0	0	0	0	0	0	0	0	0	0.25
74	39218		938	505	1	39218		39218	0	938	505	1	938	661	702	M	0	0	0	0	1	0		505	WILD	WILD	F	0	0	0	0	1	0		38274	39218	0	938	505	0	0	0	0	0	0	0	0	0	0
75	1419		342	507	1	1419		1419	0	342	507	1	342	WILD	WILD	M	0	0	0	0	1	0		507	369	320	F	0	0	0.25	0.125	0.625	0		475	1419	0	342	507	0	0	0	0	0	0	0	0	0.0625	0
76	2931		415	507	1	2931		2931	0	415	507	1	415	WILD	WILD	M	0	0	0	0	1	0		507	369	320	F	0	0	0.25	0.125	0.625	0		1987	2931	0	415	507	0	0	0	0	0	0	0	0	0.0625	0
77	10275		579	507	1	10275		10275	0	579	507	1	579	WILD	WILD	M	0	0	0	1	0	0		507	369	320	F	0	0	0.25	0.125	0.625	0		9331	10275	0	579	507	0	0	0	0	0	0	0	0	0.0625	0
78	14811		623	507	1	14811		14811	0	623	507	1	623	WILD	WILD	M	0	0	0	0	1	0		507	369	320	F	0	0	0.25	0.125	0.625	0		13867	14811	0	623	507	0	0	0	0	0	0	0	0	0.0625	0
79	15027		624	507	1	15027		15027	0	624	507	1	624	WILD	WILD	M	0	0	1	0	0	0		507	369	320	F	0	0	0.25	0.125	0.625	0		14083	15027	0	624	507	0	0	0	0	0	0	0	0	0.0625	0
80	17403		661	507	1	17403		17403	0	661	507	1	661	WILD	WILD	M	0	0	0	0	1	0		507	369	320	F	0	0	0.25	0.125	0.625	0		16459	17403	0	661	507	0	0	0	0	0	0	0	0	0.0625	0
81	18699		674	507	1	18699		18699	0	674	507	1	674	502	544	M	0.5	0	0	0	0.5	0		507	369	320	F	0	0	0.25	0.125	0.625	0		17755	18699	0	674	507	0	0	0	0	0	0	0	0	0.0625	0
82	25611		753	507	1	25611		25611	0	753	507	1	753	MULT22	562	M	0	0	0.25	0	0.25	0		507	369	320	F	0	0	0.25	0.125	0.625	0		24667	25611	0	753	507	0	0	0	0	0	0	0	0	0.0625	0
83	26907		775	507	1	26907		26907	0	775	507	1	775	502	698	M	0	0	0	0.5	0.5	0		507	369	320	F	0	0	0.25	0.125	0.625	0		25963	26907	0	775	507	0	0	0	0	0	0	0	0	0.0625	0.25
84	32307		865	507	1	32307		32307	0	865	507	1	865	MULT49	581	M	0	0	0	0	0.5	0		507	369	320	F	0	0	0.25	0.125	0.625	0		31363	32307	0	865	507	0	0	0	0	0	0	0	0	0.0625	0
85	33819		886	507	1	33819		33819	0	886	507	1	886	579	698	M	0	0	0	1	0	0		507	369	320	F	0	0	0.25	0.125	0.625	0		32875	33819	0	886	507	0	0	0	0	0	0	0	0	0.0625	0.25
86	36411		912	507	1	36411		36411	0	912	507	1	912	624	562	M	0	0	0.75	0	0.25	0		507	369	320	F	0	0	0.25	0.125	0.625	0		35467	36411	0	912	507	0	0	0	0	0	0	0	0	0.0625	0
87	39003		937	507	1	39003		39003	0	937	507	1	937	MULT74	698	M	0	0	0	0.5	0	0		507	369	320	F	0	0	0.25	0.125	0.625	0		38059	39003	0	937	507	0	0	0	0	0	0	0	0	0.0625	0.25
88	39219		938	507	1	39219		39219	0	938	507	1	938	661	702	M	0	0	0	0	1	0		507	369	320	F	0	0	0.25	0.125	0.625	0		38275	39219	0	938	507	0	0	0	0	0	0	0	0	0.0625	0
89	1214		327	544	1	1214		1214	0	327	544	1	327	WILD	WILD	M	0	0	0	0	1	0		544	WILD	WILD	F	1	0	0	0	0	0		270	1214	0	327	544	0	0	0	0	0	0	0	0	0	0
90	1430		342	544	1	1430		1430	0	342	544	1	342	WILD	WILD	M	0	0	0	0	1	0		544	WILD	WILD	F	1	0	0	0	0	0		486	1430	0	342	544	0	0	0	0	0	0	0	0	0	0
91	2942		415	544	1	2942		2942	0	415	544	1	415	WILD	WILD	M	0	0	0	0	1	0		544	WILD	WILD	F	1	0	0	0	0	0		1998	2942	0	415	544	0	0	0	0	0	0	0	0	0	0
92	8990		542	544	1	8990		8990	0	542	544	1	542	WILD	WILD	M	0	0	0	0	1	0		544	WILD	WILD	F	1	0	0	0	0	0		8046	8990	0	542	544	0	0	0	0	0	0	0	0	0	0
93	10286		579	544	1	10286		10286	0	579	544	1	579	WILD	WILD	M	0	0	0	1	0	0		544	WILD	WILD	F	1	0	0	0	0	0		9342	10286	0	579	544	0	0	0	0	0	0	0	0	0	0
94	14822		623	544	1	14822		14822	0	623	544	1	623	WILD	WILD	M	0	0	0	0	1	0		544	WILD	WILD	F	1	0	0	0	0	0		13878	14822	0	623	544	0	0	0	0	0	0	0	0	0	0
95	15038		624	544	1	15038		15038	0	624	544	1	624	WILD	WILD	M	0	0	1	0	0	0		544	WILD	WILD	F	1	0	0	0	0	0		14094	15038	0	624	544	0	0	0	0	0	0	0	0	0	0
96	17414		661	544	1	17414		17414	0	661	544	1	661	WILD	WILD	M	0	0	0	0	1	0		544	WILD	WILD	F	1	0	0	0	0	0		16470	17414	0	661	544	0	0	0	0	0	0	0	0	0	0
97	20006		703	544	1	20006		20006	0	703	544	1	703	WILD	WILD	M	0	0	1	0	0	0		544	WILD	WILD	F	1	0	0	0	0	0		19062	20006	0	703	544	0	0	0	0	0	0	0	0	0	0
98	25622		753	544	1	25622		25622	0	753	544	1	753	MULT22	562	M	0	0	0.25	0	0.25	0		544	WILD	WILD	F	1	0	0	0	0	0		24678	25622	0	753	544	0	0	0	0	0	0	0	0	0	0
99	29294		802	544	1	29294		29294	0	802	544	1	802	WILD	WILD	M	0	0	1	0	0	0		544	WILD	WILD	F	1	0	0	0	0	0		28350	29294	0	802	544	0	0	0	0	0	0	0	0	0	0
100	29510		803	544	1	29510		29510	0	803	544	1	803	WILD	WILD	M	0	0	1	0	0	0		544	WILD	WILD	F	1	0	0	0	0	0		28566	29510	0	803	544	0	0	0	0	0	0	0	0	0	0
101	30590		831	544	1	30590		30590	0	831	544	1	831	WILD	WILD	M	0	0	0	1	0	0		544	WILD	WILD	F	1	0	0	0	0	0		29646	30590	0	831	544	0	0	0	0	0	0	0	0	0	0
102	32318		865	544	1	32318		32318	0	865	544	1	865	MULT49	581	M	0	0	0	0	0.5	0		544	WILD	WILD	F	1	0	0	0	0	0		31374	32318	0	865	544	0	0	0	0	0	0	0	0	0	0
103	33830		886	544	1	33830		33830	0	886	544	1	886	579	698	M	0	0	0	1	0	0		544	WILD	WILD	F	1	0	0	0	0	0		32886	33830	0	886	544	0	0	0	0	0	0	0	0	0	0.25
104	36422		912	544	1	36422		36422	0	912	544	1	912	624	562	M	0	0	0.75	0	0.25	0		544	WILD	WILD	F	1	0	0	0	0	0		35478	36422	0	912	544	0	0	0	0	0	0	0	0	0	0
105	39014		937	544	1	39014		39014	0	937	544	1	937	MULT74	698	M	0	0	0	0.5	0	0		544	WILD	WILD	F	1	0	0	0	0	0		38070	39014	0	937	544	0	0	0	0	0	0	0	0	0	0.25
106	39230		938	544	1	39230		39230	0	938	544	1	938	661	702	M	0	0	0	0	1	0		544	WILD	WILD	F	1	0	0	0	0	0		38286	39230	0	938	544	0	0	0	0	0	0	0	0	0	0
107	4246		461	562	1	4246		4246	0	461	562	1	461	306	362	M	0	0.125	0	0.625	0.25	0		562	377	444	F	0	0	0.5	0	0.5	0		3302	4246	0	461	562	0	0.0625	0	0	0	0	0	0.0625	0	0
108	5326		502	562	1	5326		5326	0	502	562	1	502	WILD	WILD	M	0	0	0	0	1	0		562	377	444	F	0	0	0.5	0	0.5	0		4382	5326	0	502	562	0	0	0	0	0	0	0	0	0	0
109	7486		526	562	1	7486		7486	0	526	562	1	526	329	446	M	0	0	0	0.5	0.5	0		562	377	444	F	0	0	0.5	0	0.5	0		6542	7486	0	526	562	0	0	0	0	0	0	0.25	0	0	0
110	10510		582	562	1	10510		10510	0	582	562	1	582	327	476	M	0	0	0	0	1	0		562	377	444	F	0	0	0.5	0	0.5	0		9566	10510	0	582	562	0	0	0	0	0	0	0	0	0	0
111	12886		606	562	1	12886		12886	0	606	562	1	606	424	544	M	0.5	0	0	0	0.5	0		562	377	444	F	0	0	0.5	0	0.5	0		11942	12886	0	606	562	0	0	0	0	0	0	0	0	0	0
112	13318		609	562	1	13318		13318	0	609	562	1	609	357	511	M	0	0	0	0.5	0.5	0		562	377	444	F	0	0	0.5	0	0.5	0		12374	13318	0	609	562	0	0	0	0	0	0	0	0	0	0
113	20446		711	562	1	20446		20446	0	711	562	1	711	342	522	M	0.125	0.25	0	0.125	0.5	0		562	377	444	F	0	0	0.5	0	0.5	0		19502	20446	0	711	562	0.0625	0.0625	0	0	0	0	0	0.0625	0	0
114	21742		719	562	1	21742		21742	0	719	562	1	719	424	581	M	0	0	0	0	1	0		562	377	444	F	0	0	0.5	0	0.5	0		20798	21742	0	719	562	0	0	0	0	0	0	0	0	0	0
115	22174		724	562	1	22174		22174	0	724	562	1	724	342	523	M	0.125	0.25	0	0.125	0.5	0		562	377	444	F	0	0	0.5	0	0.5	0		21230	22174	0	724	562	0.0625	0.0625	0	0	0	0	0	0.0625	0	0
116	24766		748	562	1	24766		24766	0	748	562	1	748	488	544	M	0.5	0	0	0.125	0.3125	0.0625		562	377	444	F	0	0	0.5	0	0.5	0		23822	24766	0	748	562	0	0	0	0	0	0	0	0	0.0625	0
117	25414		752	562	1	25414		25414	0	752	562	1	752	488	656	M	0	0	0	0.625	0.3125	0.0625		562	377	444	F	0	0	0.5	0	0.5	0		24470	25414	0	752	562	0	0	0	0	0	0	0	0	0.0625	0
118	28006		787	562	1	28006		28006	0	787	562	1	787	342	561	M	0.25	0.125	0	0	0.625	0		562	377	444	F	0	0	0.5	0	0.5	0		27062	28006	0	787	562	0.0625	0	0	0	0	0	0	0	0	0
119	28222		788	562	1	28222		28222	0	788	562	1	788	342	561	M	0.25	0.125	0	0	0.625	0		562	377	444	F	0	0	0.5	0	0.5	0		27278	28222	0	788	562	0.0625	0	0	0	0	0	0	0	0	0
120	36862		917	562	1	36862		36862	0	917	562	1	917	MULT61	523	M	0.125	0.25	0	0.125	0	0		562	377	444	F	0	0	0.5	0	0.5	0		35918	36862	0	917	562	0.0625	0.0625	0	0	0	0	0	0.0625	0	0
121	39454		939	562	1	39454		39454	0	939	562	1	939	661	694	M	0	0	0	0	1	0		562	377	444	F	0	0	0.5	0	0.5	0		38510	39454	0	939	562	0	0	0	0	0	0	0	0	0	0
122	5331		502	569	1	5331		5331	0	502	569	1	502	WILD	WILD	M	0	0	0	0	1	0		569	369	421	F	0	0	0.25	0.125	0.5625	0.0625		4387	5331	0	502	569	0	0	0	0	0	0	0	0	0.0625	0
123	7491		526	569	1	7491		7491	0	526	569	1	526	329	446	M	0	0	0	0.5	0.5	0		569	369	421	F	0	0	0.25	0.125	0.5625	0.0625		6547	7491	0	526	569	0	0	0	0	0	0	0.25	0	0.0625	0
124	13323		609	569	1	13323		13323	0	609	569	1	609	357	511	M	0	0	0	0.5	0.5	0		569	369	421	F	0	0	0.25	0.125	0.5625	0.0625		12379	13323	0	609	569	0	0	0	0	0	0	0	0	0.0625	0
125	20451		711	569	1	20451		20451	0	711	569	1	711	342	522	M	0.125	0.25	0	0.125	0.5	0		569	369	421	F	0	0	0.25	0.125	0.5625	0.0625		19507	20451	0	711	569	0.0625	0.0625	0	0	0	0	0	0.0625	0.0625	0
126	21747		719	569	1	21747		21747	0	719	569	1	719	424	581	M	0	0	0	0	1	0		569	369	421	F	0	0	0.25	0.125	0.5625	0.0625		20803	21747	0	719	569	0	0	0	0	0	0	0	0	0.0625	0
127	22179		724	569	1	22179		22179	0	724	569	1	724	342	523	M	0.125	0.25	0	0.125	0.5	0		569	369	421	F	0	0	0.25	0.125	0.5625	0.0625		21235	22179	0	724	569	0.0625	0.0625	0	0	0	0	0	0.0625	0.0625	0
128	28011		787	569	1	28011		28011	0	787	569	1	787	342	561	M	0.25	0.125	0	0	0.625	0		569	369	421	F	0	0	0.25	0.125	0.5625	0.0625		27067	28011	0	787	569	0.0625	0	0	0	0	0	0	0	0.0625	0
129	28227		788	569	1	28227		28227	0	788	569	1	788	342	561	M	0.25	0.125	0	0	0.625	0		569	369	421	F	0	0	0.25	0.125	0.5625	0.0625		27283	28227	0	788	569	0.0625	0	0	0	0	0	0	0	0.0625	0
130	36867		917	569	1	36867		36867	0	917	569	1	917	MULT61	523	M	0.125	0.25	0	0.125	0	0		569	369	421	F	0	0	0.25	0.125	0.5625	0.0625		35923	36867	0	917	569	0.0625	0.0625	0	0	0	0	0	0.0625	0.0625	0
131	1232		327	581	1	1232		1232	0	327	581	1	327	WILD	WILD	M	0	0	0	0	1	0		581	WILD	WILD	F	0	0	0	0	1	0		288	1232	0	327	581	0	0	0	0	0	0	0	0	0	0
132	1448		342	581	1	1448		1448	0	342	581	1	342	WILD	WILD	M	0	0	0	0	1	0		581	WILD	WILD	F	0	0	0	0	1	0		504	1448	0	342	581	0	0	0	0	0	0	0	0	0	0
133	2960		415	581	1	2960		2960	0	415	581	1	415	WILD	WILD	M	0	0	0	0	1	0		581	WILD	WILD	F	0	0	0	0	1	0		2016	2960	0	415	581	0	0	0	0	0	0	0	0	0	0
134	9008		542	581	1	9008		9008	0	542	581	1	542	WILD	WILD	M	0	0	0	0	1	0		581	WILD	WILD	F	0	0	0	0	1	0		8064	9008	0	542	581	0	0	0	0	0	0	0	0	0	0
135	10304		579	581	1	10304		10304	0	579	581	1	579	WILD	WILD	M	0	0	0	1	0	0		581	WILD	WILD	F	0	0	0	0	1	0		9360	10304	0	579	581	0	0	0	0	0	0	0	0	0	0
136	14840		623	581	1	14840		14840	0	623	581	1	623	WILD	WILD	M	0	0	0	0	1	0		581	WILD	WILD	F	0	0	0	0	1	0		13896	14840	0	623	581	0	0	0	0	0	0	0	0	0	0
137	15056		624	581	1	15056		15056	0	624	581	1	624	WILD	WILD	M	0	0	1	0	0	0		581	WILD	WILD	F	0	0	0	0	1	0		14112	15056	0	624	581	0	0	0	0	0	0	0	0	0	0
138	17432		661	581	1	17432		17432	0	661	581	1	661	WILD	WILD	M	0	0	0	0	1	0		581	WILD	WILD	F	0	0	0	0	1	0		16488	17432	0	661	581	0	0	0	0	0	0	0	0	0	0
139	20024		703	581	1	20024		20024	0	703	581	1	703	WILD	WILD	M	0	0	1	0	0	0		581	WILD	WILD	F	0	0	0	0	1	0		19080	20024	0	703	581	0	0	0	0	0	0	0	0	0	0
140	29312		802	581	1	29312		29312	0	802	581	1	802	WILD	WILD	M	0	0	1	0	0	0		581	WILD	WILD	F	0	0	0	0	1	0		28368	29312	0	802	581	0	0	0	0	0	0	0	0	0	0
141	29528		803	581	1	29528		29528	0	803	581	1	803	WILD	WILD	M	0	0	1	0	0	0		581	WILD	WILD	F	0	0	0	0	1	0		28584	29528	0	803	581	0	0	0	0	0	0	0	0	0	0
142	30608		831	581	1	30608		30608	0	831	581	1	831	WILD	WILD	M	0	0	0	1	0	0		581	WILD	WILD	F	0	0	0	0	1	0		29664	30608	0	831	581	0	0	0	0	0	0	0	0	0	0
143	33848		886	581	1	33848		33848	0	886	581	1	886	579	698	M	0	0	0	1	0	0		581	WILD	WILD	F	0	0	0	0	1	0		32904	33848	0	886	581	0	0	0	0	0	0	0	0	0	0.25
144	39032		937	581	1	39032		39032	0	937	581	1	937	MULT74	698	M	0	0	0	0.5	0	0		581	WILD	WILD	F	0	0	0	0	1	0		38088	39032	0	937	581	0	0	0	0	0	0	0	0	0	0.25
145	39248		938	581	1	39248		39248	0	938	581	1	938	661	702	M	0	0	0	0	1	0		581	WILD	WILD	F	0	0	0	0	1	0		38304	39248	0	938	581	0	0	0	0	0	0	0	0	0	0
146	5358		502	650	1	5358		5358	0	502	650	1	502	WILD	WILD	M	0	0	0	0	1	0		650	369	474	F	0	0	0.25	0.25	0.5	0		4414	5358	0	502	650	0	0	0	0	0	0.125	0	0	0	0
147	20478		711	650	1	20478		20478	0	711	650	1	711	342	522	M	0.125	0.25	0	0.125	0.5	0		650	369	474	F	0	0	0.25	0.25	0.5	0		19534	20478	0	711	650	0.0625	0.0625	0	0	0	0.125	0	0.0625	0	0
148	28038		787	650	1	28038		28038	0	787	650	1	787	342	561	M	0.25	0.125	0	0	0.625	0		650	369	474	F	0	0	0.25	0.25	0.5	0		27094	28038	0	787	650	0.0625	0	0	0	0	0.125	0	0	0	0
149	28254		788	650	1	28254		28254	0	788	650	1	788	342	561	M	0.25	0.125	0	0	0.625	0		650	369	474	F	0	0	0.25	0.25	0.5	0		27310	28254	0	788	650	0.0625	0	0	0	0	0.125	0	0	0	0
150	1258		327	660	1	1258		1258	0	327	660	1	327	WILD	WILD	M	0	0	0	0	1	0		660	WILD	WILD	F	0	0	1	0	0	0		314	1258	0	327	660	0	0	0	0	0	0	0	0	0	0
151	2986		415	660	1	2986		2986	0	415	660	1	415	WILD	WILD	M	0	0	0	0	1	0		660	WILD	WILD	F	0	0	1	0	0	0		2042	2986	0	415	660	0	0	0	0	0	0	0	0	0	0
152	9034		542	660	1	9034		9034	0	542	660	1	542	WILD	WILD	M	0	0	0	0	1	0		660	WILD	WILD	F	0	0	1	0	0	0		8090	9034	0	542	660	0	0	0	0	0	0	0	0	0	0
153	10330		579	660	1	10330		10330	0	579	660	1	579	WILD	WILD	M	0	0	0	1	0	0		660	WILD	WILD	F	0	0	1	0	0	0		9386	10330	0	579	660	0	0	0	0	0	0	0	0	0	0
154	14866		623	660	1	14866		14866	0	623	660	1	623	WILD	WILD	M	0	0	0	0	1	0		660	WILD	WILD	F	0	0	1	0	0	0		13922	14866	0	623	660	0	0	0	0	0	0	0	0	0	0
155	15082		624	660	1	15082		15082	0	624	660	1	624	WILD	WILD	M	0	0	1	0	0	0		660	WILD	WILD	F	0	0	1	0	0	0		14138	15082	0	624	660	0	0	0	0	0	0	0	0	0	0
156	17458		661	660	1	17458		17458	0	661	660	1	661	WILD	WILD	M	0	0	0	0	1	0		660	WILD	WILD	F	0	0	1	0	0	0		16514	17458	0	661	660	0	0	0	0	0	0	0	0	0	0
157	20050		703	660	1	20050		20050	0	703	660	1	703	WILD	WILD	M	0	0	1	0	0	0		660	WILD	WILD	F	0	0	1	0	0	0		19106	20050	0	703	660	0	0	0	0	0	0	0	0	0	0
158	29338		802	660	1	29338		29338	0	802	660	1	802	WILD	WILD	M	0	0	1	0	0	0		660	WILD	WILD	F	0	0	1	0	0	0		28394	29338	0	802	660	0	0	0	0	0	0	0	0	0	0
159	29554		803	660	1	29554		29554	0	803	660	1	803	WILD	WILD	M	0	0	1	0	0	0		660	WILD	WILD	F	0	0	1	0	0	0		28610	29554	0	803	660	0	0	0	0	0	0	0	0	0	0
160	30634		831	660	1	30634		30634	0	831	660	1	831	WILD	WILD	M	0	0	0	1	0	0		660	WILD	WILD	F	0	0	1	0	0	0		29690	30634	0	831	660	0	0	0	0	0	0	0	0	0	0
161	32362		865	660	1	32362		32362	0	865	660	1	865	MULT49	581	M	0	0	0	0	0.5	0		660	WILD	WILD	F	0	0	1	0	0	0		31418	32362	0	865	660	0	0	0	0	0	0	0	0	0	0
162	33874		886	660	1	33874		33874	0	886	660	1	886	579	698	M	0	0	0	1	0	0		660	WILD	WILD	F	0	0	1	0	0	0		32930	33874	0	886	660	0	0	0	0	0	0	0	0	0	0.25
163	39058		937	660	1	39058		39058	0	937	660	1	937	MULT74	698	M	0	0	0	0.5	0	0		660	WILD	WILD	F	0	0	1	0	0	0		38114	39058	0	937	660	0	0	0	0	0	0	0	0	0	0.25
164	39274		938	660	1	39274		39274	0	938	660	1	938	661	702	M	0	0	0	0	1	0		660	WILD	WILD	F	0	0	1	0	0	0		38330	39274	0	938	660	0	0	0	0	0	0	0	0	0	0
165	5374		502	691	1	5374		5374	0	502	691	1	502	WILD	WILD	M	0	0	0	0	1	0		691	488	504	F	0	0	0	0.625	0.3125	0.0625		4430	5374	0	502	691	0	0	0	0	0	0	0	0	0.0625	0
166	13366		609	691	1	13366		13366	0	609	691	1	609	357	511	M	0	0	0	0.5	0.5	0		691	488	504	F	0	0	0	0.625	0.3125	0.0625		12422	13366	0	609	691	0	0	0	0	0	0	0	0	0.0625	0
167	18766		674	691	1	18766		18766	0	674	691	1	674	502	544	M	0.5	0	0	0	0.5	0		691	488	504	F	0	0	0	0.625	0.3125	0.0625		17822	18766	0	674	691	0	0	0	0	0	0	0	0	0.0625	0
168	20494		711	691	1	20494		20494	0	711	691	1	711	342	522	M	0.125	0.25	0	0.125	0.5	0		691	488	504	F	0	0	0	0.625	0.3125	0.0625		19550	20494	0	711	691	0.0625	0.0625	0	0	0	0	0	0.0625	0.0625	0
169	21790		719	691	1	21790		21790	0	719	691	1	719	424	581	M	0	0	0	0	1	0		691	488	504	F	0	0	0	0.625	0.3125	0.0625		20846	21790	0	719	691	0	0	0	0	0	0	0	0	0.0625	0
170	22222		724	691	1	22222		22222	0	724	691	1	724	342	523	M	0.125	0.25	0	0.125	0.5	0		691	488	504	F	0	0	0	0.625	0.3125	0.0625		21278	22222	0	724	691	0.0625	0.0625	0	0	0	0	0	0.0625	0.0625	0
171	26974		775	691	1	26974		26974	0	775	691	1	775	502	698	M	0	0	0	0.5	0.5	0		691	488	504	F	0	0	0	0.625	0.3125	0.0625		26030	26974	0	775	691	0	0	0	0	0	0	0	0	0.0625	0.25
172	28054		787	691	1	28054		28054	0	787	691	1	787	342	561	M	0.25	0.125	0	0	0.625	0		691	488	504	F	0	0	0	0.625	0.3125	0.0625		27110	28054	0	787	691	0.0625	0	0	0	0	0	0	0	0.0625	0
173	28270		788	691	1	28270		28270	0	788	691	1	788	342	561	M	0.25	0.125	0	0	0.625	0		691	488	504	F	0	0	0	0.625	0.3125	0.0625		27326	28270	0	788	691	0.0625	0	0	0	0	0	0	0	0.0625	0
174	36910		917	691	1	36910		36910	0	917	691	1	917	MULT61	523	M	0.125	0.25	0	0.125	0	0		691	488	504	F	0	0	0	0.625	0.3125	0.0625		35966	36910	0	917	691	0.0625	0.0625	0	0	0	0	0	0.0625	0.0625	0
175	1273		327	696	1	1273		1273	0	327	696	1	327	WILD	WILD	M	0	0	0	0	1	0		696	WILD	WILD	F	0	0	0	1	0	0		329	1273	0	327	696	0	0	0	0	0	0	0	0	0	0
176	3001		415	696	1	3001		3001	0	415	696	1	415	WILD	WILD	M	0	0	0	0	1	0		696	WILD	WILD	F	0	0	0	1	0	0		2057	3001	0	415	696	0	0	0	0	0	0	0	0	0	0
177	9049		542	696	1	9049		9049	0	542	696	1	542	WILD	WILD	M	0	0	0	0	1	0		696	WILD	WILD	F	0	0	0	1	0	0		8105	9049	0	542	696	0	0	0	0	0	0	0	0	0	0
178	10345		579	696	1	10345		10345	0	579	696	1	579	WILD	WILD	M	0	0	0	1	0	0		696	WILD	WILD	F	0	0	0	1	0	0		9401	10345	0	579	696	0	0	0	0	0	0	0	0	0	0
179	14881		623	696	1	14881		14881	0	623	696	1	623	WILD	WILD	M	0	0	0	0	1	0		696	WILD	WILD	F	0	0	0	1	0	0		13937	14881	0	623	696	0	0	0	0	0	0	0	0	0	0
180	15097		624	696	1	15097		15097	0	624	696	1	624	WILD	WILD	M	0	0	1	0	0	0		696	WILD	WILD	F	0	0	0	1	0	0		14153	15097	0	624	696	0	0	0	0	0	0	0	0	0	0
181	17473		661	696	1	17473		17473	0	661	696	1	661	WILD	WILD	M	0	0	0	0	1	0		696	WILD	WILD	F	0	0	0	1	0	0		16529	17473	0	661	696	0	0	0	0	0	0	0	0	0	0
182	20065		703	696	1	20065		20065	0	703	696	1	703	WILD	WILD	M	0	0	1	0	0	0		696	WILD	WILD	F	0	0	0	1	0	0		19121	20065	0	703	696	0	0	0	0	0	0	0	0	0	0
183	29353		802	696	1	29353		29353	0	802	696	1	802	WILD	WILD	M	0	0	1	0	0	0		696	WILD	WILD	F	0	0	0	1	0	0		28409	29353	0	802	696	0	0	0	0	0	0	0	0	0	0
184	29569		803	696	1	29569		29569	0	803	696	1	803	WILD	WILD	M	0	0	1	0	0	0		696	WILD	WILD	F	0	0	0	1	0	0		28625	29569	0	803	696	0	0	0	0	0	0	0	0	0	0
185	30649		831	696	1	30649		30649	0	831	696	1	831	WILD	WILD	M	0	0	0	1	0	0		696	WILD	WILD	F	0	0	0	1	0	0		29705	30649	0	831	696	0	0	0	0	0	0	0	0	0	0
186	32377		865	696	1	32377		32377	0	865	696	1	865	MULT49	581	M	0	0	0	0	0.5	0		696	WILD	WILD	F	0	0	0	1	0	0		31433	32377	0	865	696	0	0	0	0	0	0	0	0	0	0
187	33889		886	696	1	33889		33889	0	886	696	1	886	579	698	M	0	0	0	1	0	0		696	WILD	WILD	F	0	0	0	1	0	0		32945	33889	0	886	696	0	0	0	0	0	0	0	0	0	0.25
188	39073		937	696	1	39073		39073	0	937	696	1	937	MULT74	698	M	0	0	0	0.5	0	0		696	WILD	WILD	F	0	0	0	1	0	0		38129	39073	0	937	696	0	0	0	0	0	0	0	0	0	0.25
189	39289		938	696	1	39289		39289	0	938	696	1	938	661	702	M	0	0	0	0	1	0		696	WILD	WILD	F	0	0	0	1	0	0		38345	39289	0	938	696	0	0	0	0	0	0	0	0	0	0
190	1274		327	698	1	1274		1274	0	327	698	1	327	WILD	WILD	M	0	0	0	0	1	0		698	WILD	WILD	F	0	0	0	1	0	0		330	1274	0	327	698	0	0	0	0	0	0	0	0	0	0.5
191	1490		342	698	1	1490		1490	0	342	698	1	342	WILD	WILD	M	0	0	0	0	1	0		698	WILD	WILD	F	0	0	0	1	0	0		546	1490	0	342	698	0	0	0	0	0	0	0	0	0	0.5
192	3002		415	698	1	3002		3002	0	415	698	1	415	WILD	WILD	M	0	0	0	0	1	0		698	WILD	WILD	F	0	0	0	1	0	0		2058	3002	0	415	698	0	0	0	0	0	0	0	0	0	0.5
193	9050		542	698	1	9050		9050	0	542	698	1	542	WILD	WILD	M	0	0	0	0	1	0		698	WILD	WILD	F	0	0	0	1	0	0		8106	9050	0	542	698	0	0	0	0	0	0	0	0	0	0.5
194	10346		579	698	1	10346		10346	0	579	698	1	579	WILD	WILD	M	0	0	0	1	0	0		698	WILD	WILD	F	0	0	0	1	0	0		9402	10346	0	579	698	0	0	0	0	0	0	0	0	0	0.5
195	14882		623	698	1	14882		14882	0	623	698	1	623	WILD	WILD	M	0	0	0	0	1	0		698	WILD	WILD	F	0	0	0	1	0	0		13938	14882	0	623	698	0	0	0	0	0	0	0	0	0	0.5
196	15098		624	698	1	15098		15098	0	624	698	1	624	WILD	WILD	M	0	0	1	0	0	0		698	WILD	WILD	F	0	0	0	1	0	0		14154	15098	0	624	698	0	0	0	0	0	0	0	0	0	0.5
197	17474		661	698	1	17474		17474	0	661	698	1	661	WILD	WILD	M	0	0	0	0	1	0		698	WILD	WILD	F	0	0	0	1	0	0		16530	17474	0	661	698	0	0	0	0	0	0	0	0	0	0.5
198	18770		674	698	1	18770		18770	0	674	698	1	674	502	544	M	0.5	0	0	0	0.5	0		698	WILD	WILD	F	0	0	0	1	0	0		17826	18770	0	674	698	0	0	0	0	0	0	0	0	0	0.5
199	20066		703	698	1	20066		20066	0	703	698	1	703	WILD	WILD	M	0	0	1	0	0	0		698	WILD	WILD	F	0	0	0	1	0	0		19122	20066	0	703	698	0	0	0	0	0	0	0	0	0	0.5
200	25682		753	698	1	25682		25682	0	753	698	1	753	MULT22	562	M	0	0	0.25	0	0.25	0		698	WILD	WILD	F	0	0	0	1	0	0		24738	25682	0	753	698	0	0	0	0	0	0	0	0	0	0.5
201	29354		802	698	1	29354		29354	0	802	698	1	802	WILD	WILD	M	0	0	1	0	0	0		698	WILD	WILD	F	0	0	0	1	0	0		28410	29354	0	802	698	0	0	0	0	0	0	0	0	0	0.5
202	29570		803	698	1	29570		29570	0	803	698	1	803	WILD	WILD	M	0	0	1	0	0	0		698	WILD	WILD	F	0	0	0	1	0	0		28626	29570	0	803	698	0	0	0	0	0	0	0	0	0	0.5
203	30650		831	698	1	30650		30650	0	831	698	1	831	WILD	WILD	M	0	0	0	1	0	0		698	WILD	WILD	F	0	0	0	1	0	0		29706	30650	0	831	698	0	0	0	0	0	0	0	0	0	0.5
204	32378		865	698	1	32378		32378	0	865	698	1	865	MULT49	581	M	0	0	0	0	0.5	0		698	WILD	WILD	F	0	0	0	1	0	0		31434	32378	0	865	698	0	0	0	0	0	0	0	0	0	0.5
205	36482		912	698	1	36482		36482	0	912	698	1	912	624	562	M	0	0	0.75	0	0.25	0		698	WILD	WILD	F	0	0	0	1	0	0		35538	36482	0	912	698	0	0	0	0	0	0	0	0	0	0.5
206	39290		938	698	1	39290		39290	0	938	698	1	938	661	702	M	0	0	0	0	1	0		698	WILD	WILD	F	0	0	0	1	0	0		38346	39290	0	938	698	0	0	0	0	0	0	0	0	0	0.5
207	1275		327	699	1	1275		1275	0	327	699	1	327	WILD	WILD	M	0	0	0	0	1	0		699	WILD	WILD	F	0	0	1	0	0	0		331	1275	0	327	699	0	0	0	0	0	0	0	0	0	0
208	3003		415	699	1	3003		3003	0	415	699	1	415	WILD	WILD	M	0	0	0	0	1	0		699	WILD	WILD	F	0	0	1	0	0	0		2059	3003	0	415	699	0	0	0	0	0	0	0	0	0	0
209	9051		542	699	1	9051		9051	0	542	699	1	542	WILD	WILD	M	0	0	0	0	1	0		699	WILD	WILD	F	0	0	1	0	0	0		8107	9051	0	542	699	0	0	0	0	0	0	0	0	0	0
210	10347		579	699	1	10347		10347	0	579	699	1	579	WILD	WILD	M	0	0	0	1	0	0		699	WILD	WILD	F	0	0	1	0	0	0		9403	10347	0	579	699	0	0	0	0	0	0	0	0	0	0
211	14883		623	699	1	14883		14883	0	623	699	1	623	WILD	WILD	M	0	0	0	0	1	0		699	WILD	WILD	F	0	0	1	0	0	0		13939	14883	0	623	699	0	0	0	0	0	0	0	0	0	0
212	15099		624	699	1	15099		15099	0	624	699	1	624	WILD	WILD	M	0	0	1	0	0	0		699	WILD	WILD	F	0	0	1	0	0	0		14155	15099	0	624	699	0	0	0	0	0	0	0	0	0	0
213	17475		661	699	1	17475		17475	0	661	699	1	661	WILD	WILD	M	0	0	0	0	1	0		699	WILD	WILD	F	0	0	1	0	0	0		16531	17475	0	661	699	0	0	0	0	0	0	0	0	0	0
214	20067		703	699	1	20067		20067	0	703	699	1	703	WILD	WILD	M	0	0	1	0	0	0		699	WILD	WILD	F	0	0	1	0	0	0		19123	20067	0	703	699	0	0	0	0	0	0	0	0	0	0
215	29355		802	699	1	29355		29355	0	802	699	1	802	WILD	WILD	M	0	0	1	0	0	0		699	WILD	WILD	F	0	0	1	0	0	0		28411	29355	0	802	699	0	0	0	0	0	0	0	0	0	0
216	29571		803	699	1	29571		29571	0	803	699	1	803	WILD	WILD	M	0	0	1	0	0	0		699	WILD	WILD	F	0	0	1	0	0	0		28627	29571	0	803	699	0	0	0	0	0	0	0	0	0	0
217	30651		831	699	1	30651		30651	0	831	699	1	831	WILD	WILD	M	0	0	0	1	0	0		699	WILD	WILD	F	0	0	1	0	0	0		29707	30651	0	831	699	0	0	0	0	0	0	0	0	0	0
218	32379		865	699	1	32379		32379	0	865	699	1	865	MULT49	581	M	0	0	0	0	0.5	0		699	WILD	WILD	F	0	0	1	0	0	0		31435	32379	0	865	699	0	0	0	0	0	0	0	0	0	0
219	33891		886	699	1	33891		33891	0	886	699	1	886	579	698	M	0	0	0	1	0	0		699	WILD	WILD	F	0	0	1	0	0	0		32947	33891	0	886	699	0	0	0	0	0	0	0	0	0	0.25
220	39075		937	699	1	39075		39075	0	937	699	1	937	MULT74	698	M	0	0	0	0.5	0	0		699	WILD	WILD	F	0	0	1	0	0	0		38131	39075	0	937	699	0	0	0	0	0	0	0	0	0	0.25
221	39291		938	699	1	39291		39291	0	938	699	1	938	661	702	M	0	0	0	0	1	0		699	WILD	WILD	F	0	0	1	0	0	0		38347	39291	0	938	699	0	0	0	0	0	0	0	0	0	0
222	1276		327	700	1	1276		1276	0	327	700	1	327	WILD	WILD	M	0	0	0	0	1	0		700	WILD	WILD	F	0	0	1	0	0	0		332	1276	0	327	700	0	0	0	0	0	0	0	0	0	0
223	3004		415	700	1	3004		3004	0	415	700	1	415	WILD	WILD	M	0	0	0	0	1	0		700	WILD	WILD	F	0	0	1	0	0	0		2060	3004	0	415	700	0	0	0	0	0	0	0	0	0	0
224	9052		542	700	1	9052		9052	0	542	700	1	542	WILD	WILD	M	0	0	0	0	1	0		700	WILD	WILD	F	0	0	1	0	0	0		8108	9052	0	542	700	0	0	0	0	0	0	0	0	0	0
225	10348		579	700	1	10348		10348	0	579	700	1	579	WILD	WILD	M	0	0	0	1	0	0		700	WILD	WILD	F	0	0	1	0	0	0		9404	10348	0	579	700	0	0	0	0	0	0	0	0	0	0
226	14884		623	700	1	14884		14884	0	623	700	1	623	WILD	WILD	M	0	0	0	0	1	0		700	WILD	WILD	F	0	0	1	0	0	0		13940	14884	0	623	700	0	0	0	0	0	0	0	0	0	0
227	15100		624	700	1	15100		15100	0	624	700	1	624	WILD	WILD	M	0	0	1	0	0	0		700	WILD	WILD	F	0	0	1	0	0	0		14156	15100	0	624	700	0	0	0	0	0	0	0	0	0	0
228	17476		661	700	1	17476		17476	0	661	700	1	661	WILD	WILD	M	0	0	0	0	1	0		700	WILD	WILD	F	0	0	1	0	0	0		16532	17476	0	661	700	0	0	0	0	0	0	0	0	0	0
229	20068		703	700	1	20068		20068	0	703	700	1	703	WILD	WILD	M	0	0	1	0	0	0		700	WILD	WILD	F	0	0	1	0	0	0		19124	20068	0	703	700	0	0	0	0	0	0	0	0	0	0
230	29356		802	700	1	29356		29356	0	802	700	1	802	WILD	WILD	M	0	0	1	0	0	0		700	WILD	WILD	F	0	0	1	0	0	0		28412	29356	0	802	700	0	0	0	0	0	0	0	0	0	0
231	29572		803	700	1	29572		29572	0	803	700	1	803	WILD	WILD	M	0	0	1	0	0	0		700	WILD	WILD	F	0	0	1	0	0	0		28628	29572	0	803	700	0	0	0	0	0	0	0	0	0	0
232	30652		831	700	1	30652		30652	0	831	700	1	831	WILD	WILD	M	0	0	0	1	0	0		700	WILD	WILD	F	0	0	1	0	0	0		29708	30652	0	831	700	0	0	0	0	0	0	0	0	0	0
233	32380		865	700	1	32380		32380	0	865	700	1	865	MULT49	581	M	0	0	0	0	0.5	0		700	WILD	WILD	F	0	0	1	0	0	0		31436	32380	0	865	700	0	0	0	0	0	0	0	0	0	0
234	33892		886	700	1	33892		33892	0	886	700	1	886	579	698	M	0	0	0	1	0	0		700	WILD	WILD	F	0	0	1	0	0	0		32948	33892	0	886	700	0	0	0	0	0	0	0	0	0	0.25
235	39076		937	700	1	39076		39076	0	937	700	1	937	MULT74	698	M	0	0	0	0.5	0	0		700	WILD	WILD	F	0	0	1	0	0	0		38132	39076	0	937	700	0	0	0	0	0	0	0	0	0	0.25
236	39292		938	700	1	39292		39292	0	938	700	1	938	661	702	M	0	0	0	0	1	0		700	WILD	WILD	F	0	0	1	0	0	0		38348	39292	0	938	700	0	0	0	0	0	0	0	0	0	0
237	1278		327	702	1	1278		1278	0	327	702	1	327	WILD	WILD	M	0	0	0	0	1	0		702	WILD	WILD	F	0	0	0	0	1	0		334	1278	0	327	702	0	0	0	0	0	0	0	0	0	0
238	1494		342	702	1	1494		1494	0	342	702	1	342	WILD	WILD	M	0	0	0	0	1	0		702	WILD	WILD	F	0	0	0	0	1	0		550	1494	0	342	702	0	0	0	0	0	0	0	0	0	0
239	3006		415	702	1	3006		3006	0	415	702	1	415	WILD	WILD	M	0	0	0	0	1	0		702	WILD	WILD	F	0	0	0	0	1	0		2062	3006	0	415	702	0	0	0	0	0	0	0	0	0	0
240	9054		542	702	1	9054		9054	0	542	702	1	542	WILD	WILD	M	0	0	0	0	1	0		702	WILD	WILD	F	0	0	0	0	1	0		8110	9054	0	542	702	0	0	0	0	0	0	0	0	0	0
241	10350		579	702	1	10350		10350	0	579	702	1	579	WILD	WILD	M	0	0	0	1	0	0		702	WILD	WILD	F	0	0	0	0	1	0		9406	10350	0	579	702	0	0	0	0	0	0	0	0	0	0
242	14886		623	702	1	14886		14886	0	623	702	1	623	WILD	WILD	M	0	0	0	0	1	0		702	WILD	WILD	F	0	0	0	0	1	0		13942	14886	0	623	702	0	0	0	0	0	0	0	0	0	0
243	15102		624	702	1	15102		15102	0	624	702	1	624	WILD	WILD	M	0	0	1	0	0	0		702	WILD	WILD	F	0	0	0	0	1	0		14158	15102	0	624	702	0	0	0	0	0	0	0	0	0	0
244	17478		661	702	1	17478		17478	0	661	702	1	661	WILD	WILD	M	0	0	0	0	1	0		702	WILD	WILD	F	0	0	0	0	1	0		16534	17478	0	661	702	0	0	0	0	0	0	0	0	0	0
245	20070		703	702	1	20070		20070	0	703	702	1	703	WILD	WILD	M	0	0	1	0	0	0		702	WILD	WILD	F	0	0	0	0	1	0		19126	20070	0	703	702	0	0	0	0	0	0	0	0	0	0
246	29358		802	702	1	29358		29358	0	802	702	1	802	WILD	WILD	M	0	0	1	0	0	0		702	WILD	WILD	F	0	0	0	0	1	0		28414	29358	0	802	702	0	0	0	0	0	0	0	0	0	0
247	29574		803	702	1	29574		29574	0	803	702	1	803	WILD	WILD	M	0	0	1	0	0	0		702	WILD	WILD	F	0	0	0	0	1	0		28630	29574	0	803	702	0	0	0	0	0	0	0	0	0	0
248	30654		831	702	1	30654		30654	0	831	702	1	831	WILD	WILD	M	0	0	0	1	0	0		702	WILD	WILD	F	0	0	0	0	1	0		29710	30654	0	831	702	0	0	0	0	0	0	0	0	0	0
249	32382		865	702	1	32382		32382	0	865	702	1	865	MULT49	581	M	0	0	0	0	0.5	0		702	WILD	WILD	F	0	0	0	0	1	0		31438	32382	0	865	702	0	0	0	0	0	0	0	0	0	0
250	33894		886	702	1	33894		33894	0	886	702	1	886	579	698	M	0	0	0	1	0	0		702	WILD	WILD	F	0	0	0	0	1	0		32950	33894	0	886	702	0	0	0	0	0	0	0	0	0	0.25
251	39078		937	702	1	39078		39078	0	937	702	1	937	MULT74	698	M	0	0	0	0.5	0	0		702	WILD	WILD	F	0	0	0	0	1	0		38134	39078	0	937	702	0	0	0	0	0	0	0	0	0	0.25
252	5390		502	725	1	5390		5390	0	502	725	1	502	WILD	WILD	M	0	0	0	0	1	0		725	342	523	F	0.125	0.25	0	0.125	0.5	0		4446	5390	0	502	725	0.0625	0.0625	0	0	0	0	0	0.0625	0	0
253	7550		526	725	1	7550		7550	0	526	725	1	526	329	446	M	0	0	0	0.5	0.5	0		725	342	523	F	0.125	0.25	0	0.125	0.5	0		6606	7550	0	526	725	0.0625	0.0625	0	0	0	0	0.25	0.0625	0	0
254	13382		609	725	1	13382		13382	0	609	725	1	609	357	511	M	0	0	0	0.5	0.5	0		725	342	523	F	0.125	0.25	0	0.125	0.5	0		12438	13382	0	609	725	0.0625	0.0625	0	0	0	0	0	0.0625	0	0
255	21806		719	725	1	21806		21806	0	719	725	1	719	424	581	M	0	0	0	0	1	0		725	342	523	F	0.125	0.25	0	0.125	0.5	0		20862	21806	0	719	725	0.0625	0.0625	0	0	0	0	0	0.0625	0	0
256	24830		748	725	1	24830		24830	0	748	725	1	748	488	544	M	0.5	0	0	0.125	0.3125	0.0625		725	342	523	F	0.125	0.25	0	0.125	0.5	0		23886	24830	0	748	725	0.0625	0.0625	0	0	0	0	0	0.0625	0.0625	0
257	39518		939	725	1	39518		39518	0	939	725	1	939	661	694	M	0	0	0	0	1	0		725	342	523	F	0.125	0.25	0	0.125	0.5	0		38574	39518	0	939	725	0.0625	0.0625	0	0	0	0	0	0.0625	0	0
258	1510		342	754	1	1510		1510	0	342	754	1	342	WILD	WILD	M	0	0	0	0	1	0		754	MULT23	562	F	0	0	0.25	0	0.25	0		566	1510	0	342	754	0	0	0	0	0	0	0	0	0	0
259	3022		415	754	1	3022		3022	0	415	754	1	415	WILD	WILD	M	0	0	0	0	1	0		754	MULT23	562	F	0	0	0.25	0	0.25	0		2078	3022	0	415	754	0	0	0	0	0	0	0	0	0	0
260	10366		579	754	1	10366		10366	0	579	754	1	579	WILD	WILD	M	0	0	0	1	0	0		754	MULT23	562	F	0	0	0.25	0	0.25	0		9422	10366	0	579	754	0	0	0	0	0	0	0	0	0	0
261	14902		623	754	1	14902		14902	0	623	754	1	623	WILD	WILD	M	0	0	0	0	1	0		754	MULT23	562	F	0	0	0.25	0	0.25	0		13958	14902	0	623	754	0	0	0	0	0	0	0	0	0	0
262	17494		661	754	1	17494		17494	0	661	754	1	661	WILD	WILD	M	0	0	0	0	1	0		754	MULT23	562	F	0	0	0.25	0	0.25	0		16550	17494	0	661	754	0	0	0	0	0	0	0	0	0	0
263	18790		674	754	1	18790		18790	0	674	754	1	674	502	544	M	0.5	0	0	0	0.5	0		754	MULT23	562	F	0	0	0.25	0	0.25	0		17846	18790	0	674	754	0	0	0	0	0	0	0	0	0	0
264	26998		775	754	1	26998		26998	0	775	754	1	775	502	698	M	0	0	0	0.5	0.5	0		754	MULT23	562	F	0	0	0.25	0	0.25	0		26054	26998	0	775	754	0	0	0	0	0	0	0	0	0	0.25
265	32398		865	754	1	32398		32398	0	865	754	1	865	MULT49	581	M	0	0	0	0	0.5	0		754	MULT23	562	F	0	0	0.25	0	0.25	0		31454	32398	0	865	754	0	0	0	0	0	0	0	0	0	0
266	33910		886	754	1	33910		33910	0	886	754	1	886	579	698	M	0	0	0	1	0	0		754	MULT23	562	F	0	0	0.25	0	0.25	0		32966	33910	0	886	754	0	0	0	0	0	0	0	0	0	0.25
267	39094		937	754	1	39094		39094	0	937	754	1	937	MULT74	698	M	0	0	0	0.5	0	0		754	MULT23	562	F	0	0	0.25	0	0.25	0		38150	39094	0	937	754	0	0	0	0	0	0	0	0	0	0.25
268	39310		938	754	1	39310		39310	0	938	754	1	938	661	702	M	0	0	0	0	1	0		754	MULT23	562	F	0	0	0.25	0	0.25	0		38366	39310	0	938	754	0	0	0	0	0	0	0	0	0	0
269	3025		415	757	1	3025		3025	0	415	757	1	415	WILD	WILD	M	0	0	0	0	1	0		757	MULT24	509	F	0	0	0.25	0	0.25	0		2081	3025	0	415	757	0	0	0	0	0	0	0	0	0	0
270	18793		674	757	1	18793		18793	0	674	757	1	674	502	544	M	0.5	0	0	0	0.5	0		757	MULT24	509	F	0	0	0.25	0	0.25	0		17849	18793	0	674	757	0	0	0	0	0	0	0	0	0	0
271	24841		748	757	1	24841		24841	0	748	757	1	748	488	544	M	0.5	0	0	0.125	0.3125	0.0625		757	MULT24	509	F	0	0	0.25	0	0.25	0		23897	24841	0	748	757	0	0	0	0	0	0	0	0	0.0625	0
272	25489		752	757	1	25489		25489	0	752	757	1	752	488	656	M	0	0	0	0.625	0.3125	0.0625		757	MULT24	509	F	0	0	0.25	0	0.25	0		24545	25489	0	752	757	0	0	0	0	0	0	0	0	0.0625	0
273	25705		753	757	1	25705		25705	0	753	757	1	753	MULT22	562	M	0	0	0.25	0	0.25	0		757	MULT24	509	F	0	0	0.25	0	0.25	0		24761	25705	0	753	757	0	0	0	0	0	0	0	0	0	0
274	27001		775	757	1	27001		27001	0	775	757	1	775	502	698	M	0	0	0	0.5	0.5	0		757	MULT24	509	F	0	0	0.25	0	0.25	0		26057	27001	0	775	757	0	0	0	0	0	0	0	0	0	0.25
275	28081		787	757	1	28081		28081	0	787	757	1	787	342	561	M	0.25	0.125	0	0	0.625	0		757	MULT24	509	F	0	0	0.25	0	0.25	0		27137	28081	0	787	757	0.0625	0	0	0	0	0	0	0	0	0
276	28297		788	757	1	28297		28297	0	788	757	1	788	342	561	M	0.25	0.125	0	0	0.625	0		757	MULT24	509	F	0	0	0.25	0	0.25	0		27353	28297	0	788	757	0.0625	0	0	0	0	0	0	0	0	0
277	36505		912	757	1	36505		36505	0	912	757	1	912	624	562	M	0	0	0.75	0	0.25	0		757	MULT24	509	F	0	0	0.25	0	0.25	0		35561	36505	0	912	757	0	0	0	0	0	0	0	0	0	0
278	36937		917	757	1	36937		36937	0	917	757	1	917	MULT61	523	M	0.125	0.25	0	0.125	0	0		757	MULT24	509	F	0	0	0.25	0	0.25	0		35993	36937	0	917	757	0.0625	0.0625	0	0	0	0	0	0.0625	0	0
279	39529		939	757	1	39529		39529	0	939	757	1	939	661	694	M	0	0	0	0	1	0		757	MULT24	509	F	0	0	0.25	0	0.25	0		38585	39529	0	939	757	0	0	0	0	0	0	0	0	0	0
280	1304		327	765	1	1304		1304	0	327	765	1	327	WILD	WILD	M	0	0	0	0	1	0		765	WILD	WILD	F	0	0	0	1	0	0		360	1304	0	327	765	0	0	0	0	0	0	0	0	0	0
281	3032		415	765	1	3032		3032	0	415	765	1	415	WILD	WILD	M	0	0	0	0	1	0		765	WILD	WILD	F	0	0	0	1	0	0		2088	3032	0	415	765	0	0	0	0	0	0	0	0	0	0
282	9080		542	765	1	9080		9080	0	542	765	1	542	WILD	WILD	M	0	0	0	0	1	0		765	WILD	WILD	F	0	0	0	1	0	0		8136	9080	0	542	765	0	0	0	0	0	0	0	0	0	0
283	10376		579	765	1	10376		10376	0	579	765	1	579	WILD	WILD	M	0	0	0	1	0	0		765	WILD	WILD	F	0	0	0	1	0	0		9432	10376	0	579	765	0	0	0	0	0	0	0	0	0	0
284	14912		623	765	1	14912		14912	0	623	765	1	623	WILD	WILD	M	0	0	0	0	1	0		765	WILD	WILD	F	0	0	0	1	0	0		13968	14912	0	623	765	0	0	0	0	0	0	0	0	0	0
285	15128		624	765	1	15128		15128	0	624	765	1	624	WILD	WILD	M	0	0	1	0	0	0		765	WILD	WILD	F	0	0	0	1	0	0		14184	15128	0	624	765	0	0	0	0	0	0	0	0	0	0
286	17504		661	765	1	17504		17504	0	661	765	1	661	WILD	WILD	M	0	0	0	0	1	0		765	WILD	WILD	F	0	0	0	1	0	0		16560	17504	0	661	765	0	0	0	0	0	0	0	0	0	0
287	20096		703	765	1	20096		20096	0	703	765	1	703	WILD	WILD	M	0	0	1	0	0	0		765	WILD	WILD	F	0	0	0	1	0	0		19152	20096	0	703	765	0	0	0	0	0	0	0	0	0	0
288	29384		802	765	1	29384		29384	0	802	765	1	802	WILD	WILD	M	0	0	1	0	0	0		765	WILD	WILD	F	0	0	0	1	0	0		28440	29384	0	802	765	0	0	0	0	0	0	0	0	0	0
289	29600		803	765	1	29600		29600	0	803	765	1	803	WILD	WILD	M	0	0	1	0	0	0		765	WILD	WILD	F	0	0	0	1	0	0		28656	29600	0	803	765	0	0	0	0	0	0	0	0	0	0
290	30680		831	765	1	30680		30680	0	831	765	1	831	WILD	WILD	M	0	0	0	1	0	0		765	WILD	WILD	F	0	0	0	1	0	0		29736	30680	0	831	765	0	0	0	0	0	0	0	0	0	0
291	32408		865	765	1	32408		32408	0	865	765	1	865	MULT49	581	M	0	0	0	0	0.5	0		765	WILD	WILD	F	0	0	0	1	0	0		31464	32408	0	865	765	0	0	0	0	0	0	0	0	0	0
292	33920		886	765	1	33920		33920	0	886	765	1	886	579	698	M	0	0	0	1	0	0		765	WILD	WILD	F	0	0	0	1	0	0		32976	33920	0	886	765	0	0	0	0	0	0	0	0	0	0.25
293	39104		937	765	1	39104		39104	0	937	765	1	937	MULT74	698	M	0	0	0	0.5	0	0		765	WILD	WILD	F	0	0	0	1	0	0		38160	39104	0	937	765	0	0	0	0	0	0	0	0	0	0.25
294	39320		938	765	1	39320		39320	0	938	765	1	938	661	702	M	0	0	0	0	1	0		765	WILD	WILD	F	0	0	0	1	0	0		38376	39320	0	938	765	0	0	0	0	0	0	0	0	0	0
295	18808		674	791	1	18808		18808	0	674	791	1	674	502	544	M	0.5	0	0	0	0.5	0		791	579	572	F	0	0	0	0.875	0.125	0		17864	18808	0	674	791	0	0	0	0	0	0	0.0625	0	0	0
296	24856		748	791	1	24856		24856	0	748	791	1	748	488	544	M	0.5	0	0	0.125	0.3125	0.0625		791	579	572	F	0	0	0	0.875	0.125	0		23912	24856	0	748	791	0	0	0	0	0	0	0.0625	0	0.0625	0
297	25504		752	791	1	25504		25504	0	752	791	1	752	488	656	M	0	0	0	0.625	0.3125	0.0625		791	579	572	F	0	0	0	0.875	0.125	0		24560	25504	0	752	791	0	0	0	0	0	0	0.0625	0	0.0625	0
298	25720		753	791	1	25720		25720	0	753	791	1	753	MULT22	562	M	0	0	0.25	0	0.25	0		791	579	572	F	0	0	0	0.875	0.125	0		24776	25720	0	753	791	0	0	0	0	0	0	0.0625	0	0	0
299	27016		775	791	1	27016		27016	0	775	791	1	775	502	698	M	0	0	0	0.5	0.5	0		791	579	572	F	0	0	0	0.875	0.125	0		26072	27016	0	775	791	0	0	0	0	0	0	0.0625	0	0	0.25
300	28096		787	791	1	28096		28096	0	787	791	1	787	342	561	M	0.25	0.125	0	0	0.625	0		791	579	572	F	0	0	0	0.875	0.125	0		27152	28096	0	787	791	0.0625	0	0	0	0	0	0.0625	0	0	0
301	28312		788	791	1	28312		28312	0	788	791	1	788	342	561	M	0.25	0.125	0	0	0.625	0		791	579	572	F	0	0	0	0.875	0.125	0		27368	28312	0	788	791	0.0625	0	0	0	0	0	0.0625	0	0	0
302	36520		912	791	1	36520		36520	0	912	791	1	912	624	562	M	0	0	0.75	0	0.25	0		791	579	572	F	0	0	0	0.875	0.125	0		35576	36520	0	912	791	0	0	0	0	0	0	0.0625	0	0	0
303	36952		917	791	1	36952		36952	0	917	791	1	917	MULT61	523	M	0.125	0.25	0	0.125	0	0		791	579	572	F	0	0	0	0.875	0.125	0		36008	36952	0	917	791	0.0625	0.0625	0	0	0	0	0.0625	0.0625	0	0
304	1328		327	827	1	1328		1328	0	327	827	1	327	WILD	WILD	M	0	0	0	0	1	0		827	623	505	F	0	0	0	0	1	0		384	1328	0	327	827	0	0	0	0	0	0	0	0	0	0
305	1544		342	827	1	1544		1544	0	342	827	1	342	WILD	WILD	M	0	0	0	0	1	0		827	623	505	F	0	0	0	0	1	0		600	1544	0	342	827	0	0	0	0	0	0	0	0	0	0
306	3056		415	827	1	3056		3056	0	415	827	1	415	WILD	WILD	M	0	0	0	0	1	0		827	623	505	F	0	0	0	0	1	0		2112	3056	0	415	827	0	0	0	0	0	0	0	0	0	0
307	9104		542	827	1	9104		9104	0	542	827	1	542	WILD	WILD	M	0	0	0	0	1	0		827	623	505	F	0	0	0	0	1	0		8160	9104	0	542	827	0	0	0	0	0	0	0	0	0	0
308	10400		579	827	1	10400		10400	0	579	827	1	579	WILD	WILD	M	0	0	0	1	0	0		827	623	505	F	0	0	0	0	1	0		9456	10400	0	579	827	0	0	0	0	0	0	0	0	0	0
309	15152		624	827	1	15152		15152	0	624	827	1	624	WILD	WILD	M	0	0	1	0	0	0		827	623	505	F	0	0	0	0	1	0		14208	15152	0	624	827	0	0	0	0	0	0	0	0	0	0
310	17528		661	827	1	17528		17528	0	661	827	1	661	WILD	WILD	M	0	0	0	0	1	0		827	623	505	F	0	0	0	0	1	0		16584	17528	0	661	827	0	0	0	0	0	0	0	0	0	0
311	20120		703	827	1	20120		20120	0	703	827	1	703	WILD	WILD	M	0	0	1	0	0	0		827	623	505	F	0	0	0	0	1	0		19176	20120	0	703	827	0	0	0	0	0	0	0	0	0	0
312	25736		753	827	1	25736		25736	0	753	827	1	753	MULT22	562	M	0	0	0.25	0	0.25	0		827	623	505	F	0	0	0	0	1	0		24792	25736	0	753	827	0	0	0	0	0	0	0	0	0	0
313	29408		802	827	1	29408		29408	0	802	827	1	802	WILD	WILD	M	0	0	1	0	0	0		827	623	505	F	0	0	0	0	1	0		28464	29408	0	802	827	0	0	0	0	0	0	0	0	0	0
314	29624		803	827	1	29624		29624	0	803	827	1	803	WILD	WILD	M	0	0	1	0	0	0		827	623	505	F	0	0	0	0	1	0		28680	29624	0	803	827	0	0	0	0	0	0	0	0	0	0
315	30704		831	827	1	30704		30704	0	831	827	1	831	WILD	WILD	M	0	0	0	1	0	0		827	623	505	F	0	0	0	0	1	0		29760	30704	0	831	827	0	0	0	0	0	0	0	0	0	0
316	33944		886	827	1	33944		33944	0	886	827	1	886	579	698	M	0	0	0	1	0	0		827	623	505	F	0	0	0	0	1	0		33000	33944	0	886	827	0	0	0	0	0	0	0	0	0	0.25
317	36536		912	827	1	36536		36536	0	912	827	1	912	624	562	M	0	0	0.75	0	0.25	0		827	623	505	F	0	0	0	0	1	0		35592	36536	0	912	827	0	0	0	0	0	0	0	0	0	0
318	39344		938	827	1	39344		39344	0	938	827	1	938	661	702	M	0	0	0	0	1	0		827	623	505	F	0	0	0	0	1	0		38400	39344	0	938	827	0	0	0	0	0	0	0	0	0	0
319	1333		327	837	1	1333		1333	0	327	837	1	327	WILD	WILD	M	0	0	0	0	1	0		837	661	698	F	0	0	0	0.5	0.5	0		389	1333	0	327	837	0	0	0	0	0	0	0	0	0	0.25
320	1549		342	837	1	1549		1549	0	342	837	1	342	WILD	WILD	M	0	0	0	0	1	0		837	661	698	F	0	0	0	0.5	0.5	0		605	1549	0	342	837	0	0	0	0	0	0	0	0	0	0.25
321	3061		415	837	1	3061		3061	0	415	837	1	415	WILD	WILD	M	0	0	0	0	1	0		837	661	698	F	0	0	0	0.5	0.5	0		2117	3061	0	415	837	0	0	0	0	0	0	0	0	0	0.25
322	9109		542	837	1	9109		9109	0	542	837	1	542	WILD	WILD	M	0	0	0	0	1	0		837	661	698	F	0	0	0	0.5	0.5	0		8165	9109	0	542	837	0	0	0	0	0	0	0	0	0	0.25
323	10405		579	837	1	10405		10405	0	579	837	1	579	WILD	WILD	M	0	0	0	1	0	0		837	661	698	F	0	0	0	0.5	0.5	0		9461	10405	0	579	837	0	0	0	0	0	0	0	0	0	0.25
324	14941		623	837	1	14941		14941	0	623	837	1	623	WILD	WILD	M	0	0	0	0	1	0		837	661	698	F	0	0	0	0.5	0.5	0		13997	14941	0	623	837	0	0	0	0	0	0	0	0	0	0.25
325	15157		624	837	1	15157		15157	0	624	837	1	624	WILD	WILD	M	0	0	1	0	0	0		837	661	698	F	0	0	0	0.5	0.5	0		14213	15157	0	624	837	0	0	0	0	0	0	0	0	0	0.25
326	18829		674	837	1	18829		18829	0	674	837	1	674	502	544	M	0.5	0	0	0	0.5	0		837	661	698	F	0	0	0	0.5	0.5	0		17885	18829	0	674	837	0	0	0	0	0	0	0	0	0	0.25
327	20125		703	837	1	20125		20125	0	703	837	1	703	WILD	WILD	M	0	0	1	0	0	0		837	661	698	F	0	0	0	0.5	0.5	0		19181	20125	0	703	837	0	0	0	0	0	0	0	0	0	0.25
328	25741		753	837	1	25741		25741	0	753	837	1	753	MULT22	562	M	0	0	0.25	0	0.25	0		837	661	698	F	0	0	0	0.5	0.5	0		24797	25741	0	753	837	0	0	0	0	0	0	0	0	0	0.25
329	29413		802	837	1	29413		29413	0	802	837	1	802	WILD	WILD	M	0	0	1	0	0	0		837	661	698	F	0	0	0	0.5	0.5	0		28469	29413	0	802	837	0	0	0	0	0	0	0	0	0	0.25
330	29629		803	837	1	29629		29629	0	803	837	1	803	WILD	WILD	M	0	0	1	0	0	0		837	661	698	F	0	0	0	0.5	0.5	0		28685	29629	0	803	837	0	0	0	0	0	0	0	0	0	0.25
331	30709		831	837	1	30709		30709	0	831	837	1	831	WILD	WILD	M	0	0	0	1	0	0		837	661	698	F	0	0	0	0.5	0.5	0		29765	30709	0	831	837	0	0	0	0	0	0	0	0	0	0.25
332	32437		865	837	1	32437		32437	0	865	837	1	865	MULT49	581	M	0	0	0	0	0.5	0		837	661	698	F	0	0	0	0.5	0.5	0		31493	32437	0	865	837	0	0	0	0	0	0	0	0	0	0.25
333	36541		912	837	1	36541		36541	0	912	837	1	912	624	562	M	0	0	0.75	0	0.25	0		837	661	698	F	0	0	0	0.5	0.5	0		35597	36541	0	912	837	0	0	0	0	0	0	0	0	0	0.25
334	1334		327	838	1	1334		1334	0	327	838	1	327	WILD	WILD	M	0	0	0	0	1	0		838	661	698	F	0	0	0	0.5	0.5	0		390	1334	0	327	838	0	0	0	0	0	0	0	0	0	0.25
335	1550		342	838	1	1550		1550	0	342	838	1	342	WILD	WILD	M	0	0	0	0	1	0		838	661	698	F	0	0	0	0.5	0.5	0		606	1550	0	342	838	0	0	0	0	0	0	0	0	0	0.25
336	3062		415	838	1	3062		3062	0	415	838	1	415	WILD	WILD	M	0	0	0	0	1	0		838	661	698	F	0	0	0	0.5	0.5	0		2118	3062	0	415	838	0	0	0	0	0	0	0	0	0	0.25
337	9110		542	838	1	9110		9110	0	542	838	1	542	WILD	WILD	M	0	0	0	0	1	0		838	661	698	F	0	0	0	0.5	0.5	0		8166	9110	0	542	838	0	0	0	0	0	0	0	0	0	0.25
338	10406		579	838	1	10406		10406	0	579	838	1	579	WILD	WILD	M	0	0	0	1	0	0		838	661	698	F	0	0	0	0.5	0.5	0		9462	10406	0	579	838	0	0	0	0	0	0	0	0	0	0.25
339	14942		623	838	1	14942		14942	0	623	838	1	623	WILD	WILD	M	0	0	0	0	1	0		838	661	698	F	0	0	0	0.5	0.5	0		13998	14942	0	623	838	0	0	0	0	0	0	0	0	0	0.25
340	15158		624	838	1	15158		15158	0	624	838	1	624	WILD	WILD	M	0	0	1	0	0	0		838	661	698	F	0	0	0	0.5	0.5	0		14214	15158	0	624	838	0	0	0	0	0	0	0	0	0	0.25
341	18830		674	838	1	18830		18830	0	674	838	1	674	502	544	M	0.5	0	0	0	0.5	0		838	661	698	F	0	0	0	0.5	0.5	0		17886	18830	0	674	838	0	0	0	0	0	0	0	0	0	0.25
342	20126		703	838	1	20126		20126	0	703	838	1	703	WILD	WILD	M	0	0	1	0	0	0		838	661	698	F	0	0	0	0.5	0.5	0		19182	20126	0	703	838	0	0	0	0	0	0	0	0	0	0.25
343	25742		753	838	1	25742		25742	0	753	838	1	753	MULT22	562	M	0	0	0.25	0	0.25	0		838	661	698	F	0	0	0	0.5	0.5	0		24798	25742	0	753	838	0	0	0	0	0	0	0	0	0	0.25
344	29414		802	838	1	29414		29414	0	802	838	1	802	WILD	WILD	M	0	0	1	0	0	0		838	661	698	F	0	0	0	0.5	0.5	0		28470	29414	0	802	838	0	0	0	0	0	0	0	0	0	0.25
345	29630		803	838	1	29630		29630	0	803	838	1	803	WILD	WILD	M	0	0	1	0	0	0		838	661	698	F	0	0	0	0.5	0.5	0		28686	29630	0	803	838	0	0	0	0	0	0	0	0	0	0.25
346	30710		831	838	1	30710		30710	0	831	838	1	831	WILD	WILD	M	0	0	0	1	0	0		838	661	698	F	0	0	0	0.5	0.5	0		29766	30710	0	831	838	0	0	0	0	0	0	0	0	0	0.25
347	32438		865	838	1	32438		32438	0	865	838	1	865	MULT49	581	M	0	0	0	0	0.5	0		838	661	698	F	0	0	0	0.5	0.5	0		31494	32438	0	865	838	0	0	0	0	0	0	0	0	0	0.25
348	36542		912	838	1	36542		36542	0	912	838	1	912	624	562	M	0	0	0.75	0	0.25	0		838	661	698	F	0	0	0	0.5	0.5	0		35598	36542	0	912	838	0	0	0	0	0	0	0	0	0	0.25
349	1340		327	860	1	1340		1340	0	327	860	1	327	WILD	WILD	M	0	0	0	0	1	0		860	WILD	WILD	F	0	0	0	0	1	0		396	1340	0	327	860	0	0	0	0	0	0	0	0	0	0
350	3068		415	860	1	3068		3068	0	415	860	1	415	WILD	WILD	M	0	0	0	0	1	0		860	WILD	WILD	F	0	0	0	0	1	0		2124	3068	0	415	860	0	0	0	0	0	0	0	0	0	0
351	9116		542	860	1	9116		9116	0	542	860	1	542	WILD	WILD	M	0	0	0	0	1	0		860	WILD	WILD	F	0	0	0	0	1	0		8172	9116	0	542	860	0	0	0	0	0	0	0	0	0	0
352	10412		579	860	1	10412		10412	0	579	860	1	579	WILD	WILD	M	0	0	0	1	0	0		860	WILD	WILD	F	0	0	0	0	1	0		9468	10412	0	579	860	0	0	0	0	0	0	0	0	0	0
353	14948		623	860	1	14948		14948	0	623	860	1	623	WILD	WILD	M	0	0	0	0	1	0		860	WILD	WILD	F	0	0	0	0	1	0		14004	14948	0	623	860	0	0	0	0	0	0	0	0	0	0
354	15164		624	860	1	15164		15164	0	624	860	1	624	WILD	WILD	M	0	0	1	0	0	0		860	WILD	WILD	F	0	0	0	0	1	0		14220	15164	0	624	860	0	0	0	0	0	0	0	0	0	0
355	17540		661	860	1	17540		17540	0	661	860	1	661	WILD	WILD	M	0	0	0	0	1	0		860	WILD	WILD	F	0	0	0	0	1	0		16596	17540	0	661	860	0	0	0	0	0	0	0	0	0	0
356	20132		703	860	1	20132		20132	0	703	860	1	703	WILD	WILD	M	0	0	1	0	0	0		860	WILD	WILD	F	0	0	0	0	1	0		19188	20132	0	703	860	0	0	0	0	0	0	0	0	0	0
357	29420		802	860	1	29420		29420	0	802	860	1	802	WILD	WILD	M	0	0	1	0	0	0		860	WILD	WILD	F	0	0	0	0	1	0		28476	29420	0	802	860	0	0	0	0	0	0	0	0	0	0
358	29636		803	860	1	29636		29636	0	803	860	1	803	WILD	WILD	M	0	0	1	0	0	0		860	WILD	WILD	F	0	0	0	0	1	0		28692	29636	0	803	860	0	0	0	0	0	0	0	0	0	0
359	30716		831	860	1	30716		30716	0	831	860	1	831	WILD	WILD	M	0	0	0	1	0	0		860	WILD	WILD	F	0	0	0	0	1	0		29772	30716	0	831	860	0	0	0	0	0	0	0	0	0	0
360	32444		865	860	1	32444		32444	0	865	860	1	865	MULT49	581	M	0	0	0	0	0.5	0		860	WILD	WILD	F	0	0	0	0	1	0		31500	32444	0	865	860	0	0	0	0	0	0	0	0	0	0
361	33956		886	860	1	33956		33956	0	886	860	1	886	579	698	M	0	0	0	1	0	0		860	WILD	WILD	F	0	0	0	0	1	0		33012	33956	0	886	860	0	0	0	0	0	0	0	0	0	0.25
362	39140		937	860	1	39140		39140	0	937	860	1	937	MULT74	698	M	0	0	0	0.5	0	0		860	WILD	WILD	F	0	0	0	0	1	0		38196	39140	0	937	860	0	0	0	0	0	0	0	0	0	0.25
363	39356		938	860	1	39356		39356	0	938	860	1	938	661	702	M	0	0	0	0	1	0		860	WILD	WILD	F	0	0	0	0	1	0		38412	39356	0	938	860	0	0	0	0	0	0	0	0	0	0
364	1341		327	862	1	1341		1341	0	327	862	1	327	WILD	WILD	M	0	0	0	0	1	0		862	MULT46	544	F	0.5	0	0	0	0	0		397	1341	0	327	862	0	0	0	0	0	0	0	0	0	0
365	1557		342	862	1	1557		1557	0	342	862	1	342	WILD	WILD	M	0	0	0	0	1	0		862	MULT46	544	F	0.5	0	0	0	0	0		613	1557	0	342	862	0	0	0	0	0	0	0	0	0	0
366	3069		415	862	1	3069		3069	0	415	862	1	415	WILD	WILD	M	0	0	0	0	1	0		862	MULT46	544	F	0.5	0	0	0	0	0		2125	3069	0	415	862	0	0	0	0	0	0	0	0	0	0
367	9117		542	862	1	9117		9117	0	542	862	1	542	WILD	WILD	M	0	0	0	0	1	0		862	MULT46	544	F	0.5	0	0	0	0	0		8173	9117	0	542	862	0	0	0	0	0	0	0	0	0	0
368	10413		579	862	1	10413		10413	0	579	862	1	579	WILD	WILD	M	0	0	0	1	0	0		862	MULT46	544	F	0.5	0	0	0	0	0		9469	10413	0	579	862	0	0	0	0	0	0	0	0	0	0
369	15165		624	862	1	15165		15165	0	624	862	1	624	WILD	WILD	M	0	0	1	0	0	0		862	MULT46	544	F	0.5	0	0	0	0	0		14221	15165	0	624	862	0	0	0	0	0	0	0	0	0	0
370	20133		703	862	1	20133		20133	0	703	862	1	703	WILD	WILD	M	0	0	1	0	0	0		862	MULT46	544	F	0.5	0	0	0	0	0		19189	20133	0	703	862	0	0	0	0	0	0	0	0	0	0
371	25749		753	862	1	25749		25749	0	753	862	1	753	MULT22	562	M	0	0	0.25	0	0.25	0		862	MULT46	544	F	0.5	0	0	0	0	0		24805	25749	0	753	862	0	0	0	0	0	0	0	0	0	0
372	27045		775	862	1	27045		27045	0	775	862	1	775	502	698	M	0	0	0	0.5	0.5	0		862	MULT46	544	F	0.5	0	0	0	0	0		26101	27045	0	775	862	0	0	0	0	0	0	0	0	0	0.25
373	29421		802	862	1	29421		29421	0	802	862	1	802	WILD	WILD	M	0	0	1	0	0	0		862	MULT46	544	F	0.5	0	0	0	0	0		28477	29421	0	802	862	0	0	0	0	0	0	0	0	0	0
374	29637		803	862	1	29637		29637	0	803	862	1	803	WILD	WILD	M	0	0	1	0	0	0		862	MULT46	544	F	0.5	0	0	0	0	0		28693	29637	0	803	862	0	0	0	0	0	0	0	0	0	0
375	30717		831	862	1	30717		30717	0	831	862	1	831	WILD	WILD	M	0	0	0	1	0	0		862	MULT46	544	F	0.5	0	0	0	0	0		29773	30717	0	831	862	0	0	0	0	0	0	0	0	0	0
376	33957		886	862	1	33957		33957	0	886	862	1	886	579	698	M	0	0	0	1	0	0		862	MULT46	544	F	0.5	0	0	0	0	0		33013	33957	0	886	862	0	0	0	0	0	0	0	0	0	0.25
377	36549		912	862	1	36549		36549	0	912	862	1	912	624	562	M	0	0	0.75	0	0.25	0		862	MULT46	544	F	0.5	0	0	0	0	0		35605	36549	0	912	862	0	0	0	0	0	0	0	0	0	0
378	4377		461	883	1	4377		4377	0	461	883	1	461	306	362	M	0	0.125	0	0.625	0.25	0		883	623	566	F	0	0	0	0	1	0		3433	4377	0	461	883	0	0.0625	0	0	0	0	0	0.0625	0	0
379	5457		502	883	1	5457		5457	0	502	883	1	502	WILD	WILD	M	0	0	0	0	1	0		883	623	566	F	0	0	0	0	1	0		4513	5457	0	502	883	0	0	0	0	0	0	0	0	0	0
380	7617		526	883	1	7617		7617	0	526	883	1	526	329	446	M	0	0	0	0.5	0.5	0		883	623	566	F	0	0	0	0	1	0		6673	7617	0	526	883	0	0	0	0	0	0	0.25	0	0	0
381	20577		711	883	1	20577		20577	0	711	883	1	711	342	522	M	0.125	0.25	0	0.125	0.5	0		883	623	566	F	0	0	0	0	1	0		19633	20577	0	711	883	0.0625	0.0625	0	0	0	0	0	0.0625	0	0
382	22305		724	883	1	22305		22305	0	724	883	1	724	342	523	M	0.125	0.25	0	0.125	0.5	0		883	623	566	F	0	0	0	0	1	0		21361	22305	0	724	883	0.0625	0.0625	0	0	0	0	0	0.0625	0	0
383	24897		748	883	1	24897		24897	0	748	883	1	748	488	544	M	0.5	0	0	0.125	0.3125	0.0625		883	623	566	F	0	0	0	0	1	0		23953	24897	0	748	883	0	0	0	0	0	0	0	0	0.0625	0
384	25545		752	883	1	25545		25545	0	752	883	1	752	488	656	M	0	0	0	0.625	0.3125	0.0625		883	623	566	F	0	0	0	0	1	0		24601	25545	0	752	883	0	0	0	0	0	0	0	0	0.0625	0
385	28137		787	883	1	28137		28137	0	787	883	1	787	342	561	M	0.25	0.125	0	0	0.625	0		883	623	566	F	0	0	0	0	1	0		27193	28137	0	787	883	0.0625	0	0	0	0	0	0	0	0	0
386	28353		788	883	1	28353		28353	0	788	883	1	788	342	561	M	0.25	0.125	0	0	0.625	0		883	623	566	F	0	0	0	0	1	0		27409	28353	0	788	883	0.0625	0	0	0	0	0	0	0	0	0
387	36993		917	883	1	36993		36993	0	917	883	1	917	MULT61	523	M	0.125	0.25	0	0.125	0	0		883	623	566	F	0	0	0	0	1	0		36049	36993	0	917	883	0.0625	0.0625	0	0	0	0	0	0.0625	0	0
388	18857		674	908	1	18857		18857	0	674	908	1	674	502	544	M	0.5	0	0	0	0.5	0		908	697	603	F	0	0	0.5	0	0.5	0		17913	18857	0	674	908	0	0	0	0	0	0	0	0	0	0
389	20585		711	908	1	20585		20585	0	711	908	1	711	342	522	M	0.125	0.25	0	0.125	0.5	0		908	697	603	F	0	0	0.5	0	0.5	0		19641	20585	0	711	908	0.0625	0.0625	0	0	0	0	0	0.0625	0	0
390	24905		748	908	1	24905		24905	0	748	908	1	748	488	544	M	0.5	0	0	0.125	0.3125	0.0625		908	697	603	F	0	0	0.5	0	0.5	0		23961	24905	0	748	908	0	0	0	0	0	0	0	0	0.0625	0
391	25553		752	908	1	25553		25553	0	752	908	1	752	488	656	M	0	0	0	0.625	0.3125	0.0625		908	697	603	F	0	0	0.5	0	0.5	0		24609	25553	0	752	908	0	0	0	0	0	0	0	0	0.0625	0
392	27065		775	908	1	27065		27065	0	775	908	1	775	502	698	M	0	0	0	0.5	0.5	0		908	697	603	F	0	0	0.5	0	0.5	0		26121	27065	0	775	908	0	0	0	0	0	0	0	0	0	0.25
393	28145		787	908	1	28145		28145	0	787	908	1	787	342	561	M	0.25	0.125	0	0	0.625	0		908	697	603	F	0	0	0.5	0	0.5	0		27201	28145	0	787	908	0.0625	0	0	0	0	0	0	0	0	0
394	28361		788	908	1	28361		28361	0	788	908	1	788	342	561	M	0.25	0.125	0	0	0.625	0		908	697	603	F	0	0	0.5	0	0.5	0		27417	28361	0	788	908	0.0625	0	0	0	0	0	0	0	0	0
395	37001		917	908	1	37001		37001	0	917	908	1	917	MULT61	523	M	0.125	0.25	0	0.125	0	0		908	697	603	F	0	0	0.5	0	0.5	0		36057	37001	0	917	908	0.0625	0.0625	0	0	0	0	0	0.0625	0	0
396	1579		342	911	1	1579		1579	0	342	911	1	342	WILD	WILD	M	0	0	0	0	1	0		911	624	562	F	0	0	0.75	0	0.25	0		635	1579	0	342	911	0	0	0	0	0	0	0	0	0	0
397	3091		415	911	1	3091		3091	0	415	911	1	415	WILD	WILD	M	0	0	0	0	1	0		911	624	562	F	0	0	0.75	0	0.25	0		2147	3091	0	415	911	0	0	0	0	0	0	0	0	0	0
398	10435		579	911	1	10435		10435	0	579	911	1	579	WILD	WILD	M	0	0	0	1	0	0		911	624	562	F	0	0	0.75	0	0.25	0		9491	10435	0	579	911	0	0	0	0	0	0	0	0	0	0
399	14971		623	911	1	14971		14971	0	623	911	1	623	WILD	WILD	M	0	0	0	0	1	0		911	624	562	F	0	0	0.75	0	0.25	0		14027	14971	0	623	911	0	0	0	0	0	0	0	0	0	0
400	17563		661	911	1	17563		17563	0	661	911	1	661	WILD	WILD	M	0	0	0	0	1	0		911	624	562	F	0	0	0.75	0	0.25	0		16619	17563	0	661	911	0	0	0	0	0	0	0	0	0	0
401	18859		674	911	1	18859		18859	0	674	911	1	674	502	544	M	0.5	0	0	0	0.5	0		911	624	562	F	0	0	0.75	0	0.25	0		17915	18859	0	674	911	0	0	0	0	0	0	0	0	0	0
402	27067		775	911	1	27067		27067	0	775	911	1	775	502	698	M	0	0	0	0.5	0.5	0		911	624	562	F	0	0	0.75	0	0.25	0		26123	27067	0	775	911	0	0	0	0	0	0	0	0	0	0.25
403	32467		865	911	1	32467		32467	0	865	911	1	865	MULT49	581	M	0	0	0	0	0.5	0		911	624	562	F	0	0	0.75	0	0.25	0		31523	32467	0	865	911	0	0	0	0	0	0	0	0	0	0
404	33979		886	911	1	33979		33979	0	886	911	1	886	579	698	M	0	0	0	1	0	0		911	624	562	F	0	0	0.75	0	0.25	0		33035	33979	0	886	911	0	0	0	0	0	0	0	0	0	0.25
405	39163		937	911	1	39163		39163	0	937	911	1	937	MULT74	698	M	0	0	0	0.5	0	0		911	624	562	F	0	0	0.75	0	0.25	0		38219	39163	0	937	911	0	0	0	0	0	0	0	0	0	0.25
406	39379		938	911	1	39379		39379	0	938	911	1	938	661	702	M	0	0	0	0	1	0		911	624	562	F	0	0	0.75	0	0.25	0		38435	39379	0	938	911	0	0	0	0	0	0	0	0	0	0
407	1366		327	916	1	1366		1366	0	327	916	1	327	WILD	WILD	M	0	0	0	0	1	0		916	MULT60	505	F	0	0	0	0	0.5	0		422	1366	0	327	916	0	0	0	0	0	0	0	0	0	0
408	1582		342	916	1	1582		1582	0	342	916	1	342	WILD	WILD	M	0	0	0	0	1	0		916	MULT60	505	F	0	0	0	0	0.5	0		638	1582	0	342	916	0	0	0	0	0	0	0	0	0	0
409	3094		415	916	1	3094		3094	0	415	916	1	415	WILD	WILD	M	0	0	0	0	1	0		916	MULT60	505	F	0	0	0	0	0.5	0		2150	3094	0	415	916	0	0	0	0	0	0	0	0	0	0
410	9142		542	916	1	9142		9142	0	542	916	1	542	WILD	WILD	M	0	0	0	0	1	0		916	MULT60	505	F	0	0	0	0	0.5	0		8198	9142	0	542	916	0	0	0	0	0	0	0	0	0	0
411	15190		624	916	1	15190		15190	0	624	916	1	624	WILD	WILD	M	0	0	1	0	0	0		916	MULT60	505	F	0	0	0	0	0.5	0		14246	15190	0	624	916	0	0	0	0	0	0	0	0	0	0
412	17566		661	916	1	17566		17566	0	661	916	1	661	WILD	WILD	M	0	0	0	0	1	0		916	MULT60	505	F	0	0	0	0	0.5	0		16622	17566	0	661	916	0	0	0	0	0	0	0	0	0	0
413	20158		703	916	1	20158		20158	0	703	916	1	703	WILD	WILD	M	0	0	1	0	0	0		916	MULT60	505	F	0	0	0	0	0.5	0		19214	20158	0	703	916	0	0	0	0	0	0	0	0	0	0
414	25774		753	916	1	25774		25774	0	753	916	1	753	MULT22	562	M	0	0	0.25	0	0.25	0		916	MULT60	505	F	0	0	0	0	0.5	0		24830	25774	0	753	916	0	0	0	0	0	0	0	0	0	0
415	29446		802	916	1	29446		29446	0	802	916	1	802	WILD	WILD	M	0	0	1	0	0	0		916	MULT60	505	F	0	0	0	0	0.5	0		28502	29446	0	802	916	0	0	0	0	0	0	0	0	0	0
416	29662		803	916	1	29662		29662	0	803	916	1	803	WILD	WILD	M	0	0	1	0	0	0		916	MULT60	505	F	0	0	0	0	0.5	0		28718	29662	0	803	916	0	0	0	0	0	0	0	0	0	0
417	30742		831	916	1	30742		30742	0	831	916	1	831	WILD	WILD	M	0	0	0	1	0	0		916	MULT60	505	F	0	0	0	0	0.5	0		29798	30742	0	831	916	0	0	0	0	0	0	0	0	0	0
418	36574		912	916	1	36574		36574	0	912	916	1	912	624	562	M	0	0	0.75	0	0.25	0		916	MULT60	505	F	0	0	0	0	0.5	0		35630	36574	0	912	916	0	0	0	0	0	0	0	0	0	0
419	39382		938	916	1	39382		39382	0	938	916	1	938	661	702	M	0	0	0	0	1	0		916	MULT60	505	F	0	0	0	0	0.5	0		38438	39382	0	938	916	0	0	0	0	0	0	0	0	0	0
420	1373		327	936	1	1373		1373	0	327	936	1	327	WILD	WILD	M	0	0	0	0	1	0		936	MULT71	698	F	0	0	0	0.5	0	0		429	1373	0	327	936	0	0	0	0	0	0	0	0	0	0.25
421	1589		342	936	1	1589		1589	0	342	936	1	342	WILD	WILD	M	0	0	0	0	1	0		936	MULT71	698	F	0	0	0	0.5	0	0		645	1589	0	342	936	0	0	0	0	0	0	0	0	0	0.25
422	3101		415	936	1	3101		3101	0	415	936	1	415	WILD	WILD	M	0	0	0	0	1	0		936	MULT71	698	F	0	0	0	0.5	0	0		2157	3101	0	415	936	0	0	0	0	0	0	0	0	0	0.25
423	9149		542	936	1	9149		9149	0	542	936	1	542	WILD	WILD	M	0	0	0	0	1	0		936	MULT71	698	F	0	0	0	0.5	0	0		8205	9149	0	542	936	0	0	0	0	0	0	0	0	0	0.25
424	15197		624	936	1	15197		15197	0	624	936	1	624	WILD	WILD	M	0	0	1	0	0	0		936	MULT71	698	F	0	0	0	0.5	0	0		14253	15197	0	624	936	0	0	0	0	0	0	0	0	0	0.25
425	17573		661	936	1	17573		17573	0	661	936	1	661	WILD	WILD	M	0	0	0	0	1	0		936	MULT71	698	F	0	0	0	0.5	0	0		16629	17573	0	661	936	0	0	0	0	0	0	0	0	0	0.25
426	18869		674	936	1	18869		18869	0	674	936	1	674	502	544	M	0.5	0	0	0	0.5	0		936	MULT71	698	F	0	0	0	0.5	0	0		17925	18869	0	674	936	0	0	0	0	0	0	0	0	0	0.25
427	20165		703	936	1	20165		20165	0	703	936	1	703	WILD	WILD	M	0	0	1	0	0	0		936	MULT71	698	F	0	0	0	0.5	0	0		19221	20165	0	703	936	0	0	0	0	0	0	0	0	0	0.25
428	25781		753	936	1	25781		25781	0	753	936	1	753	MULT22	562	M	0	0	0.25	0	0.25	0		936	MULT71	698	F	0	0	0	0.5	0	0		24837	25781	0	753	936	0	0	0	0	0	0	0	0	0	0.25
429	29453		802	936	1	29453		29453	0	802	936	1	802	WILD	WILD	M	0	0	1	0	0	0		936	MULT71	698	F	0	0	0	0.5	0	0		28509	29453	0	802	936	0	0	0	0	0	0	0	0	0	0.25
430	29669		803	936	1	29669		29669	0	803	936	1	803	WILD	WILD	M	0	0	1	0	0	0		936	MULT71	698	F	0	0	0	0.5	0	0		28725	29669	0	803	936	0	0	0	0	0	0	0	0	0	0.25
431	30749		831	936	1	30749		30749	0	831	936	1	831	WILD	WILD	M	0	0	0	1	0	0		936	MULT71	698	F	0	0	0	0.5	0	0		29805	30749	0	831	936	0	0	0	0	0	0	0	0	0	0.25
432	36581		912	936	1	36581		36581	0	912	936	1	912	624	562	M	0	0	0.75	0	0.25	0		936	MULT71	698	F	0	0	0	0.5	0	0		35637	36581	0	912	936	0	0	0	0	0	0	0	0	0	0.25
433	39389		938	936	1	39389		39389	0	938	936	1	938	661	702	M	0	0	0	0	1	0		936	MULT71	698	F	0	0	0	0.5	0	0		38445	39389	0	938	936	0	0	0	0	0	0	0	0	0	0.25
434	1390		342	382	2	1390		1390	0	342	382	2	342	WILD	WILD	M	0	0	0	0	1	0		382	WILD	WILD	F	0	0	0	0	1	0		446	1390	0	342	382	0	0	0	0	0	0	0	0	0	0
435	4198		461	382	2	4198		4198	0	461	382	2	461	306	362	M	0	0.125	0	0.625	0.25	0		382	WILD	WILD	F	0	0	0	0	1	0		3254	4198	0	461	382	0	0.0625	0	0	0	0	0	0.0625	0	0
436	25582		753	382	2	25582		25582	0	753	382	2	753	MULT22	562	M	0	0	0.25	0	0.25	0		382	WILD	WILD	F	0	0	0	0	1	0		24638	25582	0	753	382	0	0	0	0	0	0	0	0	0	0
437	36382		912	382	2	36382		36382	0	912	382	2	912	624	562	M	0	0	0.75	0	0.25	0		382	WILD	WILD	F	0	0	0	0	1	0		35438	36382	0	912	382	0	0	0	0	0	0	0	0	0	0
438	1607		377	385	2	1607		1607	0	377	385	2	377	WILD	WILD	M	0	0	1	0	0	0		385	231	253	F	0	0	0	0	1	0		663	1607	0	377	385	0	0	0	0	0	0	0	0	0	0
439	1823		386	385	2	1823		1823	0	386	385	2	386	343	312	M	0.5	0.5	0	0	0	0		385	231	253	F	0	0	0	0	1	0		879	1823	0	386	385	0.25	0	0	0	0	0	0	0	0	0
440	2039		390	385	2	2039		2039	0	390	385	2	390	323	245	M	0	0	0	0.25	0.625	0.125		385	231	253	F	0	0	0	0	1	0		1095	2039	0	390	385	0	0	0	0	0	0	0	0	0.125	0
441	4199		461	385	2	4199		4199	0	461	385	2	461	306	362	M	0	0.125	0	0.625	0.25	0		385	231	253	F	0	0	0	0	1	0		3255	4199	0	461	385	0	0.0625	0	0	0	0	0	0.0625	0	0
442	4631		488	385	2	4631		4631	0	488	385	2	488	323	245	M	0	0	0	0.25	0.625	0.125		385	231	253	F	0	0	0	0	1	0		3687	4631	0	488	385	0	0	0	0	0	0	0	0	0.125	0
443	5711		510	385	2	5711		5711	0	510	385	2	510	329	418	M	0	0	0.5	0	0.5	0		385	231	253	F	0	0	0	0	1	0		4767	5711	0	510	385	0	0	0	0	0	0	0	0	0	0
444	6791		520	385	2	6791		6791	0	520	385	2	520	287	314	M	0.25	0	0	0.5	0.25	0		385	231	253	F	0	0	0	0	1	0		5847	6791	0	520	385	0	0	0	0	0.25	0	0	0	0	0
445	7439		526	385	2	7439		7439	0	526	385	2	526	329	446	M	0	0	0	0.5	0.5	0		385	231	253	F	0	0	0	0	1	0		6495	7439	0	526	385	0	0	0	0	0	0	0.25	0	0	0
446	9167		563	385	2	9167		9167	0	563	385	2	563	415	371	M	0	0	0	0	1	0		385	231	253	F	0	0	0	0	1	0		8223	9167	0	563	385	0	0	0	0	0	0	0	0	0	0
447	10463		582	385	2	10463		10463	0	582	385	2	582	327	476	M	0	0	0	0	1	0		385	231	253	F	0	0	0	0	1	0		9519	10463	0	582	385	0	0	0	0	0	0	0	0	0	0
448	12191		595	385	2	12191		12191	0	595	385	2	595	458	473	M	0	0	0	0.25	0.75	0		385	231	253	F	0	0	0	0	1	0		11247	12191	0	595	385	0	0	0	0	0	0.125	0	0	0	0
449	13055		607	385	2	13055		13055	0	607	385	2	607	369	516	M	0	0.25	0.25	0	0.5	0		385	231	253	F	0	0	0	0	1	0		12111	13055	0	607	385	0	0	0.125	0	0	0	0	0	0	0
450	14351		620	385	2	14351		14351	0	620	385	2	620	455	504	M	0	0	0.25	0.5	0.25	0		385	231	253	F	0	0	0	0	1	0		13407	14351	0	620	385	0	0	0	0	0	0	0	0	0	0
451	17159		649	385	2	17159		17159	0	649	385	2	649	461	452	M	0.125	0.0625	0	0.5625	0.25	0		385	231	253	F	0	0	0	0	1	0		16215	17159	0	649	385	0	0.03125	0	0	0	0.125	0	0.03125	0	0
452	19319		689	385	2	19319		19319	0	689	385	2	689	502	495	M	0	0	0	0.25	0.75	0		385	231	253	F	0	0	0	0	1	0		18375	19319	0	689	385	0	0	0	0	0	0	0.125	0	0	0
453	19535		690	385	2	19535		19535	0	690	385	2	690	502	495	M	0	0	0	0.25	0.75	0		385	231	253	F	0	0	0	0	1	0		18591	19535	0	690	385	0	0	0	0	0	0	0.125	0	0	0
454	20615		713	385	2	20615		20615	0	713	385	2	713	377	509	M	0	0	0.75	0	0.25	0		385	231	253	F	0	0	0	0	1	0		19671	20615	0	713	385	0	0	0	0	0	0	0	0	0	0
455	22559		731	385	2	22559		22559	0	731	385	2	731	461	452	M	0.125	0.0625	0	0.5625	0.25	0		385	231	253	F	0	0	0	0	1	0		21615	22559	0	731	385	0	0.03125	0	0	0	0.125	0	0.03125	0	0
456	22991		736	385	2	22991		22991	0	736	385	2	736	377	561	M	0.25	0.125	0.5	0	0.125	0		385	231	253	F	0	0	0	0	1	0		22047	22991	0	736	385	0.0625	0	0	0	0	0	0	0	0	0
457	23639		743	385	2	23639		23639	0	743	385	2	743	377	418	M	0	0	1	0	0	0		385	231	253	F	0	0	0	0	1	0		22695	23639	0	743	385	0	0	0	0	0	0	0	0	0	0
458	24935		749	385	2	24935		24935	0	749	385	2	749	415	371	M	0	0	0	0	1	0		385	231	253	F	0	0	0	0	1	0		23991	24935	0	749	385	0	0	0	0	0	0	0	0	0	0
459	26231		769	385	2	26231		26231	0	769	385	2	769	386	425	M	0.375	0.25	0	0.25	0.125	0		385	231	253	F	0	0	0	0	1	0		25287	26231	0	769	385	0.125	0	0	0	0	0.125	0	0	0	0
460	29687		807	385	2	29687		29687	0	807	385	2	807	502	596	M	0	0	0	0	1	0		385	231	253	F	0	0	0	0	1	0		28743	29687	0	807	385	0	0	0	0	0	0	0	0	0	0
461	31199		842	385	2	31199		31199	0	842	385	2	842	415	371	M	0	0	0	0	1	0		385	231	253	F	0	0	0	0	1	0		30255	31199	0	842	385	0	0	0	0	0	0	0	0	0	0
462	36167		910	385	2	36167		36167	0	910	385	2	910	MULT59	439	M	0	0	0	0.25	0.25	0		385	231	253	F	0	0	0	0	1	0		35223	36167	0	910	385	0	0	0	0	0	0	0	0	0	0
463	1608		377	387	2	1608		1608	0	377	387	2	377	WILD	WILD	M	0	0	1	0	0	0		387	202	278	F	0	0.25	0	0.25	0.5	0		664	1608	0	377	387	0	0.125	0	0	0	0	0	0.125	0	0
464	1824		386	387	2	1824		1824	0	386	387	2	386	343	312	M	0.5	0.5	0	0	0	0		387	202	278	F	0	0.25	0	0.25	0.5	0		880	1824	0	386	387	0.25	0.125	0	0	0	0	0	0.125	0	0
465	4416		466	387	2	4416		4416	0	466	387	2	466	231	253	M	0	0	0	0	1	0		387	202	278	F	0	0.25	0	0.25	0.5	0		3472	4416	0	466	387	0	0.125	0	0	0	0	0	0.125	0	0
466	5280		502	387	2	5280		5280	0	502	387	2	502	WILD	WILD	M	0	0	0	0	1	0		387	202	278	F	0	0.25	0	0.25	0.5	0		4336	5280	0	502	387	0	0.125	0	0	0	0	0	0.125	0	0
467	5712		510	387	2	5712		5712	0	510	387	2	510	329	418	M	0	0	0.5	0	0.5	0		387	202	278	F	0	0.25	0	0.25	0.5	0		4768	5712	0	510	387	0	0.125	0	0	0	0	0	0.125	0	0
468	6792		520	387	2	6792		6792	0	520	387	2	520	287	314	M	0.25	0	0	0.5	0.25	0		387	202	278	F	0	0.25	0	0.25	0.5	0		5848	6792	0	520	387	0	0.125	0	0	0.25	0	0	0.125	0	0
469	7440		526	387	2	7440		7440	0	526	387	2	526	329	446	M	0	0	0	0.5	0.5	0		387	202	278	F	0	0.25	0	0.25	0.5	0		6496	7440	0	526	387	0	0.125	0	0	0	0	0.25	0.125	0	0
470	10464		582	387	2	10464		10464	0	582	387	2	582	327	476	M	0	0	0	0	1	0		387	202	278	F	0	0.25	0	0.25	0.5	0		9520	10464	0	582	387	0	0.125	0	0	0	0	0	0.125	0	0
471	12840		606	387	2	12840		12840	0	606	387	2	606	424	544	M	0.5	0	0	0	0.5	0		387	202	278	F	0	0.25	0	0.25	0.5	0		11896	12840	0	606	387	0	0.125	0	0	0	0	0	0.125	0	0
472	13056		607	387	2	13056		13056	0	607	387	2	607	369	516	M	0	0.25	0.25	0	0.5	0		387	202	278	F	0	0.25	0	0.25	0.5	0		12112	13056	0	607	387	0	0.125	0.125	0	0	0	0	0.125	0	0
473	13272		609	387	2	13272		13272	0	609	387	2	609	357	511	M	0	0	0	0.5	0.5	0		387	202	278	F	0	0.25	0	0.25	0.5	0		12328	13272	0	609	387	0	0.125	0	0	0	0	0	0.125	0	0
474	13704		613	387	2	13704		13704	0	613	387	2	613	424	374	M	0	0.5	0	0	0.5	0		387	202	278	F	0	0.25	0	0.25	0.5	0		12760	13704	0	613	387	0	0.125	0.25	0	0	0	0	0.125	0	0
475	19320		689	387	2	19320		19320	0	689	387	2	689	502	495	M	0	0	0	0.25	0.75	0		387	202	278	F	0	0.25	0	0.25	0.5	0		18376	19320	0	689	387	0	0.125	0	0	0	0	0.125	0.125	0	0
476	19536		690	387	2	19536		19536	0	690	387	2	690	502	495	M	0	0	0	0.25	0.75	0		387	202	278	F	0	0.25	0	0.25	0.5	0		18592	19536	0	690	387	0	0.125	0	0	0	0	0.125	0.125	0	0
477	20616		713	387	2	20616		20616	0	713	387	2	713	377	509	M	0	0	0.75	0	0.25	0		387	202	278	F	0	0.25	0	0.25	0.5	0		19672	20616	0	713	387	0	0.125	0	0	0	0	0	0.125	0	0
478	21696		719	387	2	21696		21696	0	719	387	2	719	424	581	M	0	0	0	0	1	0		387	202	278	F	0	0.25	0	0.25	0.5	0		20752	21696	0	719	387	0	0.125	0	0	0	0	0	0.125	0	0
479	22992		736	387	2	22992		22992	0	736	387	2	736	377	561	M	0.25	0.125	0.5	0	0.125	0		387	202	278	F	0	0.25	0	0.25	0.5	0		22048	22992	0	736	387	0.0625	0.125	0	0	0	0	0	0.125	0	0
480	23640		743	387	2	23640		23640	0	743	387	2	743	377	418	M	0	0	1	0	0	0		387	202	278	F	0	0.25	0	0.25	0.5	0		22696	23640	0	743	387	0	0.125	0	0	0	0	0	0.125	0	0
481	25368		752	387	2	25368		25368	0	752	387	2	752	488	656	M	0	0	0	0.625	0.3125	0.0625		387	202	278	F	0	0.25	0	0.25	0.5	0		24424	25368	0	752	387	0	0.125	0	0	0	0	0	0.125	0.0625	0
482	26232		769	387	2	26232		26232	0	769	387	2	769	386	425	M	0.375	0.25	0	0.25	0.125	0		387	202	278	F	0	0.25	0	0.25	0.5	0		25288	26232	0	769	387	0.125	0.125	0	0	0	0.125	0	0.125	0	0
483	27960		787	387	2	27960		27960	0	787	387	2	787	342	561	M	0.25	0.125	0	0	0.625	0		387	202	278	F	0	0.25	0	0.25	0.5	0		27016	27960	0	787	387	0.0625	0.125	0	0	0	0	0	0.125	0	0
484	28176		788	387	2	28176		28176	0	788	387	2	788	342	561	M	0.25	0.125	0	0	0.625	0		387	202	278	F	0	0.25	0	0.25	0.5	0		27232	28176	0	788	387	0.0625	0.125	0	0	0	0	0	0.125	0	0
485	29688		807	387	2	29688		29688	0	807	387	2	807	502	596	M	0	0	0	0	1	0		387	202	278	F	0	0.25	0	0.25	0.5	0		28744	29688	0	807	387	0	0.125	0	0	0	0	0	0.125	0	0
486	36168		910	387	2	36168		36168	0	910	387	2	910	MULT59	439	M	0	0	0	0.25	0.25	0		387	202	278	F	0	0.25	0	0.25	0.5	0		35224	36168	0	910	387	0	0.125	0	0	0	0	0	0.125	0	0
487	1609		377	401	2	1609		1609	0	377	401	2	377	WILD	WILD	M	0	0	1	0	0	0		401	342	278	F	0	0.25	0	0.25	0.5	0		665	1609	0	377	401	0	0.125	0	0	0	0	0	0.125	0	0
488	1825		386	401	2	1825		1825	0	386	401	2	386	343	312	M	0.5	0.5	0	0	0	0		401	342	278	F	0	0.25	0	0.25	0.5	0		881	1825	0	386	401	0.25	0.125	0	0	0	0	0	0.125	0	0
489	4417		466	401	2	4417		4417	0	466	401	2	466	231	253	M	0	0	0	0	1	0		401	342	278	F	0	0.25	0	0.25	0.5	0		3473	4417	0	466	401	0	0.125	0	0	0	0	0	0.125	0	0
490	4633		488	401	2	4633		4633	0	488	401	2	488	323	245	M	0	0	0	0.25	0.625	0.125		401	342	278	F	0	0.25	0	0.25	0.5	0		3689	4633	0	488	401	0	0.125	0	0	0	0	0	0.125	0.125	0
491	5713		510	401	2	5713		5713	0	510	401	2	510	329	418	M	0	0	0.5	0	0.5	0		401	342	278	F	0	0.25	0	0.25	0.5	0		4769	5713	0	510	401	0	0.125	0	0	0	0	0	0.125	0	0
492	6793		520	401	2	6793		6793	0	520	401	2	520	287	314	M	0.25	0	0	0.5	0.25	0		401	342	278	F	0	0.25	0	0.25	0.5	0		5849	6793	0	520	401	0	0.125	0	0	0.25	0	0	0.125	0	0
493	7441		526	401	2	7441		7441	0	526	401	2	526	329	446	M	0	0	0	0.5	0.5	0		401	342	278	F	0	0.25	0	0.25	0.5	0		6497	7441	0	526	401	0	0.125	0	0	0	0	0.25	0.125	0	0
494	10465		582	401	2	10465		10465	0	582	401	2	582	327	476	M	0	0	0	0	1	0		401	342	278	F	0	0.25	0	0.25	0.5	0		9521	10465	0	582	401	0	0.125	0	0	0	0	0	0.125	0	0
495	12193		595	401	2	12193		12193	0	595	401	2	595	458	473	M	0	0	0	0.25	0.75	0		401	342	278	F	0	0.25	0	0.25	0.5	0		11249	12193	0	595	401	0	0.125	0	0	0	0.125	0	0.125	0	0
496	12841		606	401	2	12841		12841	0	606	401	2	606	424	544	M	0.5	0	0	0	0.5	0		401	342	278	F	0	0.25	0	0.25	0.5	0		11897	12841	0	606	401	0	0.125	0	0	0	0	0	0.125	0	0
497	13057		607	401	2	13057		13057	0	607	401	2	607	369	516	M	0	0.25	0.25	0	0.5	0		401	342	278	F	0	0.25	0	0.25	0.5	0		12113	13057	0	607	401	0	0.125	0.125	0	0	0	0	0.125	0	0
498	13705		613	401	2	13705		13705	0	613	401	2	613	424	374	M	0	0.5	0	0	0.5	0		401	342	278	F	0	0.25	0	0.25	0.5	0		12761	13705	0	613	401	0	0.125	0.25	0	0	0	0	0.125	0	0
499	19321		689	401	2	19321		19321	0	689	401	2	689	502	495	M	0	0	0	0.25	0.75	0		401	342	278	F	0	0.25	0	0.25	0.5	0		18377	19321	0	689	401	0	0.125	0	0	0	0	0.125	0.125	0	0
500	19537		690	401	2	19537		19537	0	690	401	2	690	502	495	M	0	0	0	0.25	0.75	0		401	342	278	F	0	0.25	0	0.25	0.5	0		18593	19537	0	690	401	0	0.125	0	0	0	0	0.125	0.125	0	0
501	20617		713	401	2	20617		20617	0	713	401	2	713	377	509	M	0	0	0.75	0	0.25	0		401	342	278	F	0	0.25	0	0.25	0.5	0		19673	20617	0	713	401	0	0.125	0	0	0	0	0	0.125	0	0
502	21697		719	401	2	21697		21697	0	719	401	2	719	424	581	M	0	0	0	0	1	0		401	342	278	F	0	0.25	0	0.25	0.5	0		20753	21697	0	719	401	0	0.125	0	0	0	0	0	0.125	0	0
503	22993		736	401	2	22993		22993	0	736	401	2	736	377	561	M	0.25	0.125	0.5	0	0.125	0		401	342	278	F	0	0.25	0	0.25	0.5	0		22049	22993	0	736	401	0.0625	0.125	0	0	0	0	0	0.125	0	0
504	23641		743	401	2	23641		23641	0	743	401	2	743	377	418	M	0	0	1	0	0	0		401	342	278	F	0	0.25	0	0.25	0.5	0		22697	23641	0	743	401	0	0.125	0	0	0	0	0	0.125	0	0
505	24937		749	401	2	24937		24937	0	749	401	2	749	415	371	M	0	0	0	0	1	0		401	342	278	F	0	0.25	0	0.25	0.5	0		23993	24937	0	749	401	0	0.125	0	0	0	0	0	0.125	0	0
506	26233		769	401	2	26233		26233	0	769	401	2	769	386	425	M	0.375	0.25	0	0.25	0.125	0		401	342	278	F	0	0.25	0	0.25	0.5	0		25289	26233	0	769	401	0.125	0.125	0	0	0	0.125	0	0.125	0	0
507	29689		807	401	2	29689		29689	0	807	401	2	807	502	596	M	0	0	0	0	1	0		401	342	278	F	0	0.25	0	0.25	0.5	0		28745	29689	0	807	401	0	0.125	0	0	0	0	0	0.125	0	0
508	31201		842	401	2	31201		31201	0	842	401	2	842	415	371	M	0	0	0	0	1	0		401	342	278	F	0	0.25	0	0.25	0.5	0		30257	31201	0	842	401	0	0.125	0	0	0	0	0	0.125	0	0
509	36169		910	401	2	36169		36169	0	910	401	2	910	MULT59	439	M	0	0	0	0.25	0.25	0		401	342	278	F	0	0.25	0	0.25	0.5	0		35225	36169	0	910	401	0	0.125	0	0	0	0	0	0.125	0	0
510	1610		377	403	2	1610		1610	0	377	403	2	377	WILD	WILD	M	0	0	1	0	0	0		403	323	245	F	0	0	0	0.25	0.625	0.125		666	1610	0	377	403	0	0	0	0	0	0	0	0	0.125	0
511	1826		386	403	2	1826		1826	0	386	403	2	386	343	312	M	0.5	0.5	0	0	0	0		403	323	245	F	0	0	0	0.25	0.625	0.125		882	1826	0	386	403	0.25	0	0	0	0	0	0	0	0.125	0
512	4202		461	403	2	4202		4202	0	461	403	2	461	306	362	M	0	0.125	0	0.625	0.25	0		403	323	245	F	0	0	0	0.25	0.625	0.125		3258	4202	0	461	403	0	0.0625	0	0	0	0	0	0.0625	0.125	0
513	4418		466	403	2	4418		4418	0	466	403	2	466	231	253	M	0	0	0	0	1	0		403	323	245	F	0	0	0	0.25	0.625	0.125		3474	4418	0	466	403	0	0	0	0	0	0	0	0	0.125	0
514	5282		502	403	2	5282		5282	0	502	403	2	502	WILD	WILD	M	0	0	0	0	1	0		403	323	245	F	0	0	0	0.25	0.625	0.125		4338	5282	0	502	403	0	0	0	0	0	0	0	0	0.125	0
515	5714		510	403	2	5714		5714	0	510	403	2	510	329	418	M	0	0	0.5	0	0.5	0		403	323	245	F	0	0	0	0.25	0.625	0.125		4770	5714	0	510	403	0	0	0	0	0	0	0	0	0.125	0
516	7442		526	403	2	7442		7442	0	526	403	2	526	329	446	M	0	0	0	0.5	0.5	0		403	323	245	F	0	0	0	0.25	0.625	0.125		6498	7442	0	526	403	0	0	0	0	0	0	0.25	0	0.125	0
517	10466		582	403	2	10466		10466	0	582	403	2	582	327	476	M	0	0	0	0	1	0		403	323	245	F	0	0	0	0.25	0.625	0.125		9522	10466	0	582	403	0	0	0	0	0	0	0	0	0.125	0
518	12842		606	403	2	12842		12842	0	606	403	2	606	424	544	M	0.5	0	0	0	0.5	0		403	323	245	F	0	0	0	0.25	0.625	0.125		11898	12842	0	606	403	0	0	0	0	0	0	0	0	0.125	0
519	13274		609	403	2	13274		13274	0	609	403	2	609	357	511	M	0	0	0	0.5	0.5	0		403	323	245	F	0	0	0	0.25	0.625	0.125		12330	13274	0	609	403	0	0	0	0	0	0	0	0	0.125	0
520	13706		613	403	2	13706		13706	0	613	403	2	613	424	374	M	0	0.5	0	0	0.5	0		403	323	245	F	0	0	0	0.25	0.625	0.125		12762	13706	0	613	403	0	0	0.25	0	0	0	0	0	0.125	0
521	17162		649	403	2	17162		17162	0	649	403	2	649	461	452	M	0.125	0.0625	0	0.5625	0.25	0		403	323	245	F	0	0	0	0.25	0.625	0.125		16218	17162	0	649	403	0	0.03125	0	0	0	0.125	0	0.03125	0.125	0
522	20402		711	403	2	20402		20402	0	711	403	2	711	342	522	M	0.125	0.25	0	0.125	0.5	0		403	323	245	F	0	0	0	0.25	0.625	0.125		19458	20402	0	711	403	0.0625	0.0625	0	0	0	0	0	0.0625	0.125	0
523	20618		713	403	2	20618		20618	0	713	403	2	713	377	509	M	0	0	0.75	0	0.25	0		403	323	245	F	0	0	0	0.25	0.625	0.125		19674	20618	0	713	403	0	0	0	0	0	0	0	0	0.125	0
524	21698		719	403	2	21698		21698	0	719	403	2	719	424	581	M	0	0	0	0	1	0		403	323	245	F	0	0	0	0.25	0.625	0.125		20754	21698	0	719	403	0	0	0	0	0	0	0	0	0.125	0
525	22130		724	403	2	22130		22130	0	724	403	2	724	342	523	M	0.125	0.25	0	0.125	0.5	0		403	323	245	F	0	0	0	0.25	0.625	0.125		21186	22130	0	724	403	0.0625	0.0625	0	0	0	0	0	0.0625	0.125	0
526	22562		731	403	2	22562		22562	0	731	403	2	731	461	452	M	0.125	0.0625	0	0.5625	0.25	0		403	323	245	F	0	0	0	0.25	0.625	0.125		21618	22562	0	731	403	0	0.03125	0	0	0	0.125	0	0.03125	0.125	0
527	22994		736	403	2	22994		22994	0	736	403	2	736	377	561	M	0.25	0.125	0.5	0	0.125	0		403	323	245	F	0	0	0	0.25	0.625	0.125		22050	22994	0	736	403	0.0625	0	0	0	0	0	0	0	0.125	0
528	26234		769	403	2	26234		26234	0	769	403	2	769	386	425	M	0.375	0.25	0	0.25	0.125	0		403	323	245	F	0	0	0	0.25	0.625	0.125		25290	26234	0	769	403	0.125	0	0	0	0	0.125	0	0	0.125	0
529	27962		787	403	2	27962		27962	0	787	403	2	787	342	561	M	0.25	0.125	0	0	0.625	0		403	323	245	F	0	0	0	0.25	0.625	0.125		27018	27962	0	787	403	0.0625	0	0	0	0	0	0	0	0.125	0
530	28178		788	403	2	28178		28178	0	788	403	2	788	342	561	M	0.25	0.125	0	0	0.625	0		403	323	245	F	0	0	0	0.25	0.625	0.125		27234	28178	0	788	403	0.0625	0	0	0	0	0	0	0	0.125	0
531	29690		807	403	2	29690		29690	0	807	403	2	807	502	596	M	0	0	0	0	1	0		403	323	245	F	0	0	0	0.25	0.625	0.125		28746	29690	0	807	403	0	0	0	0	0	0	0	0	0.125	0
532	36170		910	403	2	36170		36170	0	910	403	2	910	MULT59	439	M	0	0	0	0.25	0.25	0		403	323	245	F	0	0	0	0.25	0.625	0.125		35226	36170	0	910	403	0	0	0	0	0	0	0	0	0.125	0
533	36818		917	403	2	36818		36818	0	917	403	2	917	MULT61	523	M	0.125	0.25	0	0.125	0	0		403	323	245	F	0	0	0	0.25	0.625	0.125		35874	36818	0	917	403	0.0625	0.0625	0	0	0	0	0	0.0625	0.125	0
534	39410		939	403	2	39410		39410	0	939	403	2	939	661	694	M	0	0	0	0	1	0		403	323	245	F	0	0	0	0.25	0.625	0.125		38466	39410	0	939	403	0	0	0	0	0	0	0	0	0.125	0
535	1612		377	407	2	1612		1612	0	377	407	2	377	WILD	WILD	M	0	0	1	0	0	0		407	298	312	F	0	0.5	0	0.5	0	0		668	1612	0	377	407	0.25	0	0	0	0	0.25	0	0	0	0
536	2044		390	407	2	2044		2044	0	390	407	2	390	323	245	M	0	0	0	0.25	0.625	0.125		407	298	312	F	0	0.5	0	0.5	0	0		1100	2044	0	390	407	0.25	0	0	0	0	0.25	0	0	0.125	0
537	4204		461	407	2	4204		4204	0	461	407	2	461	306	362	M	0	0.125	0	0.625	0.25	0		407	298	312	F	0	0.5	0	0.5	0	0		3260	4204	0	461	407	0.25	0.0625	0	0	0	0.25	0	0.0625	0	0
538	4420		466	407	2	4420		4420	0	466	407	2	466	231	253	M	0	0	0	0	1	0		407	298	312	F	0	0.5	0	0.5	0	0		3476	4420	0	466	407	0.25	0	0	0	0	0.25	0	0	0	0
539	4636		488	407	2	4636		4636	0	488	407	2	488	323	245	M	0	0	0	0.25	0.625	0.125		407	298	312	F	0	0.5	0	0.5	0	0		3692	4636	0	488	407	0.25	0	0	0	0	0.25	0	0	0.125	0
540	5716		510	407	2	5716		5716	0	510	407	2	510	329	418	M	0	0	0.5	0	0.5	0		407	298	312	F	0	0.5	0	0.5	0	0		4772	5716	0	510	407	0.25	0	0	0	0	0.25	0	0	0	0
541	6796		520	407	2	6796		6796	0	520	407	2	520	287	314	M	0.25	0	0	0.5	0.25	0		407	298	312	F	0	0.5	0	0.5	0	0		5852	6796	0	520	407	0.25	0	0	0	0.25	0.25	0	0	0	0
542	9172		563	407	2	9172		9172	0	563	407	2	563	415	371	M	0	0	0	0	1	0		407	298	312	F	0	0.5	0	0.5	0	0		8228	9172	0	563	407	0.25	0	0	0	0	0.25	0	0	0	0
543	10468		582	407	2	10468		10468	0	582	407	2	582	327	476	M	0	0	0	0	1	0		407	298	312	F	0	0.5	0	0.5	0	0		9524	10468	0	582	407	0.25	0	0	0	0	0.25	0	0	0	0
544	12844		606	407	2	12844		12844	0	606	407	2	606	424	544	M	0.5	0	0	0	0.5	0		407	298	312	F	0	0.5	0	0.5	0	0		11900	12844	0	606	407	0.25	0	0	0	0	0.25	0	0	0	0
545	13060		607	407	2	13060		13060	0	607	407	2	607	369	516	M	0	0.25	0.25	0	0.5	0		407	298	312	F	0	0.5	0	0.5	0	0		12116	13060	0	607	407	0.25	0	0.125	0	0	0.25	0	0	0	0
546	13708		613	407	2	13708		13708	0	613	407	2	613	424	374	M	0	0.5	0	0	0.5	0		407	298	312	F	0	0.5	0	0.5	0	0		12764	13708	0	613	407	0.25	0	0.25	0	0	0.25	0	0	0	0
547	14356		620	407	2	14356		14356	0	620	407	2	620	455	504	M	0	0	0.25	0.5	0.25	0		407	298	312	F	0	0.5	0	0.5	0	0		13412	14356	0	620	407	0.25	0	0	0	0	0.25	0	0	0	0
548	19324		689	407	2	19324		19324	0	689	407	2	689	502	495	M	0	0	0	0.25	0.75	0		407	298	312	F	0	0.5	0	0.5	0	0		18380	19324	0	689	407	0.25	0	0	0	0	0.25	0.125	0	0	0
549	19540		690	407	2	19540		19540	0	690	407	2	690	502	495	M	0	0	0	0.25	0.75	0		407	298	312	F	0	0.5	0	0.5	0	0		18596	19540	0	690	407	0.25	0	0	0	0	0.25	0.125	0	0	0
550	20620		713	407	2	20620		20620	0	713	407	2	713	377	509	M	0	0	0.75	0	0.25	0		407	298	312	F	0	0.5	0	0.5	0	0		19676	20620	0	713	407	0.25	0	0	0	0	0.25	0	0	0	0
551	22348		726	407	2	22348		22348	0	726	407	2	726	377	362	M	0	0.125	0.5	0.125	0.25	0		407	298	312	F	0	0.5	0	0.5	0	0		21404	22348	0	726	407	0.25	0.0625	0	0	0	0.25	0	0.0625	0	0
552	23644		743	407	2	23644		23644	0	743	407	2	743	377	418	M	0	0	1	0	0	0		407	298	312	F	0	0.5	0	0.5	0	0		22700	23644	0	743	407	0.25	0	0	0	0	0.25	0	0	0	0
553	24940		749	407	2	24940		24940	0	749	407	2	749	415	371	M	0	0	0	0	1	0		407	298	312	F	0	0.5	0	0.5	0	0		23996	24940	0	749	407	0.25	0	0	0	0	0.25	0	0	0	0
554	26668		772	407	2	26668		26668	0	772	407	2	772	502	557	M	0	0	0	0.25	0.75	0		407	298	312	F	0	0.5	0	0.5	0	0		25724	26668	0	772	407	0.25	0	0	0	0	0.25	0.125	0	0	0
555	28828		792	407	2	28828		28828	0	792	407	2	792	519	576	M	0.125	0.125	0.25	0.375	0.125	0		407	298	312	F	0	0.5	0	0.5	0	0		27884	28828	0	792	407	0.25	0.0625	0	0	0.125	0.25	0	0.0625	0	0
556	29044		793	407	2	29044		29044	0	793	407	2	793	519	576	M	0.125	0.125	0.25	0.375	0.125	0		407	298	312	F	0	0.5	0	0.5	0	0		28100	29044	0	793	407	0.25	0.0625	0	0	0.125	0.25	0	0.0625	0	0
557	29692		807	407	2	29692		29692	0	807	407	2	807	502	596	M	0	0	0	0	1	0		407	298	312	F	0	0.5	0	0.5	0	0		28748	29692	0	807	407	0.25	0	0	0	0	0.25	0	0	0	0
558	31204		842	407	2	31204		31204	0	842	407	2	842	415	371	M	0	0	0	0	1	0		407	298	312	F	0	0.5	0	0.5	0	0		30260	31204	0	842	407	0.25	0	0	0	0	0.25	0	0	0	0
559	35956		906	407	2	35956		35956	0	906	407	2	906	519	576	M	0.125	0.125	0.25	0.375	0.125	0		407	298	312	F	0	0.5	0	0.5	0	0		35012	35956	0	906	407	0.25	0.0625	0	0	0.125	0.25	0	0.0625	0	0
560	36172		910	407	2	36172		36172	0	910	407	2	910	MULT59	439	M	0	0	0	0.25	0.25	0		407	298	312	F	0	0.5	0	0.5	0	0		35228	36172	0	910	407	0.25	0	0	0	0	0.25	0	0	0	0
561	1397		342	416	2	1397		1397	0	342	416	2	342	WILD	WILD	M	0	0	0	0	1	0		416	WILD	WILD	F	0	0	0	0	1	0		453	1397	0	342	416	0	0	0	0	0	0	0	0	0	0
562	25589		753	416	2	25589		25589	0	753	416	2	753	MULT22	562	M	0	0	0.25	0	0.25	0		416	WILD	WILD	F	0	0	0	0	1	0		24645	25589	0	753	416	0	0	0	0	0	0	0	0	0	0
563	36389		912	416	2	36389		36389	0	912	416	2	912	624	562	M	0	0	0.75	0	0.25	0		416	WILD	WILD	F	0	0	0	0	1	0		35445	36389	0	912	416	0	0	0	0	0	0	0	0	0	0
564	1615		377	425	2	1615		1615	0	377	425	2	377	WILD	WILD	M	0	0	1	0	0	0		425	298	314	F	0.25	0	0	0.5	0.25	0		671	1615	0	377	425	0	0	0	0	0	0.25	0	0	0	0
565	1831		386	425	2	1831		1831	0	386	425	2	386	343	312	M	0.5	0.5	0	0	0	0		425	298	314	F	0.25	0	0	0.5	0.25	0		887	1831	0	386	425	0.25	0	0	0	0	0.25	0	0	0	0
566	2047		390	425	2	2047		2047	0	390	425	2	390	323	245	M	0	0	0	0.25	0.625	0.125		425	298	314	F	0.25	0	0	0.5	0.25	0		1103	2047	0	390	425	0	0	0	0	0	0.25	0	0	0.125	0
567	4207		461	425	2	4207		4207	0	461	425	2	461	306	362	M	0	0.125	0	0.625	0.25	0		425	298	314	F	0.25	0	0	0.5	0.25	0		3263	4207	0	461	425	0	0.0625	0	0	0	0.25	0	0.0625	0	0
568	4423		466	425	2	4423		4423	0	466	425	2	466	231	253	M	0	0	0	0	1	0		425	298	314	F	0.25	0	0	0.5	0.25	0		3479	4423	0	466	425	0	0	0	0	0	0.25	0	0	0	0
569	4639		488	425	2	4639		4639	0	488	425	2	488	323	245	M	0	0	0	0.25	0.625	0.125		425	298	314	F	0.25	0	0	0.5	0.25	0		3695	4639	0	488	425	0	0	0	0	0	0.25	0	0	0.125	0
570	5719		510	425	2	5719		5719	0	510	425	2	510	329	418	M	0	0	0.5	0	0.5	0		425	298	314	F	0.25	0	0	0.5	0.25	0		4775	5719	0	510	425	0	0	0	0	0	0.25	0	0	0	0
571	9175		563	425	2	9175		9175	0	563	425	2	563	415	371	M	0	0	0	0	1	0		425	298	314	F	0.25	0	0	0.5	0.25	0		8231	9175	0	563	425	0	0	0	0	0	0.25	0	0	0	0
572	10471		582	425	2	10471		10471	0	582	425	2	582	327	476	M	0	0	0	0	1	0		425	298	314	F	0.25	0	0	0.5	0.25	0		9527	10471	0	582	425	0	0	0	0	0	0.25	0	0	0	0
573	11119		586	425	2	11119		11119	0	586	425	2	586	399	414	M	0	0	0	0	1	0		425	298	314	F	0.25	0	0	0.5	0.25	0		10175	11119	0	586	425	0	0	0	0	0	0.25	0	0	0	0
574	12847		606	425	2	12847		12847	0	606	425	2	606	424	544	M	0.5	0	0	0	0.5	0		425	298	314	F	0.25	0	0	0.5	0.25	0		11903	12847	0	606	425	0	0	0	0	0	0.25	0	0	0	0
575	13063		607	425	2	13063		13063	0	607	425	2	607	369	516	M	0	0.25	0.25	0	0.5	0		425	298	314	F	0.25	0	0	0.5	0.25	0		12119	13063	0	607	425	0	0	0.125	0	0	0.25	0	0	0	0
576	13711		613	425	2	13711		13711	0	613	425	2	613	424	374	M	0	0.5	0	0	0.5	0		425	298	314	F	0.25	0	0	0.5	0.25	0		12767	13711	0	613	425	0	0	0.25	0	0	0.25	0	0	0	0
577	14359		620	425	2	14359		14359	0	620	425	2	620	455	504	M	0	0	0.25	0.5	0.25	0		425	298	314	F	0.25	0	0	0.5	0.25	0		13415	14359	0	620	425	0	0	0	0	0	0.25	0	0	0	0
578	19327		689	425	2	19327		19327	0	689	425	2	689	502	495	M	0	0	0	0.25	0.75	0		425	298	314	F	0.25	0	0	0.5	0.25	0		18383	19327	0	689	425	0	0	0	0	0	0.25	0.125	0	0	0
579	19543		690	425	2	19543		19543	0	690	425	2	690	502	495	M	0	0	0	0.25	0.75	0		425	298	314	F	0.25	0	0	0.5	0.25	0		18599	19543	0	690	425	0	0	0	0	0	0.25	0.125	0	0	0
580	20623		713	425	2	20623		20623	0	713	425	2	713	377	509	M	0	0	0.75	0	0.25	0		425	298	314	F	0.25	0	0	0.5	0.25	0		19679	20623	0	713	425	0	0	0	0	0	0.25	0	0	0	0
581	22351		726	425	2	22351		22351	0	726	425	2	726	377	362	M	0	0.125	0.5	0.125	0.25	0		425	298	314	F	0.25	0	0	0.5	0.25	0		21407	22351	0	726	425	0	0.0625	0	0	0	0.25	0	0.0625	0	0
582	23647		743	425	2	23647		23647	0	743	425	2	743	377	418	M	0	0	1	0	0	0		425	298	314	F	0.25	0	0	0.5	0.25	0		22703	23647	0	743	425	0	0	0	0	0	0.25	0	0	0	0
583	24943		749	425	2	24943		24943	0	749	425	2	749	415	371	M	0	0	0	0	1	0		425	298	314	F	0.25	0	0	0.5	0.25	0		23999	24943	0	749	425	0	0	0	0	0	0.25	0	0	0	0
584	26671		772	425	2	26671		26671	0	772	425	2	772	502	557	M	0	0	0	0.25	0.75	0		425	298	314	F	0.25	0	0	0.5	0.25	0		25727	26671	0	772	425	0	0	0	0	0	0.25	0.125	0	0	0
585	29695		807	425	2	29695		29695	0	807	425	2	807	502	596	M	0	0	0	0	1	0		425	298	314	F	0.25	0	0	0.5	0.25	0		28751	29695	0	807	425	0	0	0	0	0	0.25	0	0	0	0
586	31207		842	425	2	31207		31207	0	842	425	2	842	415	371	M	0	0	0	0	1	0		425	298	314	F	0.25	0	0	0.5	0.25	0		30263	31207	0	842	425	0	0	0	0	0	0.25	0	0	0	0
587	36175		910	425	2	36175		36175	0	910	425	2	910	MULT59	439	M	0	0	0	0.25	0.25	0		425	298	314	F	0.25	0	0	0.5	0.25	0		35231	36175	0	910	425	0	0	0	0	0	0.25	0	0	0	0
588	1401		342	434	2	1401		1401	0	342	434	2	342	WILD	WILD	M	0	0	0	0	1	0		434	306	358	F	0	0	0	0.5	0.5	0		457	1401	0	342	434	0	0	0	0	0	0	0	0	0	0
589	5721		510	434	2	5721		5721	0	510	434	2	510	329	418	M	0	0	0.5	0	0.5	0		434	306	358	F	0	0	0	0.5	0.5	0		4777	5721	0	510	434	0	0	0	0	0	0	0	0	0	0
590	10473		582	434	2	10473		10473	0	582	434	2	582	327	476	M	0	0	0	0	1	0		434	306	358	F	0	0	0	0.5	0.5	0		9529	10473	0	582	434	0	0	0	0	0	0	0	0	0	0
591	12849		606	434	2	12849		12849	0	606	434	2	606	424	544	M	0.5	0	0	0	0.5	0		434	306	358	F	0	0	0	0.5	0.5	0		11905	12849	0	606	434	0	0	0	0	0	0	0	0	0	0
592	25593		753	434	2	25593		25593	0	753	434	2	753	MULT22	562	M	0	0	0.25	0	0.25	0		434	306	358	F	0	0	0	0.5	0.5	0		24649	25593	0	753	434	0	0	0	0	0	0	0	0	0	0
593	36393		912	434	2	36393		36393	0	912	434	2	912	624	562	M	0	0	0.75	0	0.25	0		434	306	358	F	0	0	0	0.5	0.5	0		35449	36393	0	912	434	0	0	0	0	0	0	0	0	0	0
594	1618		377	439	2	1618		1618	0	377	439	2	377	WILD	WILD	M	0	0	1	0	0	0		439	329	230	F	0	0	0	0.5	0.5	0		674	1618	0	377	439	0	0	0	0	0	0	0	0	0	0
595	1834		386	439	2	1834		1834	0	386	439	2	386	343	312	M	0.5	0.5	0	0	0	0		439	329	230	F	0	0	0	0.5	0.5	0		890	1834	0	386	439	0.25	0	0	0	0	0	0	0	0	0
596	2050		390	439	2	2050		2050	0	390	439	2	390	323	245	M	0	0	0	0.25	0.625	0.125		439	329	230	F	0	0	0	0.5	0.5	0		1106	2050	0	390	439	0	0	0	0	0	0	0	0	0.125	0
597	4210		461	439	2	4210		4210	0	461	439	2	461	306	362	M	0	0.125	0	0.625	0.25	0		439	329	230	F	0	0	0	0.5	0.5	0		3266	4210	0	461	439	0	0.0625	0	0	0	0	0	0.0625	0	0
598	4426		466	439	2	4426		4426	0	466	439	2	466	231	253	M	0	0	0	0	1	0		439	329	230	F	0	0	0	0.5	0.5	0		3482	4426	0	466	439	0	0	0	0	0	0	0	0	0	0
599	4642		488	439	2	4642		4642	0	488	439	2	488	323	245	M	0	0	0	0.25	0.625	0.125		439	329	230	F	0	0	0	0.5	0.5	0		3698	4642	0	488	439	0	0	0	0	0	0	0	0	0.125	0
600	6802		520	439	2	6802		6802	0	520	439	2	520	287	314	M	0.25	0	0	0.5	0.25	0		439	329	230	F	0	0	0	0.5	0.5	0		5858	6802	0	520	439	0	0	0	0	0.25	0	0	0	0	0
601	12850		606	439	2	12850		12850	0	606	439	2	606	424	544	M	0.5	0	0	0	0.5	0		439	329	230	F	0	0	0	0.5	0.5	0		11906	12850	0	606	439	0	0	0	0	0	0	0	0	0	0
602	13714		613	439	2	13714		13714	0	613	439	2	613	424	374	M	0	0.5	0	0	0.5	0		439	329	230	F	0	0	0	0.5	0.5	0		12770	13714	0	613	439	0	0	0.25	0	0	0	0	0	0	0
603	17170		649	439	2	17170		17170	0	649	439	2	649	461	452	M	0.125	0.0625	0	0.5625	0.25	0		439	329	230	F	0	0	0	0.5	0.5	0		16226	17170	0	649	439	0	0.03125	0	0	0	0.125	0	0.03125	0	0
604	22354		726	439	2	22354		22354	0	726	439	2	726	377	362	M	0	0.125	0.5	0.125	0.25	0		439	329	230	F	0	0	0	0.5	0.5	0		21410	22354	0	726	439	0	0.0625	0	0	0	0	0	0.0625	0	0
605	22570		731	439	2	22570		22570	0	731	439	2	731	461	452	M	0.125	0.0625	0	0.5625	0.25	0		439	329	230	F	0	0	0	0.5	0.5	0		21626	22570	0	731	439	0	0.03125	0	0	0	0.125	0	0.03125	0	0
606	23002		736	439	2	23002		23002	0	736	439	2	736	377	561	M	0.25	0.125	0.5	0	0.125	0		439	329	230	F	0	0	0	0.5	0.5	0		22058	23002	0	736	439	0.0625	0	0	0	0	0	0	0	0	0
607	23650		743	439	2	23650		23650	0	743	439	2	743	377	418	M	0	0	1	0	0	0		439	329	230	F	0	0	0	0.5	0.5	0		22706	23650	0	743	439	0	0	0	0	0	0	0	0	0	0
608	24514		747	439	2	24514		24514	0	747	439	2	747	503	474	M	0	0	0	0.25	0.75	0		439	329	230	F	0	0	0	0.5	0.5	0		23570	24514	0	747	439	0	0	0	0	0	0.125	0	0	0	0
609	26242		769	439	2	26242		26242	0	769	439	2	769	386	425	M	0.375	0.25	0	0.25	0.125	0		439	329	230	F	0	0	0	0.5	0.5	0		25298	26242	0	769	439	0.125	0	0	0	0	0.125	0	0	0	0
610	28834		792	439	2	28834		28834	0	792	439	2	792	519	576	M	0.125	0.125	0.25	0.375	0.125	0		439	329	230	F	0	0	0	0.5	0.5	0		27890	28834	0	792	439	0	0.0625	0	0	0.125	0	0	0.0625	0	0
611	29050		793	439	2	29050		29050	0	793	439	2	793	519	576	M	0.125	0.125	0.25	0.375	0.125	0		439	329	230	F	0	0	0	0.5	0.5	0		28106	29050	0	793	439	0	0.0625	0	0	0.125	0	0	0.0625	0	0
612	35962		906	439	2	35962		35962	0	906	439	2	906	519	576	M	0.125	0.125	0.25	0.375	0.125	0		439	329	230	F	0	0	0	0.5	0.5	0		35018	35962	0	906	439	0	0.0625	0	0	0.125	0	0	0.0625	0	0
613	1620		377	452	2	1620		1620	0	377	452	2	377	WILD	WILD	M	0	0	1	0	0	0		452	298	314	F	0.25	0	0	0.5	0.25	0		676	1620	0	377	452	0	0	0	0	0	0.25	0	0	0	0
614	1836		386	452	2	1836		1836	0	386	452	2	386	343	312	M	0.5	0.5	0	0	0	0		452	298	314	F	0.25	0	0	0.5	0.25	0		892	1836	0	386	452	0.25	0	0	0	0	0.25	0	0	0	0
615	2052		390	452	2	2052		2052	0	390	452	2	390	323	245	M	0	0	0	0.25	0.625	0.125		452	298	314	F	0.25	0	0	0.5	0.25	0		1108	2052	0	390	452	0	0	0	0	0	0.25	0	0	0.125	0
616	4212		461	452	2	4212		4212	0	461	452	2	461	306	362	M	0	0.125	0	0.625	0.25	0		452	298	314	F	0.25	0	0	0.5	0.25	0		3268	4212	0	461	452	0	0.0625	0	0	0	0.25	0	0.0625	0	0
617	4428		466	452	2	4428		4428	0	466	452	2	466	231	253	M	0	0	0	0	1	0		452	298	314	F	0.25	0	0	0.5	0.25	0		3484	4428	0	466	452	0	0	0	0	0	0.25	0	0	0	0
618	4644		488	452	2	4644		4644	0	488	452	2	488	323	245	M	0	0	0	0.25	0.625	0.125		452	298	314	F	0.25	0	0	0.5	0.25	0		3700	4644	0	488	452	0	0	0	0	0	0.25	0	0	0.125	0
619	5724		510	452	2	5724		5724	0	510	452	2	510	329	418	M	0	0	0.5	0	0.5	0		452	298	314	F	0.25	0	0	0.5	0.25	0		4780	5724	0	510	452	0	0	0	0	0	0.25	0	0	0	0
620	7452		526	452	2	7452		7452	0	526	452	2	526	329	446	M	0	0	0	0.5	0.5	0		452	298	314	F	0.25	0	0	0.5	0.25	0		6508	7452	0	526	452	0	0	0	0	0	0.25	0.25	0	0	0
621	9180		563	452	2	9180		9180	0	563	452	2	563	415	371	M	0	0	0	0	1	0		452	298	314	F	0.25	0	0	0.5	0.25	0		8236	9180	0	563	452	0	0	0	0	0	0.25	0	0	0	0
622	10476		582	452	2	10476		10476	0	582	452	2	582	327	476	M	0	0	0	0	1	0		452	298	314	F	0.25	0	0	0.5	0.25	0		9532	10476	0	582	452	0	0	0	0	0	0.25	0	0	0	0
623	12852		606	452	2	12852		12852	0	606	452	2	606	424	544	M	0.5	0	0	0	0.5	0		452	298	314	F	0.25	0	0	0.5	0.25	0		11908	12852	0	606	452	0	0	0	0	0	0.25	0	0	0	0
624	13068		607	452	2	13068		13068	0	607	452	2	607	369	516	M	0	0.25	0.25	0	0.5	0		452	298	314	F	0.25	0	0	0.5	0.25	0		12124	13068	0	607	452	0	0	0.125	0	0	0.25	0	0	0	0
625	13716		613	452	2	13716		13716	0	613	452	2	613	424	374	M	0	0.5	0	0	0.5	0		452	298	314	F	0.25	0	0	0.5	0.25	0		12772	13716	0	613	452	0	0	0.25	0	0	0.25	0	0	0	0
626	14364		620	452	2	14364		14364	0	620	452	2	620	455	504	M	0	0	0.25	0.5	0.25	0		452	298	314	F	0.25	0	0	0.5	0.25	0		13420	14364	0	620	452	0	0	0	0	0	0.25	0	0	0	0
627	19332		689	452	2	19332		19332	0	689	452	2	689	502	495	M	0	0	0	0.25	0.75	0		452	298	314	F	0.25	0	0	0.5	0.25	0		18388	19332	0	689	452	0	0	0	0	0	0.25	0.125	0	0	0
628	19548		690	452	2	19548		19548	0	690	452	2	690	502	495	M	0	0	0	0.25	0.75	0		452	298	314	F	0.25	0	0	0.5	0.25	0		18604	19548	0	690	452	0	0	0	0	0	0.25	0.125	0	0	0
629	20628		713	452	2	20628		20628	0	713	452	2	713	377	509	M	0	0	0.75	0	0.25	0		452	298	314	F	0.25	0	0	0.5	0.25	0		19684	20628	0	713	452	0	0	0	0	0	0.25	0	0	0	0
630	22356		726	452	2	22356		22356	0	726	452	2	726	377	362	M	0	0.125	0.5	0.125	0.25	0		452	298	314	F	0.25	0	0	0.5	0.25	0		21412	22356	0	726	452	0	0.0625	0	0	0	0.25	0	0.0625	0	0
631	23652		743	452	2	23652		23652	0	743	452	2	743	377	418	M	0	0	1	0	0	0		452	298	314	F	0.25	0	0	0.5	0.25	0		22708	23652	0	743	452	0	0	0	0	0	0.25	0	0	0	0
632	24948		749	452	2	24948		24948	0	749	452	2	749	415	371	M	0	0	0	0	1	0		452	298	314	F	0.25	0	0	0.5	0.25	0		24004	24948	0	749	452	0	0	0	0	0	0.25	0	0	0	0
633	29700		807	452	2	29700		29700	0	807	452	2	807	502	596	M	0	0	0	0	1	0		452	298	314	F	0.25	0	0	0.5	0.25	0		28756	29700	0	807	452	0	0	0	0	0	0.25	0	0	0	0
634	31212		842	452	2	31212		31212	0	842	452	2	842	415	371	M	0	0	0	0	1	0		452	298	314	F	0.25	0	0	0.5	0.25	0		30268	31212	0	842	452	0	0	0	0	0	0.25	0	0	0	0
635	36180		910	452	2	36180		36180	0	910	452	2	910	MULT59	439	M	0	0	0	0.25	0.25	0		452	298	314	F	0.25	0	0	0.5	0.25	0		35236	36180	0	910	452	0	0	0	0	0	0.25	0	0	0	0
636	18686		674	473	2	18686		18686	0	674	473	2	674	502	544	M	0.5	0	0	0	0.5	0		473	298	444	F	0	0	0	0.5	0.5	0		17742	18686	0	674	473	0	0	0	0	0	0.25	0	0	0	0
637	26894		775	473	2	26894		26894	0	775	473	2	775	502	698	M	0	0	0	0.5	0.5	0		473	298	444	F	0	0	0	0.5	0.5	0		25950	26894	0	775	473	0	0	0	0	0	0.25	0	0	0	0.25
638	1623		377	474	2	1623		1623	0	377	474	2	377	WILD	WILD	M	0	0	1	0	0	0		474	298	382	F	0	0	0	0.5	0.5	0		679	1623	0	377	474	0	0	0	0	0	0.25	0	0	0	0
639	1839		386	474	2	1839		1839	0	386	474	2	386	343	312	M	0.5	0.5	0	0	0	0		474	298	382	F	0	0	0	0.5	0.5	0		895	1839	0	386	474	0.25	0	0	0	0	0.25	0	0	0	0
640	2055		390	474	2	2055		2055	0	390	474	2	390	323	245	M	0	0	0	0.25	0.625	0.125		474	298	382	F	0	0	0	0.5	0.5	0		1111	2055	0	390	474	0	0	0	0	0	0.25	0	0	0.125	0
641	4215		461	474	2	4215		4215	0	461	474	2	461	306	362	M	0	0.125	0	0.625	0.25	0		474	298	382	F	0	0	0	0.5	0.5	0		3271	4215	0	461	474	0	0.0625	0	0	0	0.25	0	0.0625	0	0
642	4431		466	474	2	4431		4431	0	466	474	2	466	231	253	M	0	0	0	0	1	0		474	298	382	F	0	0	0	0.5	0.5	0		3487	4431	0	466	474	0	0	0	0	0	0.25	0	0	0	0
643	4647		488	474	2	4647		4647	0	488	474	2	488	323	245	M	0	0	0	0.25	0.625	0.125		474	298	382	F	0	0	0	0.5	0.5	0		3703	4647	0	488	474	0	0	0	0	0	0.25	0	0	0.125	0
644	5727		510	474	2	5727		5727	0	510	474	2	510	329	418	M	0	0	0.5	0	0.5	0		474	298	382	F	0	0	0	0.5	0.5	0		4783	5727	0	510	474	0	0	0	0	0	0.25	0	0	0	0
645	6591		519	474	2	6591		6591	0	519	474	2	519	287	314	M	0.25	0	0	0.5	0.25	0		474	298	382	F	0	0	0	0.5	0.5	0		5647	6591	0	519	474	0	0	0	0	0.25	0.25	0	0	0	0
646	6807		520	474	2	6807		6807	0	520	474	2	520	287	314	M	0.25	0	0	0.5	0.25	0		474	298	382	F	0	0	0	0.5	0.5	0		5863	6807	0	520	474	0	0	0	0	0.25	0.25	0	0	0	0
647	9183		563	474	2	9183		9183	0	563	474	2	563	415	371	M	0	0	0	0	1	0		474	298	382	F	0	0	0	0.5	0.5	0		8239	9183	0	563	474	0	0	0	0	0	0.25	0	0	0	0
648	10479		582	474	2	10479		10479	0	582	474	2	582	327	476	M	0	0	0	0	1	0		474	298	382	F	0	0	0	0.5	0.5	0		9535	10479	0	582	474	0	0	0	0	0	0.25	0	0	0	0
649	11127		586	474	2	11127		11127	0	586	474	2	586	399	414	M	0	0	0	0	1	0		474	298	382	F	0	0	0	0.5	0.5	0		10183	11127	0	586	474	0	0	0	0	0	0.25	0	0	0	0
650	12855		606	474	2	12855		12855	0	606	474	2	606	424	544	M	0.5	0	0	0	0.5	0		474	298	382	F	0	0	0	0.5	0.5	0		11911	12855	0	606	474	0	0	0	0	0	0.25	0	0	0	0
651	13071		607	474	2	13071		13071	0	607	474	2	607	369	516	M	0	0.25	0.25	0	0.5	0		474	298	382	F	0	0	0	0.5	0.5	0		12127	13071	0	607	474	0	0	0.125	0	0	0.25	0	0	0	0
652	13719		613	474	2	13719		13719	0	613	474	2	613	424	374	M	0	0.5	0	0	0.5	0		474	298	382	F	0	0	0	0.5	0.5	0		12775	13719	0	613	474	0	0	0.25	0	0	0.25	0	0	0	0
653	14367		620	474	2	14367		14367	0	620	474	2	620	455	504	M	0	0	0.25	0.5	0.25	0		474	298	382	F	0	0	0	0.5	0.5	0		13423	14367	0	620	474	0	0	0	0	0	0.25	0	0	0	0
654	19335		689	474	2	19335		19335	0	689	474	2	689	502	495	M	0	0	0	0.25	0.75	0		474	298	382	F	0	0	0	0.5	0.5	0		18391	19335	0	689	474	0	0	0	0	0	0.25	0.125	0	0	0
655	19551		690	474	2	19551		19551	0	690	474	2	690	502	495	M	0	0	0	0.25	0.75	0		474	298	382	F	0	0	0	0.5	0.5	0		18607	19551	0	690	474	0	0	0	0	0	0.25	0.125	0	0	0
656	20631		713	474	2	20631		20631	0	713	474	2	713	377	509	M	0	0	0.75	0	0.25	0		474	298	382	F	0	0	0	0.5	0.5	0		19687	20631	0	713	474	0	0	0	0	0	0.25	0	0	0	0
657	22359		726	474	2	22359		22359	0	726	474	2	726	377	362	M	0	0.125	0.5	0.125	0.25	0		474	298	382	F	0	0	0	0.5	0.5	0		21415	22359	0	726	474	0	0.0625	0	0	0	0.25	0	0.0625	0	0
658	23007		736	474	2	23007		23007	0	736	474	2	736	377	561	M	0.25	0.125	0.5	0	0.125	0		474	298	382	F	0	0	0	0.5	0.5	0		22063	23007	0	736	474	0.0625	0	0	0	0	0.25	0	0	0	0
659	23655		743	474	2	23655		23655	0	743	474	2	743	377	418	M	0	0	1	0	0	0		474	298	382	F	0	0	0	0.5	0.5	0		22711	23655	0	743	474	0	0	0	0	0	0.25	0	0	0	0
660	24951		749	474	2	24951		24951	0	749	474	2	749	415	371	M	0	0	0	0	1	0		474	298	382	F	0	0	0	0.5	0.5	0		24007	24951	0	749	474	0	0	0	0	0	0.25	0	0	0	0
661	26679		772	474	2	26679		26679	0	772	474	2	772	502	557	M	0	0	0	0.25	0.75	0		474	298	382	F	0	0	0	0.5	0.5	0		25735	26679	0	772	474	0	0	0	0	0	0.25	0.125	0	0	0
662	28839		792	474	2	28839		28839	0	792	474	2	792	519	576	M	0.125	0.125	0.25	0.375	0.125	0		474	298	382	F	0	0	0	0.5	0.5	0		27895	28839	0	792	474	0	0.0625	0	0	0.125	0.25	0	0.0625	0	0
663	29055		793	474	2	29055		29055	0	793	474	2	793	519	576	M	0.125	0.125	0.25	0.375	0.125	0		474	298	382	F	0	0	0	0.5	0.5	0		28111	29055	0	793	474	0	0.0625	0	0	0.125	0.25	0	0.0625	0	0
664	29703		807	474	2	29703		29703	0	807	474	2	807	502	596	M	0	0	0	0	1	0		474	298	382	F	0	0	0	0.5	0.5	0		28759	29703	0	807	474	0	0	0	0	0	0.25	0	0	0	0
665	31215		842	474	2	31215		31215	0	842	474	2	842	415	371	M	0	0	0	0	1	0		474	298	382	F	0	0	0	0.5	0.5	0		30271	31215	0	842	474	0	0	0	0	0	0.25	0	0	0	0
666	35967		906	474	2	35967		35967	0	906	474	2	906	519	576	M	0.125	0.125	0.25	0.375	0.125	0		474	298	382	F	0	0	0	0.5	0.5	0		35023	35967	0	906	474	0	0.0625	0	0	0.125	0.25	0	0.0625	0	0
667	36183		910	474	2	36183		36183	0	910	474	2	910	MULT59	439	M	0	0	0	0.25	0.25	0		474	298	382	F	0	0	0	0.5	0.5	0		35239	36183	0	910	474	0	0	0	0	0	0.25	0	0	0	0
668	37911		926	474	2	37911		37911	0	926	474	2	926	488	596	M	0	0	0	0.125	0.8125	0.0625		474	298	382	F	0	0	0	0.5	0.5	0		36967	37911	0	926	474	0	0	0	0	0	0.25	0	0	0.0625	0
669	2058		390	480	2	2058		2058	0	390	480	2	390	323	245	M	0	0	0	0.25	0.625	0.125		480	231	253	F	0	0	0	0	1	0		1114	2058	0	390	480	0	0	0	0	0	0	0	0	0.125	0
670	4650		488	480	2	4650		4650	0	488	480	2	488	323	245	M	0	0	0	0.25	0.625	0.125		480	231	253	F	0	0	0	0	1	0		3706	4650	0	488	480	0	0	0	0	0	0	0	0	0.125	0
671	9186		563	480	2	9186		9186	0	563	480	2	563	415	371	M	0	0	0	0	1	0		480	231	253	F	0	0	0	0	1	0		8242	9186	0	563	480	0	0	0	0	0	0	0	0	0	0
672	12210		595	480	2	12210		12210	0	595	480	2	595	458	473	M	0	0	0	0.25	0.75	0		480	231	253	F	0	0	0	0	1	0		11266	12210	0	595	480	0	0	0	0	0	0.125	0	0	0	0
673	13074		607	480	2	13074		13074	0	607	480	2	607	369	516	M	0	0.25	0.25	0	0.5	0		480	231	253	F	0	0	0	0	1	0		12130	13074	0	607	480	0	0	0.125	0	0	0	0	0	0	0
674	14370		620	480	2	14370		14370	0	620	480	2	620	455	504	M	0	0	0.25	0.5	0.25	0		480	231	253	F	0	0	0	0	1	0		13426	14370	0	620	480	0	0	0	0	0	0	0	0	0	0
675	22362		726	480	2	22362		22362	0	726	480	2	726	377	362	M	0	0.125	0.5	0.125	0.25	0		480	231	253	F	0	0	0	0	1	0		21418	22362	0	726	480	0	0.0625	0	0	0	0	0	0.0625	0	0
676	24954		749	480	2	24954		24954	0	749	480	2	749	415	371	M	0	0	0	0	1	0		480	231	253	F	0	0	0	0	1	0		24010	24954	0	749	480	0	0	0	0	0	0	0	0	0	0
677	26682		772	480	2	26682		26682	0	772	480	2	772	502	557	M	0	0	0	0.25	0.75	0		480	231	253	F	0	0	0	0	1	0		25738	26682	0	772	480	0	0	0	0	0	0	0.125	0	0	0
678	28842		792	480	2	28842		28842	0	792	480	2	792	519	576	M	0.125	0.125	0.25	0.375	0.125	0		480	231	253	F	0	0	0	0	1	0		27898	28842	0	792	480	0	0.0625	0	0	0.125	0	0	0.0625	0	0
679	29058		793	480	2	29058		29058	0	793	480	2	793	519	576	M	0.125	0.125	0.25	0.375	0.125	0		480	231	253	F	0	0	0	0	1	0		28114	29058	0	793	480	0	0.0625	0	0	0.125	0	0	0.0625	0	0
680	31218		842	480	2	31218		31218	0	842	480	2	842	415	371	M	0	0	0	0	1	0		480	231	253	F	0	0	0	0	1	0		30274	31218	0	842	480	0	0	0	0	0	0	0	0	0	0
681	35970		906	480	2	35970		35970	0	906	480	2	906	519	576	M	0.125	0.125	0.25	0.375	0.125	0		480	231	253	F	0	0	0	0	1	0		35026	35970	0	906	480	0	0.0625	0	0	0.125	0	0	0.0625	0	0
682	2059		390	487	2	2059		2059	0	390	487	2	390	323	245	M	0	0	0	0.25	0.625	0.125		487	381	371	F	0	0	0	0	1	0		1115	2059	0	390	487	0	0	0	0	0	0	0	0	0.125	0
683	4651		488	487	2	4651		4651	0	488	487	2	488	323	245	M	0	0	0	0.25	0.625	0.125		487	381	371	F	0	0	0	0	1	0		3707	4651	0	488	487	0	0	0	0	0	0	0	0	0.125	0
684	6595		519	487	2	6595		6595	0	519	487	2	519	287	314	M	0.25	0	0	0.5	0.25	0		487	381	371	F	0	0	0	0	1	0		5651	6595	0	519	487	0	0	0	0	0.25	0	0	0	0	0
685	6811		520	487	2	6811		6811	0	520	487	2	520	287	314	M	0.25	0	0	0.5	0.25	0		487	381	371	F	0	0	0	0	1	0		5867	6811	0	520	487	0	0	0	0	0.25	0	0	0	0	0
686	11779		592	487	2	11779		11779	0	592	487	2	592	467	407	M	0	0.375	0	0.625	0	0		487	381	371	F	0	0	0	0	1	0		10835	11779	0	592	487	0.125	0.0625	0	0	0.125	0.125	0	0.0625	0	0
687	22363		726	487	2	22363		22363	0	726	487	2	726	377	362	M	0	0.125	0.5	0.125	0.25	0		487	381	371	F	0	0	0	0	1	0		21419	22363	0	726	487	0	0.0625	0	0	0	0	0	0.0625	0	0
688	24523		747	487	2	24523		24523	0	747	487	2	747	503	474	M	0	0	0	0.25	0.75	0		487	381	371	F	0	0	0	0	1	0		23579	24523	0	747	487	0	0	0	0	0	0.125	0	0	0	0
689	28843		792	487	2	28843		28843	0	792	487	2	792	519	576	M	0.125	0.125	0.25	0.375	0.125	0		487	381	371	F	0	0	0	0	1	0		27899	28843	0	792	487	0	0.0625	0	0	0.125	0	0	0.0625	0	0
690	29059		793	487	2	29059		29059	0	793	487	2	793	519	576	M	0.125	0.125	0.25	0.375	0.125	0		487	381	371	F	0	0	0	0	1	0		28115	29059	0	793	487	0	0.0625	0	0	0.125	0	0	0.0625	0	0
691	35971		906	487	2	35971		35971	0	906	487	2	906	519	576	M	0.125	0.125	0.25	0.375	0.125	0		487	381	371	F	0	0	0	0	1	0		35027	35971	0	906	487	0	0.0625	0	0	0.125	0	0	0.0625	0	0
692	18698		674	505	2	18698		18698	0	674	505	2	674	502	544	M	0.5	0	0	0	0.5	0		505	WILD	WILD	F	0	0	0	0	1	0		17754	18698	0	674	505	0	0	0	0	0	0	0	0	0	0
693	25610		753	505	2	25610		25610	0	753	505	2	753	MULT22	562	M	0	0	0.25	0	0.25	0		505	WILD	WILD	F	0	0	0	0	1	0		24666	25610	0	753	505	0	0	0	0	0	0	0	0	0	0
694	26906		775	505	2	26906		26906	0	775	505	2	775	502	698	M	0	0	0	0.5	0.5	0		505	WILD	WILD	F	0	0	0	0	1	0		25962	26906	0	775	505	0	0	0	0	0	0	0	0	0	0.25
695	36410		912	505	2	36410		36410	0	912	505	2	912	624	562	M	0	0	0.75	0	0.25	0		505	WILD	WILD	F	0	0	0	0	1	0		35466	36410	0	912	505	0	0	0	0	0	0	0	0	0	0
696	1203		327	507	2	1203		1203	0	327	507	2	327	WILD	WILD	M	0	0	0	0	1	0		507	369	320	F	0	0	0.25	0.125	0.625	0		259	1203	0	327	507	0	0	0	0	0	0	0	0	0.0625	0
697	8979		542	507	2	8979		8979	0	542	507	2	542	WILD	WILD	M	0	0	0	0	1	0		507	369	320	F	0	0	0.25	0.125	0.625	0		8035	8979	0	542	507	0	0	0	0	0	0	0	0	0.0625	0
698	19995		703	507	2	19995		19995	0	703	507	2	703	WILD	WILD	M	0	0	1	0	0	0		507	369	320	F	0	0	0.25	0.125	0.625	0		19051	19995	0	703	507	0	0	0	0	0	0	0	0	0.0625	0
699	27987		787	507	2	27987		27987	0	787	507	2	787	342	561	M	0.25	0.125	0	0	0.625	0		507	369	320	F	0	0	0.25	0.125	0.625	0		27043	27987	0	787	507	0.0625	0	0	0	0	0	0	0	0.0625	0
700	28203		788	507	2	28203		28203	0	788	507	2	788	342	561	M	0.25	0.125	0	0	0.625	0		507	369	320	F	0	0	0.25	0.125	0.625	0		27259	28203	0	788	507	0.0625	0	0	0	0	0	0	0	0.0625	0
701	29283		802	507	2	29283		29283	0	802	507	2	802	WILD	WILD	M	0	0	1	0	0	0		507	369	320	F	0	0	0.25	0.125	0.625	0		28339	29283	0	802	507	0	0	0	0	0	0	0	0	0.0625	0
702	29499		803	507	2	29499		29499	0	803	507	2	803	WILD	WILD	M	0	0	1	0	0	0		507	369	320	F	0	0	0.25	0.125	0.625	0		28555	29499	0	803	507	0	0	0	0	0	0	0	0	0.0625	0
703	30579		831	507	2	30579		30579	0	831	507	2	831	WILD	WILD	M	0	0	0	1	0	0		507	369	320	F	0	0	0.25	0.125	0.625	0		29635	30579	0	831	507	0	0	0	0	0	0	0	0	0.0625	0
704	36843		917	507	2	36843		36843	0	917	507	2	917	MULT61	523	M	0.125	0.25	0	0.125	0	0		507	369	320	F	0	0	0.25	0.125	0.625	0		35899	36843	0	917	507	0.0625	0.0625	0	0	0	0	0	0.0625	0.0625	0
705	39435		939	507	2	39435		39435	0	939	507	2	939	661	694	M	0	0	0	0	1	0		507	369	320	F	0	0	0.25	0.125	0.625	0		38491	39435	0	939	507	0	0	0	0	0	0	0	0	0.0625	0
706	1636		377	509	2	1636		1636	0	377	509	2	377	WILD	WILD	M	0	0	1	0	0	0		509	329	418	F	0	0	0.5	0	0.5	0		692	1636	0	377	509	0	0	0	0	0	0	0	0	0	0
707	1852		386	509	2	1852		1852	0	386	509	2	386	343	312	M	0.5	0.5	0	0	0	0		509	329	418	F	0	0	0.5	0	0.5	0		908	1852	0	386	509	0.25	0	0	0	0	0	0	0	0	0
708	2068		390	509	2	2068		2068	0	390	509	2	390	323	245	M	0	0	0	0.25	0.625	0.125		509	329	418	F	0	0	0.5	0	0.5	0		1124	2068	0	390	509	0	0	0	0	0	0	0	0	0.125	0
709	4228		461	509	2	4228		4228	0	461	509	2	461	306	362	M	0	0.125	0	0.625	0.25	0		509	329	418	F	0	0	0.5	0	0.5	0		3284	4228	0	461	509	0	0.0625	0	0	0	0	0	0.0625	0	0
710	4444		466	509	2	4444		4444	0	466	509	2	466	231	253	M	0	0	0	0	1	0		509	329	418	F	0	0	0.5	0	0.5	0		3500	4444	0	466	509	0	0	0	0	0	0	0	0	0	0
711	4660		488	509	2	4660		4660	0	488	509	2	488	323	245	M	0	0	0	0.25	0.625	0.125		509	329	418	F	0	0	0.5	0	0.5	0		3716	4660	0	488	509	0	0	0	0	0	0	0	0	0.125	0
712	6820		520	509	2	6820		6820	0	520	509	2	520	287	314	M	0.25	0	0	0.5	0.25	0		509	329	418	F	0	0	0.5	0	0.5	0		5876	6820	0	520	509	0	0	0	0	0.25	0	0	0	0	0
713	9196		563	509	2	9196		9196	0	563	509	2	563	415	371	M	0	0	0	0	1	0		509	329	418	F	0	0	0.5	0	0.5	0		8252	9196	0	563	509	0	0	0	0	0	0	0	0	0	0
714	10492		582	509	2	10492		10492	0	582	509	2	582	327	476	M	0	0	0	0	1	0		509	329	418	F	0	0	0.5	0	0.5	0		9548	10492	0	582	509	0	0	0	0	0	0	0	0	0	0
715	12220		595	509	2	12220		12220	0	595	509	2	595	458	473	M	0	0	0	0.25	0.75	0		509	329	418	F	0	0	0.5	0	0.5	0		11276	12220	0	595	509	0	0	0	0	0	0.125	0	0	0	0
716	12868		606	509	2	12868		12868	0	606	509	2	606	424	544	M	0.5	0	0	0	0.5	0		509	329	418	F	0	0	0.5	0	0.5	0		11924	12868	0	606	509	0	0	0	0	0	0	0	0	0	0
717	13084		607	509	2	13084		13084	0	607	509	2	607	369	516	M	0	0.25	0.25	0	0.5	0		509	329	418	F	0	0	0.5	0	0.5	0		12140	13084	0	607	509	0	0	0.125	0	0	0	0	0	0	0
718	13732		613	509	2	13732		13732	0	613	509	2	613	424	374	M	0	0.5	0	0	0.5	0		509	329	418	F	0	0	0.5	0	0.5	0		12788	13732	0	613	509	0	0	0.25	0	0	0	0	0	0	0
719	17188		649	509	2	17188		17188	0	649	509	2	649	461	452	M	0.125	0.0625	0	0.5625	0.25	0		509	329	418	F	0	0	0.5	0	0.5	0		16244	17188	0	649	509	0	0.03125	0	0	0	0.125	0	0.03125	0	0
720	21724		719	509	2	21724		21724	0	719	509	2	719	424	581	M	0	0	0	0	1	0		509	329	418	F	0	0	0.5	0	0.5	0		20780	21724	0	719	509	0	0	0	0	0	0	0	0	0	0
721	22588		731	509	2	22588		22588	0	731	509	2	731	461	452	M	0.125	0.0625	0	0.5625	0.25	0		509	329	418	F	0	0	0.5	0	0.5	0		21644	22588	0	731	509	0	0.03125	0	0	0	0.125	0	0.03125	0	0
722	23020		736	509	2	23020		23020	0	736	509	2	736	377	561	M	0.25	0.125	0.5	0	0.125	0		509	329	418	F	0	0	0.5	0	0.5	0		22076	23020	0	736	509	0.0625	0	0	0	0	0	0	0	0	0
723	24964		749	509	2	24964		24964	0	749	509	2	749	415	371	M	0	0	0	0	1	0		509	329	418	F	0	0	0.5	0	0.5	0		24020	24964	0	749	509	0	0	0	0	0	0	0	0	0	0
724	26260		769	509	2	26260		26260	0	769	509	2	769	386	425	M	0.375	0.25	0	0.25	0.125	0		509	329	418	F	0	0	0.5	0	0.5	0		25316	26260	0	769	509	0.125	0	0	0	0	0.125	0	0	0	0
725	29716		807	509	2	29716		29716	0	807	509	2	807	502	596	M	0	0	0	0	1	0		509	329	418	F	0	0	0.5	0	0.5	0		28772	29716	0	807	509	0	0	0	0	0	0	0	0	0	0
726	31228		842	509	2	31228		31228	0	842	509	2	842	415	371	M	0	0	0	0	1	0		509	329	418	F	0	0	0.5	0	0.5	0		30284	31228	0	842	509	0	0	0	0	0	0	0	0	0	0
727	36844		917	509	2	36844		36844	0	917	509	2	917	MULT61	523	M	0.125	0.25	0	0.125	0	0		509	329	418	F	0	0	0.5	0	0.5	0		35900	36844	0	917	509	0.0625	0.0625	0	0	0	0	0	0.0625	0	0
728	1638		377	512	2	1638		1638	0	377	512	2	377	WILD	WILD	M	0	0	1	0	0	0		512	305	432	F	0	0	0	0	1	0		694	1638	0	377	512	0	0	0	0	0	0	0	0	0	0
729	1854		386	512	2	1854		1854	0	386	512	2	386	343	312	M	0.5	0.5	0	0	0	0		512	305	432	F	0	0	0	0	1	0		910	1854	0	386	512	0.25	0	0	0	0	0	0	0	0	0
730	4230		461	512	2	4230		4230	0	461	512	2	461	306	362	M	0	0.125	0	0.625	0.25	0		512	305	432	F	0	0	0	0	1	0		3286	4230	0	461	512	0	0.0625	0	0	0	0	0	0.0625	0	0
731	4446		466	512	2	4446		4446	0	466	512	2	466	231	253	M	0	0	0	0	1	0		512	305	432	F	0	0	0	0	1	0		3502	4446	0	466	512	0	0	0	0	0	0	0	0	0	0
732	5310		502	512	2	5310		5310	0	502	512	2	502	WILD	WILD	M	0	0	0	0	1	0		512	305	432	F	0	0	0	0	1	0		4366	5310	0	502	512	0	0	0	0	0	0	0	0	0	0
733	5742		510	512	2	5742		5742	0	510	512	2	510	329	418	M	0	0	0.5	0	0.5	0		512	305	432	F	0	0	0	0	1	0		4798	5742	0	510	512	0	0	0	0	0	0	0	0	0	0
734	7470		526	512	2	7470		7470	0	526	512	2	526	329	446	M	0	0	0	0.5	0.5	0		512	305	432	F	0	0	0	0	1	0		6526	7470	0	526	512	0	0	0	0	0	0	0.25	0	0	0
735	12870		606	512	2	12870		12870	0	606	512	2	606	424	544	M	0.5	0	0	0	0.5	0		512	305	432	F	0	0	0	0	1	0		11926	12870	0	606	512	0	0	0	0	0	0	0	0	0	0
736	13734		613	512	2	13734		13734	0	613	512	2	613	424	374	M	0	0.5	0	0	0.5	0		512	305	432	F	0	0	0	0	1	0		12790	13734	0	613	512	0	0	0.25	0	0	0	0	0	0	0
737	17190		649	512	2	17190		17190	0	649	512	2	649	461	452	M	0.125	0.0625	0	0.5625	0.25	0		512	305	432	F	0	0	0	0	1	0		16246	17190	0	649	512	0	0.03125	0	0	0	0.125	0	0.03125	0	0
738	20430		711	512	2	20430		20430	0	711	512	2	711	342	522	M	0.125	0.25	0	0.125	0.5	0		512	305	432	F	0	0	0	0	1	0		19486	20430	0	711	512	0.0625	0.0625	0	0	0	0	0	0.0625	0	0
739	20646		713	512	2	20646		20646	0	713	512	2	713	377	509	M	0	0	0.75	0	0.25	0		512	305	432	F	0	0	0	0	1	0		19702	20646	0	713	512	0	0	0	0	0	0	0	0	0	0
740	21726		719	512	2	21726		21726	0	719	512	2	719	424	581	M	0	0	0	0	1	0		512	305	432	F	0	0	0	0	1	0		20782	21726	0	719	512	0	0	0	0	0	0	0	0	0	0
741	22158		724	512	2	22158		22158	0	724	512	2	724	342	523	M	0.125	0.25	0	0.125	0.5	0		512	305	432	F	0	0	0	0	1	0		21214	22158	0	724	512	0.0625	0.0625	0	0	0	0	0	0.0625	0	0
742	22590		731	512	2	22590		22590	0	731	512	2	731	461	452	M	0.125	0.0625	0	0.5625	0.25	0		512	305	432	F	0	0	0	0	1	0		21646	22590	0	731	512	0	0.03125	0	0	0	0.125	0	0.03125	0	0
743	23022		736	512	2	23022		23022	0	736	512	2	736	377	561	M	0.25	0.125	0.5	0	0.125	0		512	305	432	F	0	0	0	0	1	0		22078	23022	0	736	512	0.0625	0	0	0	0	0	0	0	0	0
744	24750		748	512	2	24750		24750	0	748	512	2	748	488	544	M	0.5	0	0	0.125	0.3125	0.0625		512	305	432	F	0	0	0	0	1	0		23806	24750	0	748	512	0	0	0	0	0	0	0	0	0.0625	0
745	25398		752	512	2	25398		25398	0	752	512	2	752	488	656	M	0	0	0	0.625	0.3125	0.0625		512	305	432	F	0	0	0	0	1	0		24454	25398	0	752	512	0	0	0	0	0	0	0	0	0.0625	0
746	26262		769	512	2	26262		26262	0	769	512	2	769	386	425	M	0.375	0.25	0	0.25	0.125	0		512	305	432	F	0	0	0	0	1	0		25318	26262	0	769	512	0.125	0	0	0	0	0.125	0	0	0	0
747	26910		775	512	2	26910		26910	0	775	512	2	775	502	698	M	0	0	0	0.5	0.5	0		512	305	432	F	0	0	0	0	1	0		25966	26910	0	775	512	0	0	0	0	0	0	0	0	0	0.25
748	27990		787	512	2	27990		27990	0	787	512	2	787	342	561	M	0.25	0.125	0	0	0.625	0		512	305	432	F	0	0	0	0	1	0		27046	27990	0	787	512	0.0625	0	0	0	0	0	0	0	0	0
749	28206		788	512	2	28206		28206	0	788	512	2	788	342	561	M	0.25	0.125	0	0	0.625	0		512	305	432	F	0	0	0	0	1	0		27262	28206	0	788	512	0.0625	0	0	0	0	0	0	0	0	0
750	36846		917	512	2	36846		36846	0	917	512	2	917	MULT61	523	M	0.125	0.25	0	0.125	0	0		512	305	432	F	0	0	0	0	1	0		35902	36846	0	917	512	0.0625	0.0625	0	0	0	0	0	0.0625	0	0
751	1642		377	522	2	1642		1642	0	377	522	2	377	WILD	WILD	M	0	0	1	0	0	0		522	386	297	F	0.25	0.5	0	0.25	0	0		698	1642	0	377	522	0.125	0.125	0	0	0	0	0	0.125	0	0
752	2074		390	522	2	2074		2074	0	390	522	2	390	323	245	M	0	0	0	0.25	0.625	0.125		522	386	297	F	0.25	0.5	0	0.25	0	0		1130	2074	0	390	522	0.125	0.125	0	0	0	0	0	0.125	0.125	0
753	4450		466	522	2	4450		4450	0	466	522	2	466	231	253	M	0	0	0	0	1	0		522	386	297	F	0.25	0.5	0	0.25	0	0		3506	4450	0	466	522	0.125	0.125	0	0	0	0	0	0.125	0	0
754	4666		488	522	2	4666		4666	0	488	522	2	488	323	245	M	0	0	0	0.25	0.625	0.125		522	386	297	F	0.25	0.5	0	0.25	0	0		3722	4666	0	488	522	0.125	0.125	0	0	0	0	0	0.125	0.125	0
755	5530		503	522	2	5530		5530	0	503	522	2	503	WILD	WILD	M	0	0	0	0	1	0		522	386	297	F	0.25	0.5	0	0.25	0	0		4586	5530	0	503	522	0.125	0.125	0	0	0	0	0	0.125	0	0
756	5746		510	522	2	5746		5746	0	510	522	2	510	329	418	M	0	0	0.5	0	0.5	0		522	386	297	F	0.25	0.5	0	0.25	0	0		4802	5746	0	510	522	0.125	0.125	0	0	0	0	0	0.125	0	0
757	6610		519	522	2	6610		6610	0	519	522	2	519	287	314	M	0.25	0	0	0.5	0.25	0		522	386	297	F	0.25	0.5	0	0.25	0	0		5666	6610	0	519	522	0.125	0.125	0	0	0.25	0	0	0.125	0	0
758	6826		520	522	2	6826		6826	0	520	522	2	520	287	314	M	0.25	0	0	0.5	0.25	0		522	386	297	F	0.25	0.5	0	0.25	0	0		5882	6826	0	520	522	0.125	0.125	0	0	0.25	0	0	0.125	0	0
759	9202		563	522	2	9202		9202	0	563	522	2	563	415	371	M	0	0	0	0	1	0		522	386	297	F	0.25	0.5	0	0.25	0	0		8258	9202	0	563	522	0.125	0.125	0	0	0	0	0	0.125	0	0
760	11146		586	522	2	11146		11146	0	586	522	2	586	399	414	M	0	0	0	0	1	0		522	386	297	F	0.25	0.5	0	0.25	0	0		10202	11146	0	586	522	0.125	0.125	0	0	0	0	0	0.125	0	0
761	12226		595	522	2	12226		12226	0	595	522	2	595	458	473	M	0	0	0	0.25	0.75	0		522	386	297	F	0.25	0.5	0	0.25	0	0		11282	12226	0	595	522	0.125	0.125	0	0	0	0.125	0	0.125	0	0
762	13090		607	522	2	13090		13090	0	607	522	2	607	369	516	M	0	0.25	0.25	0	0.5	0		522	386	297	F	0.25	0.5	0	0.25	0	0		12146	13090	0	607	522	0.125	0.125	0.125	0	0	0	0	0.125	0	0
763	13738		613	522	2	13738		13738	0	613	522	2	613	424	374	M	0	0.5	0	0	0.5	0		522	386	297	F	0.25	0.5	0	0.25	0	0		12794	13738	0	613	522	0.125	0.125	0.25	0	0	0	0	0.125	0	0
764	14386		620	522	2	14386		14386	0	620	522	2	620	455	504	M	0	0	0.25	0.5	0.25	0		522	386	297	F	0.25	0.5	0	0.25	0	0		13442	14386	0	620	522	0.125	0.125	0	0	0	0	0	0.125	0	0
765	18922		685	522	2	18922		18922	0	685	522	2	685	526	514	M	0	0	0	0.25	0.75	0		522	386	297	F	0.25	0.5	0	0.25	0	0		17978	18922	0	685	522	0.125	0.125	0	0	0	0	0.125	0.125	0	0
766	19354		689	522	2	19354		19354	0	689	522	2	689	502	495	M	0	0	0	0.25	0.75	0		522	386	297	F	0.25	0.5	0	0.25	0	0		18410	19354	0	689	522	0.125	0.125	0	0	0	0	0.125	0.125	0	0
767	19570		690	522	2	19570		19570	0	690	522	2	690	502	495	M	0	0	0	0.25	0.75	0		522	386	297	F	0.25	0.5	0	0.25	0	0		18626	19570	0	690	522	0.125	0.125	0	0	0	0	0.125	0.125	0	0
768	20650		713	522	2	20650		20650	0	713	522	2	713	377	509	M	0	0	0.75	0	0.25	0		522	386	297	F	0.25	0.5	0	0.25	0	0		19706	20650	0	713	522	0.125	0.125	0	0	0	0	0	0.125	0	0
769	20866		714	522	2	20866		20866	0	714	522	2	714	503	418	M	0	0	0.5	0	0.5	0		522	386	297	F	0.25	0.5	0	0.25	0	0		19922	20866	0	714	522	0.125	0.125	0	0	0	0	0	0.125	0	0
770	23674		743	522	2	23674		23674	0	743	522	2	743	377	418	M	0	0	1	0	0	0		522	386	297	F	0.25	0.5	0	0.25	0	0		22730	23674	0	743	522	0.125	0.125	0	0	0	0	0	0.125	0	0
771	24538		747	522	2	24538		24538	0	747	522	2	747	503	474	M	0	0	0	0.25	0.75	0		522	386	297	F	0.25	0.5	0	0.25	0	0		23594	24538	0	747	522	0.125	0.125	0	0	0	0.125	0	0.125	0	0
772	24970		749	522	2	24970		24970	0	749	522	2	749	415	371	M	0	0	0	0	1	0		522	386	297	F	0.25	0.5	0	0.25	0	0		24026	24970	0	749	522	0.125	0.125	0	0	0	0	0	0.125	0	0
773	26698		772	522	2	26698		26698	0	772	522	2	772	502	557	M	0	0	0	0.25	0.75	0		522	386	297	F	0.25	0.5	0	0.25	0	0		25754	26698	0	772	522	0.125	0.125	0	0	0	0	0.125	0.125	0	0
774	28426		789	522	2	28426		28426	0	789	522	2	789	526	514	M	0	0	0	0.25	0.75	0		522	386	297	F	0.25	0.5	0	0.25	0	0		27482	28426	0	789	522	0.125	0.125	0	0	0	0	0.125	0.125	0	0
775	29722		807	522	2	29722		29722	0	807	522	2	807	502	596	M	0	0	0	0	1	0		522	386	297	F	0.25	0.5	0	0.25	0	0		28778	29722	0	807	522	0.125	0.125	0	0	0	0	0	0.125	0	0
776	31234		842	522	2	31234		31234	0	842	522	2	842	415	371	M	0	0	0	0	1	0		522	386	297	F	0.25	0.5	0	0.25	0	0		30290	31234	0	842	522	0.125	0.125	0	0	0	0	0	0.125	0	0
777	33610		879	522	2	33610		33610	0	879	522	2	879	488	712	M	0	0	0.25	0.125	0.5625	0.0625		522	386	297	F	0.25	0.5	0	0.25	0	0		32666	33610	0	879	522	0.125	0.125	0	0	0	0	0	0.125	0.0625	0
778	34042		887	522	2	34042		34042	0	887	522	2	887	526	514	M	0	0	0	0.25	0.75	0		522	386	297	F	0.25	0.5	0	0.25	0	0		33098	34042	0	887	522	0.125	0.125	0	0	0	0	0.125	0.125	0	0
779	36202		910	522	2	36202		36202	0	910	522	2	910	MULT59	439	M	0	0	0	0.25	0.25	0		522	386	297	F	0.25	0.5	0	0.25	0	0		35258	36202	0	910	522	0.125	0.125	0	0	0	0	0	0.125	0	0
780	37930		926	522	2	37930		37930	0	926	522	2	926	488	596	M	0	0	0	0.125	0.8125	0.0625		522	386	297	F	0.25	0.5	0	0.25	0	0		36986	37930	0	926	522	0.125	0.125	0	0	0	0	0	0.125	0.0625	0
781	38578		933	522	2	38578		38578	0	933	522	2	933	502	432	M	0	0	0	0	1	0		522	386	297	F	0.25	0.5	0	0.25	0	0		37634	38578	0	933	522	0.125	0.125	0	0	0	0	0	0.125	0	0
782	1643		377	523	2	1643		1643	0	377	523	2	377	WILD	WILD	M	0	0	1	0	0	0		523	386	297	F	0.25	0.5	0	0.25	0	0		699	1643	0	377	523	0.125	0.125	0	0	0	0	0	0.125	0	0
783	2075		390	523	2	2075		2075	0	390	523	2	390	323	245	M	0	0	0	0.25	0.625	0.125		523	386	297	F	0.25	0.5	0	0.25	0	0		1131	2075	0	390	523	0.125	0.125	0	0	0	0	0	0.125	0.125	0
784	4667		488	523	2	4667		4667	0	488	523	2	488	323	245	M	0	0	0	0.25	0.625	0.125		523	386	297	F	0.25	0.5	0	0.25	0	0		3723	4667	0	488	523	0.125	0.125	0	0	0	0	0	0.125	0.125	0
785	5531		503	523	2	5531		5531	0	503	523	2	503	WILD	WILD	M	0	0	0	0	1	0		523	386	297	F	0.25	0.5	0	0.25	0	0		4587	5531	0	503	523	0.125	0.125	0	0	0	0	0	0.125	0	0
786	6611		519	523	2	6611		6611	0	519	523	2	519	287	314	M	0.25	0	0	0.5	0.25	0		523	386	297	F	0.25	0.5	0	0.25	0	0		5667	6611	0	519	523	0.125	0.125	0	0	0.25	0	0	0.125	0	0
787	6827		520	523	2	6827		6827	0	520	523	2	520	287	314	M	0.25	0	0	0.5	0.25	0		523	386	297	F	0.25	0.5	0	0.25	0	0		5883	6827	0	520	523	0.125	0.125	0	0	0.25	0	0	0.125	0	0
788	9203		563	523	2	9203		9203	0	563	523	2	563	415	371	M	0	0	0	0	1	0		523	386	297	F	0.25	0.5	0	0.25	0	0		8259	9203	0	563	523	0.125	0.125	0	0	0	0	0	0.125	0	0
789	11147		586	523	2	11147		11147	0	586	523	2	586	399	414	M	0	0	0	0	1	0		523	386	297	F	0.25	0.5	0	0.25	0	0		10203	11147	0	586	523	0.125	0.125	0	0	0	0	0	0.125	0	0
790	12227		595	523	2	12227		12227	0	595	523	2	595	458	473	M	0	0	0	0.25	0.75	0		523	386	297	F	0.25	0.5	0	0.25	0	0		11283	12227	0	595	523	0.125	0.125	0	0	0	0.125	0	0.125	0	0
791	13091		607	523	2	13091		13091	0	607	523	2	607	369	516	M	0	0.25	0.25	0	0.5	0		523	386	297	F	0.25	0.5	0	0.25	0	0		12147	13091	0	607	523	0.125	0.125	0.125	0	0	0	0	0.125	0	0
792	13739		613	523	2	13739		13739	0	613	523	2	613	424	374	M	0	0.5	0	0	0.5	0		523	386	297	F	0.25	0.5	0	0.25	0	0		12795	13739	0	613	523	0.125	0.125	0.25	0	0	0	0	0.125	0	0
793	14387		620	523	2	14387		14387	0	620	523	2	620	455	504	M	0	0	0.25	0.5	0.25	0		523	386	297	F	0.25	0.5	0	0.25	0	0		13443	14387	0	620	523	0.125	0.125	0	0	0	0	0	0.125	0	0
794	18923		685	523	2	18923		18923	0	685	523	2	685	526	514	M	0	0	0	0.25	0.75	0		523	386	297	F	0.25	0.5	0	0.25	0	0		17979	18923	0	685	523	0.125	0.125	0	0	0	0	0.125	0.125	0	0
795	19355		689	523	2	19355		19355	0	689	523	2	689	502	495	M	0	0	0	0.25	0.75	0		523	386	297	F	0.25	0.5	0	0.25	0	0		18411	19355	0	689	523	0.125	0.125	0	0	0	0	0.125	0.125	0	0
796	19571		690	523	2	19571		19571	0	690	523	2	690	502	495	M	0	0	0	0.25	0.75	0		523	386	297	F	0.25	0.5	0	0.25	0	0		18627	19571	0	690	523	0.125	0.125	0	0	0	0	0.125	0.125	0	0
797	20651		713	523	2	20651		20651	0	713	523	2	713	377	509	M	0	0	0.75	0	0.25	0		523	386	297	F	0.25	0.5	0	0.25	0	0		19707	20651	0	713	523	0.125	0.125	0	0	0	0	0	0.125	0	0
798	20867		714	523	2	20867		20867	0	714	523	2	714	503	418	M	0	0	0.5	0	0.5	0		523	386	297	F	0.25	0.5	0	0.25	0	0		19923	20867	0	714	523	0.125	0.125	0	0	0	0	0	0.125	0	0
799	23675		743	523	2	23675		23675	0	743	523	2	743	377	418	M	0	0	1	0	0	0		523	386	297	F	0.25	0.5	0	0.25	0	0		22731	23675	0	743	523	0.125	0.125	0	0	0	0	0	0.125	0	0
800	24539		747	523	2	24539		24539	0	747	523	2	747	503	474	M	0	0	0	0.25	0.75	0		523	386	297	F	0.25	0.5	0	0.25	0	0		23595	24539	0	747	523	0.125	0.125	0	0	0	0.125	0	0.125	0	0
801	24971		749	523	2	24971		24971	0	749	523	2	749	415	371	M	0	0	0	0	1	0		523	386	297	F	0.25	0.5	0	0.25	0	0		24027	24971	0	749	523	0.125	0.125	0	0	0	0	0	0.125	0	0
802	26699		772	523	2	26699		26699	0	772	523	2	772	502	557	M	0	0	0	0.25	0.75	0		523	386	297	F	0.25	0.5	0	0.25	0	0		25755	26699	0	772	523	0.125	0.125	0	0	0	0	0.125	0.125	0	0
803	27131		778	523	2	27131		27131	0	778	523	2	778	488	568	M	0	0.25	0	0.125	0.5625	0.0625		523	386	297	F	0.25	0.5	0	0.25	0	0		26187	27131	0	778	523	0.125	0.125	0.125	0	0	0	0	0.125	0.0625	0
804	28427		789	523	2	28427		28427	0	789	523	2	789	526	514	M	0	0	0	0.25	0.75	0		523	386	297	F	0.25	0.5	0	0.25	0	0		27483	28427	0	789	523	0.125	0.125	0	0	0	0	0.125	0.125	0	0
805	29723		807	523	2	29723		29723	0	807	523	2	807	502	596	M	0	0	0	0	1	0		523	386	297	F	0.25	0.5	0	0.25	0	0		28779	29723	0	807	523	0.125	0.125	0	0	0	0	0	0.125	0	0
806	31235		842	523	2	31235		31235	0	842	523	2	842	415	371	M	0	0	0	0	1	0		523	386	297	F	0.25	0.5	0	0.25	0	0		30291	31235	0	842	523	0.125	0.125	0	0	0	0	0	0.125	0	0
807	33611		879	523	2	33611		33611	0	879	523	2	879	488	712	M	0	0	0.25	0.125	0.5625	0.0625		523	386	297	F	0.25	0.5	0	0.25	0	0		32667	33611	0	879	523	0.125	0.125	0	0	0	0	0	0.125	0.0625	0
808	34043		887	523	2	34043		34043	0	887	523	2	887	526	514	M	0	0	0	0.25	0.75	0		523	386	297	F	0.25	0.5	0	0.25	0	0		33099	34043	0	887	523	0.125	0.125	0	0	0	0	0.125	0.125	0	0
809	34259		890	523	2	34259		34259	0	890	523	2	890	503	641	M	0	0	0	0	1	0		523	386	297	F	0.25	0.5	0	0.25	0	0		33315	34259	0	890	523	0.125	0.125	0	0	0	0	0	0.125	0	0
810	36203		910	523	2	36203		36203	0	910	523	2	910	MULT59	439	M	0	0	0	0.25	0.25	0		523	386	297	F	0.25	0.5	0	0.25	0	0		35259	36203	0	910	523	0.125	0.125	0	0	0	0	0	0.125	0	0
811	37931		926	523	2	37931		37931	0	926	523	2	926	488	596	M	0	0	0	0.125	0.8125	0.0625		523	386	297	F	0.25	0.5	0	0.25	0	0		36987	37931	0	926	523	0.125	0.125	0	0	0	0	0	0.125	0.0625	0
812	38363		931	523	2	38363		38363	0	931	523	2	931	488	568	M	0	0.25	0	0.125	0.5625	0.0625		523	386	297	F	0.25	0.5	0	0.25	0	0		37419	38363	0	931	523	0.125	0.125	0.125	0	0	0	0	0.125	0.0625	0
813	38579		933	523	2	38579		38579	0	933	523	2	933	502	432	M	0	0	0	0	1	0		523	386	297	F	0.25	0.5	0	0.25	0	0		37635	38579	0	933	523	0.125	0.125	0	0	0	0	0	0.125	0	0
814	25406		752	544	2	25406		25406	0	752	544	2	752	488	656	M	0	0	0	0.625	0.3125	0.0625		544	WILD	WILD	F	1	0	0	0	0	0		24462	25406	0	752	544	0	0	0	0	0	0	0	0	0.0625	0
815	26918		775	544	2	26918		26918	0	775	544	2	775	502	698	M	0	0	0	0.5	0.5	0		544	WILD	WILD	F	1	0	0	0	0	0		25974	26918	0	775	544	0	0	0	0	0	0	0	0	0	0.25
816	36854		917	544	2	36854		36854	0	917	544	2	917	MULT61	523	M	0.125	0.25	0	0.125	0	0		544	WILD	WILD	F	1	0	0	0	0	0		35910	36854	0	917	544	0.0625	0.0625	0	0	0	0	0	0.0625	0	0
817	1653		377	561	2	1653		1653	0	377	561	2	377	WILD	WILD	M	0	0	1	0	0	0		561	386	314	F	0.5	0.25	0	0	0.25	0		709	1653	0	377	561	0.125	0	0	0	0	0	0	0	0	0
818	4245		461	561	2	4245		4245	0	461	561	2	461	306	362	M	0	0.125	0	0.625	0.25	0		561	386	314	F	0.5	0.25	0	0	0.25	0		3301	4245	0	461	561	0.125	0.0625	0	0	0	0	0	0.0625	0	0
819	4461		466	561	2	4461		4461	0	466	561	2	466	231	253	M	0	0	0	0	1	0		561	386	314	F	0.5	0.25	0	0	0.25	0		3517	4461	0	466	561	0.125	0	0	0	0	0	0	0	0	0
820	5325		502	561	2	5325		5325	0	502	561	2	502	WILD	WILD	M	0	0	0	0	1	0		561	386	314	F	0.5	0.25	0	0	0.25	0		4381	5325	0	502	561	0.125	0	0	0	0	0	0	0	0	0
821	5757		510	561	2	5757		5757	0	510	561	2	510	329	418	M	0	0	0.5	0	0.5	0		561	386	314	F	0.5	0.25	0	0	0.25	0		4813	5757	0	510	561	0.125	0	0	0	0	0	0	0	0	0
822	7485		526	561	2	7485		7485	0	526	561	2	526	329	446	M	0	0	0	0.5	0.5	0		561	386	314	F	0.5	0.25	0	0	0.25	0		6541	7485	0	526	561	0.125	0	0	0	0	0	0.25	0	0	0
823	10509		582	561	2	10509		10509	0	582	561	2	582	327	476	M	0	0	0	0	1	0		561	386	314	F	0.5	0.25	0	0	0.25	0		9565	10509	0	582	561	0.125	0	0	0	0	0	0	0	0	0
824	12885		606	561	2	12885		12885	0	606	561	2	606	424	544	M	0.5	0	0	0	0.5	0		561	386	314	F	0.5	0.25	0	0	0.25	0		11941	12885	0	606	561	0.125	0	0	0	0	0	0	0	0	0
825	13317		609	561	2	13317		13317	0	609	561	2	609	357	511	M	0	0	0	0.5	0.5	0		561	386	314	F	0.5	0.25	0	0	0.25	0		12373	13317	0	609	561	0.125	0	0	0	0	0	0	0	0	0
826	13749		613	561	2	13749		13749	0	613	561	2	613	424	374	M	0	0.5	0	0	0.5	0		561	386	314	F	0.5	0.25	0	0	0.25	0		12805	13749	0	613	561	0.125	0	0.25	0	0	0	0	0	0	0
827	20661		713	561	2	20661		20661	0	713	561	2	713	377	509	M	0	0	0.75	0	0.25	0		561	386	314	F	0.5	0.25	0	0	0.25	0		19717	20661	0	713	561	0.125	0	0	0	0	0	0	0	0	0
828	21741		719	561	2	21741		21741	0	719	561	2	719	424	581	M	0	0	0	0	1	0		561	386	314	F	0.5	0.25	0	0	0.25	0		20797	21741	0	719	561	0.125	0	0	0	0	0	0	0	0	0
829	23685		743	561	2	23685		23685	0	743	561	2	743	377	418	M	0	0	1	0	0	0		561	386	314	F	0.5	0.25	0	0	0.25	0		22741	23685	0	743	561	0.125	0	0	0	0	0	0	0	0	0
830	24765		748	561	2	24765		24765	0	748	561	2	748	488	544	M	0.5	0	0	0.125	0.3125	0.0625		561	386	314	F	0.5	0.25	0	0	0.25	0		23821	24765	0	748	561	0.125	0	0	0	0	0	0	0	0.0625	0
831	25413		752	561	2	25413		25413	0	752	561	2	752	488	656	M	0	0	0	0.625	0.3125	0.0625		561	386	314	F	0.5	0.25	0	0	0.25	0		24469	25413	0	752	561	0.125	0	0	0	0	0	0	0	0.0625	0
832	29733		807	561	2	29733		29733	0	807	561	2	807	502	596	M	0	0	0	0	1	0		561	386	314	F	0.5	0.25	0	0	0.25	0		28789	29733	0	807	561	0.125	0	0	0	0	0	0	0	0	0
833	36213		910	561	2	36213		36213	0	910	561	2	910	MULT59	439	M	0	0	0	0.25	0.25	0		561	386	314	F	0.5	0.25	0	0	0.25	0		35269	36213	0	910	561	0.125	0	0	0	0	0	0	0	0	0
834	39453		939	561	2	39453		39453	0	939	561	2	939	661	694	M	0	0	0	0	1	0		561	386	314	F	0.5	0.25	0	0	0.25	0		38509	39453	0	939	561	0.125	0	0	0	0	0	0	0	0	0
835	18718		674	562	2	18718		18718	0	674	562	2	674	502	544	M	0.5	0	0	0	0.5	0		562	377	444	F	0	0	0.5	0	0.5	0		17774	18718	0	674	562	0	0	0	0	0	0	0	0	0	0
836	26926		775	562	2	26926		26926	0	775	562	2	775	502	698	M	0	0	0	0.5	0.5	0		562	377	444	F	0	0	0.5	0	0.5	0		25982	26926	0	775	562	0	0	0	0	0	0	0	0	0	0.25
837	2088		390	566	2	2088		2088	0	390	566	2	390	323	245	M	0	0	0	0.25	0.625	0.125		566	424	382	F	0	0	0	0	1	0		1144	2088	0	390	566	0	0	0	0	0	0	0	0	0.125	0
838	4680		488	566	2	4680		4680	0	488	566	2	488	323	245	M	0	0	0	0.25	0.625	0.125		566	424	382	F	0	0	0	0	1	0		3736	4680	0	488	566	0	0	0	0	0	0	0	0	0.125	0
839	6624		519	566	2	6624		6624	0	519	566	2	519	287	314	M	0.25	0	0	0.5	0.25	0		566	424	382	F	0	0	0	0	1	0		5680	6624	0	519	566	0	0	0	0	0.25	0	0	0	0	0
840	6840		520	566	2	6840		6840	0	520	566	2	520	287	314	M	0.25	0	0	0.5	0.25	0		566	424	382	F	0	0	0	0	1	0		5896	6840	0	520	566	0	0	0	0	0.25	0	0	0	0	0
841	9216		563	566	2	9216		9216	0	563	566	2	563	415	371	M	0	0	0	0	1	0		566	424	382	F	0	0	0	0	1	0		8272	9216	0	563	566	0	0	0	0	0	0	0	0	0	0
842	11808		592	566	2	11808		11808	0	592	566	2	592	467	407	M	0	0.375	0	0.625	0	0		566	424	382	F	0	0	0	0	1	0		10864	11808	0	592	566	0.125	0.0625	0	0	0.125	0.125	0	0.0625	0	0
843	12240		595	566	2	12240		12240	0	595	566	2	595	458	473	M	0	0	0	0.25	0.75	0		566	424	382	F	0	0	0	0	1	0		11296	12240	0	595	566	0	0	0	0	0	0.125	0	0	0	0
844	13104		607	566	2	13104		13104	0	607	566	2	607	369	516	M	0	0.25	0.25	0	0.5	0		566	424	382	F	0	0	0	0	1	0		12160	13104	0	607	566	0	0	0.125	0	0	0	0	0	0	0
845	14400		620	566	2	14400		14400	0	620	566	2	620	455	504	M	0	0	0.25	0.5	0.25	0		566	424	382	F	0	0	0	0	1	0		13456	14400	0	620	566	0	0	0	0	0	0	0	0	0	0
846	19368		689	566	2	19368		19368	0	689	566	2	689	502	495	M	0	0	0	0.25	0.75	0		566	424	382	F	0	0	0	0	1	0		18424	19368	0	689	566	0	0	0	0	0	0	0.125	0	0	0
847	19584		690	566	2	19584		19584	0	690	566	2	690	502	495	M	0	0	0	0.25	0.75	0		566	424	382	F	0	0	0	0	1	0		18640	19584	0	690	566	0	0	0	0	0	0	0.125	0	0	0
848	20880		714	566	2	20880		20880	0	714	566	2	714	503	418	M	0	0	0.5	0	0.5	0		566	424	382	F	0	0	0	0	1	0		19936	20880	0	714	566	0	0	0	0	0	0	0	0	0	0
849	22392		726	566	2	22392		22392	0	726	566	2	726	377	362	M	0	0.125	0.5	0.125	0.25	0		566	424	382	F	0	0	0	0	1	0		21448	22392	0	726	566	0	0.0625	0	0	0	0	0	0.0625	0	0
850	23688		743	566	2	23688		23688	0	743	566	2	743	377	418	M	0	0	1	0	0	0		566	424	382	F	0	0	0	0	1	0		22744	23688	0	743	566	0	0	0	0	0	0	0	0	0	0
851	24984		749	566	2	24984		24984	0	749	566	2	749	415	371	M	0	0	0	0	1	0		566	424	382	F	0	0	0	0	1	0		24040	24984	0	749	566	0	0	0	0	0	0	0	0	0	0
852	26496		770	566	2	26496		26496	0	770	566	2	770	520	401	M	0.125	0.125	0	0.375	0.375	0		566	424	382	F	0	0	0	0	1	0		25552	26496	0	770	566	0	0.0625	0	0	0.125	0	0	0.0625	0	0
853	26712		772	566	2	26712		26712	0	772	566	2	772	502	557	M	0	0	0	0.25	0.75	0		566	424	382	F	0	0	0	0	1	0		25768	26712	0	772	566	0	0	0	0	0	0	0.125	0	0	0
854	28872		792	566	2	28872		28872	0	792	566	2	792	519	576	M	0.125	0.125	0.25	0.375	0.125	0		566	424	382	F	0	0	0	0	1	0		27928	28872	0	792	566	0	0.0625	0	0	0.125	0	0	0.0625	0	0
855	29088		793	566	2	29088		29088	0	793	566	2	793	519	576	M	0.125	0.125	0.25	0.375	0.125	0		566	424	382	F	0	0	0	0	1	0		28144	29088	0	793	566	0	0.0625	0	0	0.125	0	0	0.0625	0	0
856	31248		842	566	2	31248		31248	0	842	566	2	842	415	371	M	0	0	0	0	1	0		566	424	382	F	0	0	0	0	1	0		30304	31248	0	842	566	0	0	0	0	0	0	0	0	0	0
857	36000		906	566	2	36000		36000	0	906	566	2	906	519	576	M	0.125	0.125	0.25	0.375	0.125	0		566	424	382	F	0	0	0	0	1	0		35056	36000	0	906	566	0	0.0625	0	0	0.125	0	0	0.0625	0	0
858	36216		910	566	2	36216		36216	0	910	566	2	910	MULT59	439	M	0	0	0	0.25	0.25	0		566	424	382	F	0	0	0	0	1	0		35272	36216	0	910	566	0	0	0	0	0	0	0	0	0	0
859	37944		926	566	2	37944		37944	0	926	566	2	926	488	596	M	0	0	0	0.125	0.8125	0.0625		566	424	382	F	0	0	0	0	1	0		37000	37944	0	926	566	0	0	0	0	0	0	0	0	0.0625	0
860	38592		933	566	2	38592		38592	0	933	566	2	933	502	432	M	0	0	0	0	1	0		566	424	382	F	0	0	0	0	1	0		37648	38592	0	933	566	0	0	0	0	0	0	0	0	0	0
861	1657		377	567	2	1657		1657	0	377	567	2	377	WILD	WILD	M	0	0	1	0	0	0		567	424	382	F	0	0	0	0	1	0		713	1657	0	377	567	0	0	0	0	0	0	0	0	0	0
862	1873		386	567	2	1873		1873	0	386	567	2	386	343	312	M	0.5	0.5	0	0	0	0		567	424	382	F	0	0	0	0	1	0		929	1873	0	386	567	0.25	0	0	0	0	0	0	0	0	0
863	2089		390	567	2	2089		2089	0	390	567	2	390	323	245	M	0	0	0	0.25	0.625	0.125		567	424	382	F	0	0	0	0	1	0		1145	2089	0	390	567	0	0	0	0	0	0	0	0	0.125	0
864	4681		488	567	2	4681		4681	0	488	567	2	488	323	245	M	0	0	0	0.25	0.625	0.125		567	424	382	F	0	0	0	0	1	0		3737	4681	0	488	567	0	0	0	0	0	0	0	0	0.125	0
865	5545		503	567	2	5545		5545	0	503	567	2	503	WILD	WILD	M	0	0	0	0	1	0		567	424	382	F	0	0	0	0	1	0		4601	5545	0	503	567	0	0	0	0	0	0	0	0	0	0
866	6625		519	567	2	6625		6625	0	519	567	2	519	287	314	M	0.25	0	0	0.5	0.25	0		567	424	382	F	0	0	0	0	1	0		5681	6625	0	519	567	0	0	0	0	0.25	0	0	0	0	0
867	6841		520	567	2	6841		6841	0	520	567	2	520	287	314	M	0.25	0	0	0.5	0.25	0		567	424	382	F	0	0	0	0	1	0		5897	6841	0	520	567	0	0	0	0	0.25	0	0	0	0	0
868	8137		532	567	2	8137		8137	0	532	567	2	532	394	414	M	0	0	0	0	1	0		567	424	382	F	0	0	0	0	1	0		7193	8137	0	532	567	0	0	0	0	0	0	0	0	0	0
869	8353		536	567	2	8353		8353	0	536	567	2	536	287	425	M	0.125	0	0	0.75	0.125	0		567	424	382	F	0	0	0	0	1	0		7409	8353	0	536	567	0	0	0	0	0.25	0.125	0	0	0	0
870	9217		563	567	2	9217		9217	0	563	567	2	563	415	371	M	0	0	0	0	1	0		567	424	382	F	0	0	0	0	1	0		8273	9217	0	563	567	0	0	0	0	0	0	0	0	0	0
871	9649		573	567	2	9649		9649	0	573	567	2	573	390	408	M	0	0.25	0	0.375	0.3125	0.0625		567	424	382	F	0	0	0	0	1	0		8705	9649	0	573	567	0.125	0	0	0	0	0.125	0	0	0.0625	0
872	11161		586	567	2	11161		11161	0	586	567	2	586	399	414	M	0	0	0	0	1	0		567	424	382	F	0	0	0	0	1	0		10217	11161	0	586	567	0	0	0	0	0	0	0	0	0	0
873	11809		592	567	2	11809		11809	0	592	567	2	592	467	407	M	0	0.375	0	0.625	0	0		567	424	382	F	0	0	0	0	1	0		10865	11809	0	592	567	0.125	0.0625	0	0	0.125	0.125	0	0.0625	0	0
874	12241		595	567	2	12241		12241	0	595	567	2	595	458	473	M	0	0	0	0.25	0.75	0		567	424	382	F	0	0	0	0	1	0		11297	12241	0	595	567	0	0	0	0	0	0.125	0	0	0	0
875	13105		607	567	2	13105		13105	0	607	567	2	607	369	516	M	0	0.25	0.25	0	0.5	0		567	424	382	F	0	0	0	0	1	0		12161	13105	0	607	567	0	0	0.125	0	0	0	0	0	0	0
876	13969		614	567	2	13969		13969	0	614	567	2	614	390	408	M	0	0.25	0	0.375	0.3125	0.0625		567	424	382	F	0	0	0	0	1	0		13025	13969	0	614	567	0.125	0	0	0	0	0.125	0	0	0.0625	0
877	14401		620	567	2	14401		14401	0	620	567	2	620	455	504	M	0	0	0.25	0.5	0.25	0		567	424	382	F	0	0	0	0	1	0		13457	14401	0	620	567	0	0	0	0	0	0	0	0	0	0
878	17209		649	567	2	17209		17209	0	649	567	2	649	461	452	M	0.125	0.0625	0	0.5625	0.25	0		567	424	382	F	0	0	0	0	1	0		16265	17209	0	649	567	0	0.03125	0	0	0	0.125	0	0.03125	0	0
879	17641		662	567	2	17641		17641	0	662	567	2	662	390	408	M	0	0.25	0	0.375	0.3125	0.0625		567	424	382	F	0	0	0	0	1	0		16697	17641	0	662	567	0.125	0	0	0	0	0.125	0	0	0.0625	0
880	18073		668	567	2	18073		18073	0	668	567	2	668	503	487	M	0	0	0	0	1	0		567	424	382	F	0	0	0	0	1	0		17129	18073	0	668	567	0	0	0	0	0	0	0	0	0	0
881	18289		669	567	2	18289		18289	0	669	567	2	669	503	487	M	0	0	0	0	1	0		567	424	382	F	0	0	0	0	1	0		17345	18289	0	669	567	0	0	0	0	0	0	0	0	0	0
882	19369		689	567	2	19369		19369	0	689	567	2	689	502	495	M	0	0	0	0.25	0.75	0		567	424	382	F	0	0	0	0	1	0		18425	19369	0	689	567	0	0	0	0	0	0	0.125	0	0	0
883	19585		690	567	2	19585		19585	0	690	567	2	690	502	495	M	0	0	0	0.25	0.75	0		567	424	382	F	0	0	0	0	1	0		18641	19585	0	690	567	0	0	0	0	0	0	0.125	0	0	0
884	20665		713	567	2	20665		20665	0	713	567	2	713	377	509	M	0	0	0.75	0	0.25	0		567	424	382	F	0	0	0	0	1	0		19721	20665	0	713	567	0	0	0	0	0	0	0	0	0	0
885	20881		714	567	2	20881		20881	0	714	567	2	714	503	418	M	0	0	0.5	0	0.5	0		567	424	382	F	0	0	0	0	1	0		19937	20881	0	714	567	0	0	0	0	0	0	0	0	0	0
886	21097		715	567	2	21097		21097	0	715	567	2	715	377	494	M	0	0.0625	0.5	0.3125	0.125	0		567	424	382	F	0	0	0	0	1	0		20153	21097	0	715	567	0	0.03125	0	0	0.125	0	0	0.03125	0	0
887	22393		726	567	2	22393		22393	0	726	567	2	726	377	362	M	0	0.125	0.5	0.125	0.25	0		567	424	382	F	0	0	0	0	1	0		21449	22393	0	726	567	0	0.0625	0	0	0	0	0	0.0625	0	0
888	22609		731	567	2	22609		22609	0	731	567	2	731	461	452	M	0.125	0.0625	0	0.5625	0.25	0		567	424	382	F	0	0	0	0	1	0		21665	22609	0	731	567	0	0.03125	0	0	0	0.125	0	0.03125	0	0
889	23041		736	567	2	23041		23041	0	736	567	2	736	377	561	M	0.25	0.125	0.5	0	0.125	0		567	424	382	F	0	0	0	0	1	0		22097	23041	0	736	567	0.0625	0	0	0	0	0	0	0	0	0
890	23473		742	567	2	23473		23473	0	742	567	2	742	502	477	M	0	0	0	0.25	0.75	0		567	424	382	F	0	0	0	0	1	0		22529	23473	0	742	567	0	0	0	0	0	0	0.125	0	0	0
891	23689		743	567	2	23689		23689	0	743	567	2	743	377	418	M	0	0	1	0	0	0		567	424	382	F	0	0	0	0	1	0		22745	23689	0	743	567	0	0	0	0	0	0	0	0	0	0
892	24985		749	567	2	24985		24985	0	749	567	2	749	415	371	M	0	0	0	0	1	0		567	424	382	F	0	0	0	0	1	0		24041	24985	0	749	567	0	0	0	0	0	0	0	0	0	0
893	26281		769	567	2	26281		26281	0	769	567	2	769	386	425	M	0.375	0.25	0	0.25	0.125	0		567	424	382	F	0	0	0	0	1	0		25337	26281	0	769	567	0.125	0	0	0	0	0.125	0	0	0	0
894	26497		770	567	2	26497		26497	0	770	567	2	770	520	401	M	0.125	0.125	0	0.375	0.375	0		567	424	382	F	0	0	0	0	1	0		25553	26497	0	770	567	0	0.0625	0	0	0.125	0	0	0.0625	0	0
895	26713		772	567	2	26713		26713	0	772	567	2	772	502	557	M	0	0	0	0.25	0.75	0		567	424	382	F	0	0	0	0	1	0		25769	26713	0	772	567	0	0	0	0	0	0	0.125	0	0	0
896	27145		778	567	2	27145		27145	0	778	567	2	778	488	568	M	0	0.25	0	0.125	0.5625	0.0625		567	424	382	F	0	0	0	0	1	0		26201	27145	0	778	567	0	0	0.125	0	0	0	0	0	0.0625	0
897	28873		792	567	2	28873		28873	0	792	567	2	792	519	576	M	0.125	0.125	0.25	0.375	0.125	0		567	424	382	F	0	0	0	0	1	0		27929	28873	0	792	567	0	0.0625	0	0	0.125	0	0	0.0625	0	0
898	29089		793	567	2	29089		29089	0	793	567	2	793	519	576	M	0.125	0.125	0.25	0.375	0.125	0		567	424	382	F	0	0	0	0	1	0		28145	29089	0	793	567	0	0.0625	0	0	0.125	0	0	0.0625	0	0
899	29737		807	567	2	29737		29737	0	807	567	2	807	502	596	M	0	0	0	0	1	0		567	424	382	F	0	0	0	0	1	0		28793	29737	0	807	567	0	0	0	0	0	0	0	0	0	0
900	31249		842	567	2	31249		31249	0	842	567	2	842	415	371	M	0	0	0	0	1	0		567	424	382	F	0	0	0	0	1	0		30305	31249	0	842	567	0	0	0	0	0	0	0	0	0	0
901	31897		857	567	2	31897		31897	0	857	567	2	857	MULT43	523	M	0.125	0.25	0	0.125	0	0		567	424	382	F	0	0	0	0	1	0		30953	31897	0	857	567	0.0625	0.0625	0	0	0	0	0	0.0625	0	0
902	32113		858	567	2	32113		32113	0	858	567	2	858	MULT44	523	M	0.125	0.25	0	0.125	0	0		567	424	382	F	0	0	0	0	1	0		31169	32113	0	858	567	0.0625	0.0625	0	0	0	0	0	0.0625	0	0
903	33625		879	567	2	33625		33625	0	879	567	2	879	488	712	M	0	0	0.25	0.125	0.5625	0.0625		567	424	382	F	0	0	0	0	1	0		32681	33625	0	879	567	0	0	0	0	0	0	0	0	0.0625	0
904	34273		890	567	2	34273		34273	0	890	567	2	890	503	641	M	0	0	0	0	1	0		567	424	382	F	0	0	0	0	1	0		33329	34273	0	890	567	0	0	0	0	0	0	0	0	0	0
905	36001		906	567	2	36001		36001	0	906	567	2	906	519	576	M	0.125	0.125	0.25	0.375	0.125	0		567	424	382	F	0	0	0	0	1	0		35057	36001	0	906	567	0	0.0625	0	0	0.125	0	0	0.0625	0	0
906	36217		910	567	2	36217		36217	0	910	567	2	910	MULT59	439	M	0	0	0	0.25	0.25	0		567	424	382	F	0	0	0	0	1	0		35273	36217	0	910	567	0	0	0	0	0	0	0	0	0	0
907	37945		926	567	2	37945		37945	0	926	567	2	926	488	596	M	0	0	0	0.125	0.8125	0.0625		567	424	382	F	0	0	0	0	1	0		37001	37945	0	926	567	0	0	0	0	0	0	0	0	0.0625	0
908	38377		931	567	2	38377		38377	0	931	567	2	931	488	568	M	0	0.25	0	0.125	0.5625	0.0625		567	424	382	F	0	0	0	0	1	0		37433	38377	0	931	567	0	0	0.125	0	0	0	0	0	0.0625	0
909	38593		933	567	2	38593		38593	0	933	567	2	933	502	432	M	0	0	0	0	1	0		567	424	382	F	0	0	0	0	1	0		37649	38593	0	933	567	0	0	0	0	0	0	0	0	0	0
910	4251		461	569	2	4251		4251	0	461	569	2	461	306	362	M	0	0.125	0	0.625	0.25	0		569	369	421	F	0	0	0.25	0.125	0.5625	0.0625		3307	4251	0	461	569	0	0.0625	0	0	0	0	0	0.0625	0.0625	0
911	5763		510	569	2	5763		5763	0	510	569	2	510	329	418	M	0	0	0.5	0	0.5	0		569	369	421	F	0	0	0.25	0.125	0.5625	0.0625		4819	5763	0	510	569	0	0	0	0	0	0	0	0	0.0625	0
912	10515		582	569	2	10515		10515	0	582	569	2	582	327	476	M	0	0	0	0	1	0		569	369	421	F	0	0	0.25	0.125	0.5625	0.0625		9571	10515	0	582	569	0	0	0	0	0	0	0	0	0.0625	0
913	12891		606	569	2	12891		12891	0	606	569	2	606	424	544	M	0.5	0	0	0	0.5	0		569	369	421	F	0	0	0.25	0.125	0.5625	0.0625		11947	12891	0	606	569	0	0	0	0	0	0	0	0	0.0625	0
914	18723		674	569	2	18723		18723	0	674	569	2	674	502	544	M	0.5	0	0	0	0.5	0		569	369	421	F	0	0	0.25	0.125	0.5625	0.0625		17779	18723	0	674	569	0	0	0	0	0	0	0	0	0.0625	0
915	26931		775	569	2	26931		26931	0	775	569	2	775	502	698	M	0	0	0	0.5	0.5	0		569	369	421	F	0	0	0.25	0.125	0.5625	0.0625		25987	26931	0	775	569	0	0	0	0	0	0	0	0	0.0625	0.25
916	39459		939	569	2	39459		39459	0	939	569	2	939	661	694	M	0	0	0	0	1	0		569	369	421	F	0	0	0.25	0.125	0.5625	0.0625		38515	39459	0	939	569	0	0	0	0	0	0	0	0	0.0625	0
917	1662		377	572	2	1662		1662	0	377	572	2	377	WILD	WILD	M	0	0	1	0	0	0		572	357	477	F	0	0	0	0.75	0.25	0		718	1662	0	377	572	0	0	0	0	0	0	0.125	0	0	0
918	1878		386	572	2	1878		1878	0	386	572	2	386	343	312	M	0.5	0.5	0	0	0	0		572	357	477	F	0	0	0	0.75	0.25	0		934	1878	0	386	572	0.25	0	0	0	0	0	0.125	0	0	0
919	4254		461	572	2	4254		4254	0	461	572	2	461	306	362	M	0	0.125	0	0.625	0.25	0		572	357	477	F	0	0	0	0.75	0.25	0		3310	4254	0	461	572	0	0.0625	0	0	0	0	0.125	0.0625	0	0
920	4470		466	572	2	4470		4470	0	466	572	2	466	231	253	M	0	0	0	0	1	0		572	357	477	F	0	0	0	0.75	0.25	0		3526	4470	0	466	572	0	0	0	0	0	0	0.125	0	0	0
921	4686		488	572	2	4686		4686	0	488	572	2	488	323	245	M	0	0	0	0.25	0.625	0.125		572	357	477	F	0	0	0	0.75	0.25	0		3742	4686	0	488	572	0	0	0	0	0	0	0.125	0	0.125	0
922	5766		510	572	2	5766		5766	0	510	572	2	510	329	418	M	0	0	0.5	0	0.5	0		572	357	477	F	0	0	0	0.75	0.25	0		4822	5766	0	510	572	0	0	0	0	0	0	0.125	0	0	0
923	6846		520	572	2	6846		6846	0	520	572	2	520	287	314	M	0.25	0	0	0.5	0.25	0		572	357	477	F	0	0	0	0.75	0.25	0		5902	6846	0	520	572	0	0	0	0	0.25	0	0.125	0	0	0
924	12894		606	572	2	12894		12894	0	606	572	2	606	424	544	M	0.5	0	0	0	0.5	0		572	357	477	F	0	0	0	0.75	0.25	0		11950	12894	0	606	572	0	0	0	0	0	0	0.125	0	0	0
925	13758		613	572	2	13758		13758	0	613	572	2	613	424	374	M	0	0.5	0	0	0.5	0		572	357	477	F	0	0	0	0.75	0.25	0		12814	13758	0	613	572	0	0	0.25	0	0	0	0.125	0	0	0
926	17214		649	572	2	17214		17214	0	649	572	2	649	461	452	M	0.125	0.0625	0	0.5625	0.25	0		572	357	477	F	0	0	0	0.75	0.25	0		16270	17214	0	649	572	0	0.03125	0	0	0	0.125	0.125	0.03125	0	0
927	20670		713	572	2	20670		20670	0	713	572	2	713	377	509	M	0	0	0.75	0	0.25	0		572	357	477	F	0	0	0	0.75	0.25	0		19726	20670	0	713	572	0	0	0	0	0	0	0.125	0	0	0
928	21750		719	572	2	21750		21750	0	719	572	2	719	424	581	M	0	0	0	0	1	0		572	357	477	F	0	0	0	0.75	0.25	0		20806	21750	0	719	572	0	0	0	0	0	0	0.125	0	0	0
929	22182		724	572	2	22182		22182	0	724	572	2	724	342	523	M	0.125	0.25	0	0.125	0.5	0		572	357	477	F	0	0	0	0.75	0.25	0		21238	22182	0	724	572	0.0625	0.0625	0	0	0	0	0.125	0.0625	0	0
930	22614		731	572	2	22614		22614	0	731	572	2	731	461	452	M	0.125	0.0625	0	0.5625	0.25	0		572	357	477	F	0	0	0	0.75	0.25	0		21670	22614	0	731	572	0	0.03125	0	0	0	0.125	0.125	0.03125	0	0
931	23046		736	572	2	23046		23046	0	736	572	2	736	377	561	M	0.25	0.125	0.5	0	0.125	0		572	357	477	F	0	0	0	0.75	0.25	0		22102	23046	0	736	572	0.0625	0	0	0	0	0	0.125	0	0	0
932	23694		743	572	2	23694		23694	0	743	572	2	743	377	418	M	0	0	1	0	0	0		572	357	477	F	0	0	0	0.75	0.25	0		22750	23694	0	743	572	0	0	0	0	0	0	0.125	0	0	0
933	26286		769	572	2	26286		26286	0	769	572	2	769	386	425	M	0.375	0.25	0	0.25	0.125	0		572	357	477	F	0	0	0	0.75	0.25	0		25342	26286	0	769	572	0.125	0	0	0	0	0.125	0.125	0	0	0
934	36222		910	572	2	36222		36222	0	910	572	2	910	MULT59	439	M	0	0	0	0.25	0.25	0		572	357	477	F	0	0	0	0.75	0.25	0		35278	36222	0	910	572	0	0	0	0	0	0	0.125	0	0	0
935	36870		917	572	2	36870		36870	0	917	572	2	917	MULT61	523	M	0.125	0.25	0	0.125	0	0		572	357	477	F	0	0	0	0.75	0.25	0		35926	36870	0	917	572	0.0625	0.0625	0	0	0	0	0.125	0.0625	0	0
936	1879		386	576	2	1879		1879	0	386	576	2	386	343	312	M	0.5	0.5	0	0	0	0		576	377	297	F	0	0.25	0.5	0.25	0	0		935	1879	0	386	576	0.25	0.125	0	0	0	0	0	0.125	0	0
937	2095		390	576	2	2095		2095	0	390	576	2	390	323	245	M	0	0	0	0.25	0.625	0.125		576	377	297	F	0	0.25	0.5	0.25	0	0		1151	2095	0	390	576	0	0.125	0	0	0	0	0	0.125	0.125	0
938	4471		466	576	2	4471		4471	0	466	576	2	466	231	253	M	0	0	0	0	1	0		576	377	297	F	0	0.25	0.5	0.25	0	0		3527	4471	0	466	576	0	0.125	0	0	0	0	0	0.125	0	0
939	4687		488	576	2	4687		4687	0	488	576	2	488	323	245	M	0	0	0	0.25	0.625	0.125		576	377	297	F	0	0.25	0.5	0.25	0	0		3743	4687	0	488	576	0	0.125	0	0	0	0	0	0.125	0.125	0
940	5767		510	576	2	5767		5767	0	510	576	2	510	329	418	M	0	0	0.5	0	0.5	0		576	377	297	F	0	0.25	0.5	0.25	0	0		4823	5767	0	510	576	0	0.125	0	0	0	0	0	0.125	0	0
941	6631		519	576	2	6631		6631	0	519	576	2	519	287	314	M	0.25	0	0	0.5	0.25	0		576	377	297	F	0	0.25	0.5	0.25	0	0		5687	6631	0	519	576	0	0.125	0	0	0.25	0	0	0.125	0	0
942	6847		520	576	2	6847		6847	0	520	576	2	520	287	314	M	0.25	0	0	0.5	0.25	0		576	377	297	F	0	0.25	0.5	0.25	0	0		5903	6847	0	520	576	0	0.125	0	0	0.25	0	0	0.125	0	0
943	9223		563	576	2	9223		9223	0	563	576	2	563	415	371	M	0	0	0	0	1	0		576	377	297	F	0	0.25	0.5	0.25	0	0		8279	9223	0	563	576	0	0.125	0	0	0	0	0	0.125	0	0
944	11167		586	576	2	11167		11167	0	586	576	2	586	399	414	M	0	0	0	0	1	0		576	377	297	F	0	0.25	0.5	0.25	0	0		10223	11167	0	586	576	0	0.125	0	0	0	0	0	0.125	0	0
945	12247		595	576	2	12247		12247	0	595	576	2	595	458	473	M	0	0	0	0.25	0.75	0		576	377	297	F	0	0.25	0.5	0.25	0	0		11303	12247	0	595	576	0	0.125	0	0	0	0.125	0	0.125	0	0
946	13111		607	576	2	13111		13111	0	607	576	2	607	369	516	M	0	0.25	0.25	0	0.5	0		576	377	297	F	0	0.25	0.5	0.25	0	0		12167	13111	0	607	576	0	0.125	0.125	0	0	0	0	0.125	0	0
947	13759		613	576	2	13759		13759	0	613	576	2	613	424	374	M	0	0.5	0	0	0.5	0		576	377	297	F	0	0.25	0.5	0.25	0	0		12815	13759	0	613	576	0	0.125	0.25	0	0	0	0	0.125	0	0
948	14407		620	576	2	14407		14407	0	620	576	2	620	455	504	M	0	0	0.25	0.5	0.25	0		576	377	297	F	0	0.25	0.5	0.25	0	0		13463	14407	0	620	576	0	0.125	0	0	0	0	0	0.125	0	0
949	18943		685	576	2	18943		18943	0	685	576	2	685	526	514	M	0	0	0	0.25	0.75	0		576	377	297	F	0	0.25	0.5	0.25	0	0		17999	18943	0	685	576	0	0.125	0	0	0	0	0.125	0.125	0	0
950	19375		689	576	2	19375		19375	0	689	576	2	689	502	495	M	0	0	0	0.25	0.75	0		576	377	297	F	0	0.25	0.5	0.25	0	0		18431	19375	0	689	576	0	0.125	0	0	0	0	0.125	0.125	0	0
951	19591		690	576	2	19591		19591	0	690	576	2	690	502	495	M	0	0	0	0.25	0.75	0		576	377	297	F	0	0.25	0.5	0.25	0	0		18647	19591	0	690	576	0	0.125	0	0	0	0	0.125	0.125	0	0
952	20887		714	576	2	20887		20887	0	714	576	2	714	503	418	M	0	0	0.5	0	0.5	0		576	377	297	F	0	0.25	0.5	0.25	0	0		19943	20887	0	714	576	0	0.125	0	0	0	0	0	0.125	0	0
953	24559		747	576	2	24559		24559	0	747	576	2	747	503	474	M	0	0	0	0.25	0.75	0		576	377	297	F	0	0.25	0.5	0.25	0	0		23615	24559	0	747	576	0	0.125	0	0	0	0.125	0	0.125	0	0
954	24991		749	576	2	24991		24991	0	749	576	2	749	415	371	M	0	0	0	0	1	0		576	377	297	F	0	0.25	0.5	0.25	0	0		24047	24991	0	749	576	0	0.125	0	0	0	0	0	0.125	0	0
955	26287		769	576	2	26287		26287	0	769	576	2	769	386	425	M	0.375	0.25	0	0.25	0.125	0		576	377	297	F	0	0.25	0.5	0.25	0	0		25343	26287	0	769	576	0.125	0.125	0	0	0	0.125	0	0.125	0	0
956	26719		772	576	2	26719		26719	0	772	576	2	772	502	557	M	0	0	0	0.25	0.75	0		576	377	297	F	0	0.25	0.5	0.25	0	0		25775	26719	0	772	576	0	0.125	0	0	0	0	0.125	0.125	0	0
957	28447		789	576	2	28447		28447	0	789	576	2	789	526	514	M	0	0	0	0.25	0.75	0		576	377	297	F	0	0.25	0.5	0.25	0	0		27503	28447	0	789	576	0	0.125	0	0	0	0	0.125	0.125	0	0
958	29743		807	576	2	29743		29743	0	807	576	2	807	502	596	M	0	0	0	0	1	0		576	377	297	F	0	0.25	0.5	0.25	0	0		28799	29743	0	807	576	0	0.125	0	0	0	0	0	0.125	0	0
959	31255		842	576	2	31255		31255	0	842	576	2	842	415	371	M	0	0	0	0	1	0		576	377	297	F	0	0.25	0.5	0.25	0	0		30311	31255	0	842	576	0	0.125	0	0	0	0	0	0.125	0	0
960	33631		879	576	2	33631		33631	0	879	576	2	879	488	712	M	0	0	0.25	0.125	0.5625	0.0625		576	377	297	F	0	0.25	0.5	0.25	0	0		32687	33631	0	879	576	0	0.125	0	0	0	0	0	0.125	0.0625	0
961	34063		887	576	2	34063		34063	0	887	576	2	887	526	514	M	0	0	0	0.25	0.75	0		576	377	297	F	0	0.25	0.5	0.25	0	0		33119	34063	0	887	576	0	0.125	0	0	0	0	0.125	0.125	0	0
962	36223		910	576	2	36223		36223	0	910	576	2	910	MULT59	439	M	0	0	0	0.25	0.25	0		576	377	297	F	0	0.25	0.5	0.25	0	0		35279	36223	0	910	576	0	0.125	0	0	0	0	0	0.125	0	0
963	37951		926	576	2	37951		37951	0	926	576	2	926	488	596	M	0	0	0	0.125	0.8125	0.0625		576	377	297	F	0	0.25	0.5	0.25	0	0		37007	37951	0	926	576	0	0.125	0	0	0	0	0	0.125	0.0625	0
964	38599		933	576	2	38599		38599	0	933	576	2	933	502	432	M	0	0	0	0	1	0		576	377	297	F	0	0.25	0.5	0.25	0	0		37655	38599	0	933	576	0	0.125	0	0	0	0	0	0.125	0	0
965	18728		674	581	2	18728		18728	0	674	581	2	674	502	544	M	0.5	0	0	0	0.5	0		581	WILD	WILD	F	0	0	0	0	1	0		17784	18728	0	674	581	0	0	0	0	0	0	0	0	0	0
966	25640		753	581	2	25640		25640	0	753	581	2	753	MULT22	562	M	0	0	0.25	0	0.25	0		581	WILD	WILD	F	0	0	0	0	1	0		24696	25640	0	753	581	0	0	0	0	0	0	0	0	0	0
967	26936		775	581	2	26936		26936	0	775	581	2	775	502	698	M	0	0	0	0.5	0.5	0		581	WILD	WILD	F	0	0	0	0	1	0		25992	26936	0	775	581	0	0	0	0	0	0	0	0	0	0.25
968	36440		912	581	2	36440		36440	0	912	581	2	912	624	562	M	0	0	0.75	0	0.25	0		581	WILD	WILD	F	0	0	0	0	1	0		35496	36440	0	912	581	0	0	0	0	0	0	0	0	0	0
969	2099		390	596	2	2099		2099	0	390	596	2	390	323	245	M	0	0	0	0.25	0.625	0.125		596	415	371	F	0	0	0	0	1	0		1155	2099	0	390	596	0	0	0	0	0	0	0	0	0.125	0
970	4691		488	596	2	4691		4691	0	488	596	2	488	323	245	M	0	0	0	0.25	0.625	0.125		596	415	371	F	0	0	0	0	1	0		3747	4691	0	488	596	0	0	0	0	0	0	0	0	0.125	0
971	5555		503	596	2	5555		5555	0	503	596	2	503	WILD	WILD	M	0	0	0	0	1	0		596	415	371	F	0	0	0	0	1	0		4611	5555	0	503	596	0	0	0	0	0	0	0	0	0	0
972	6635		519	596	2	6635		6635	0	519	596	2	519	287	314	M	0.25	0	0	0.5	0.25	0		596	415	371	F	0	0	0	0	1	0		5691	6635	0	519	596	0	0	0	0	0.25	0	0	0	0	0
973	6851		520	596	2	6851		6851	0	520	596	2	520	287	314	M	0.25	0	0	0.5	0.25	0		596	415	371	F	0	0	0	0	1	0		5907	6851	0	520	596	0	0	0	0	0.25	0	0	0	0	0
974	11819		592	596	2	11819		11819	0	592	596	2	592	467	407	M	0	0.375	0	0.625	0	0		596	415	371	F	0	0	0	0	1	0		10875	11819	0	592	596	0.125	0.0625	0	0	0.125	0.125	0	0.0625	0	0
975	13763		613	596	2	13763		13763	0	613	596	2	613	424	374	M	0	0.5	0	0	0.5	0		596	415	371	F	0	0	0	0	1	0		12819	13763	0	613	596	0	0	0.25	0	0	0	0	0	0	0
976	17219		649	596	2	17219		17219	0	649	596	2	649	461	452	M	0.125	0.0625	0	0.5625	0.25	0		596	415	371	F	0	0	0	0	1	0		16275	17219	0	649	596	0	0.03125	0	0	0	0.125	0	0.03125	0	0
977	20675		713	596	2	20675		20675	0	713	596	2	713	377	509	M	0	0	0.75	0	0.25	0		596	415	371	F	0	0	0	0	1	0		19731	20675	0	713	596	0	0	0	0	0	0	0	0	0	0
978	20891		714	596	2	20891		20891	0	714	596	2	714	503	418	M	0	0	0.5	0	0.5	0		596	415	371	F	0	0	0	0	1	0		19947	20891	0	714	596	0	0	0	0	0	0	0	0	0	0
979	21107		715	596	2	21107		21107	0	715	596	2	715	377	494	M	0	0.0625	0.5	0.3125	0.125	0		596	415	371	F	0	0	0	0	1	0		20163	21107	0	715	596	0	0.03125	0	0	0.125	0	0	0.03125	0	0
980	22403		726	596	2	22403		22403	0	726	596	2	726	377	362	M	0	0.125	0.5	0.125	0.25	0		596	415	371	F	0	0	0	0	1	0		21459	22403	0	726	596	0	0.0625	0	0	0	0	0	0.0625	0	0
981	23699		743	596	2	23699		23699	0	743	596	2	743	377	418	M	0	0	1	0	0	0		596	415	371	F	0	0	0	0	1	0		22755	23699	0	743	596	0	0	0	0	0	0	0	0	0	0
982	24563		747	596	2	24563		24563	0	747	596	2	747	503	474	M	0	0	0	0.25	0.75	0		596	415	371	F	0	0	0	0	1	0		23619	24563	0	747	596	0	0	0	0	0	0.125	0	0	0	0
983	26291		769	596	2	26291		26291	0	769	596	2	769	386	425	M	0.375	0.25	0	0.25	0.125	0		596	415	371	F	0	0	0	0	1	0		25347	26291	0	769	596	0.125	0	0	0	0	0.125	0	0	0	0
984	26507		770	596	2	26507		26507	0	770	596	2	770	520	401	M	0.125	0.125	0	0.375	0.375	0		596	415	371	F	0	0	0	0	1	0		25563	26507	0	770	596	0	0.0625	0	0	0.125	0	0	0.0625	0	0
985	28883		792	596	2	28883		28883	0	792	596	2	792	519	576	M	0.125	0.125	0.25	0.375	0.125	0		596	415	371	F	0	0	0	0	1	0		27939	28883	0	792	596	0	0.0625	0	0	0.125	0	0	0.0625	0	0
986	29099		793	596	2	29099		29099	0	793	596	2	793	519	576	M	0.125	0.125	0.25	0.375	0.125	0		596	415	371	F	0	0	0	0	1	0		28155	29099	0	793	596	0	0.0625	0	0	0.125	0	0	0.0625	0	0
987	33635		879	596	2	33635		33635	0	879	596	2	879	488	712	M	0	0	0.25	0.125	0.5625	0.0625		596	415	371	F	0	0	0	0	1	0		32691	33635	0	879	596	0	0	0	0	0	0	0	0	0.0625	0
988	36011		906	596	2	36011		36011	0	906	596	2	906	519	576	M	0.125	0.125	0.25	0.375	0.125	0		596	415	371	F	0	0	0	0	1	0		35067	36011	0	906	596	0	0.0625	0	0	0.125	0	0	0.0625	0	0
989	1668		377	598	2	1668		1668	0	377	598	2	377	WILD	WILD	M	0	0	1	0	0	0		598	386	362	F	0.25	0.375	0	0.125	0.25	0		724	1668	0	377	598	0.125	0.0625	0	0	0	0	0	0.0625	0	0
990	2100		390	598	2	2100		2100	0	390	598	2	390	323	245	M	0	0	0	0.25	0.625	0.125		598	386	362	F	0.25	0.375	0	0.125	0.25	0		1156	2100	0	390	598	0.125	0.0625	0	0	0	0	0	0.0625	0.125	0
991	4476		466	598	2	4476		4476	0	466	598	2	466	231	253	M	0	0	0	0	1	0		598	386	362	F	0.25	0.375	0	0.125	0.25	0		3532	4476	0	466	598	0.125	0.0625	0	0	0	0	0	0.0625	0	0
992	4692		488	598	2	4692		4692	0	488	598	2	488	323	245	M	0	0	0	0.25	0.625	0.125		598	386	362	F	0.25	0.375	0	0.125	0.25	0		3748	4692	0	488	598	0.125	0.0625	0	0	0	0	0	0.0625	0.125	0
993	5556		503	598	2	5556		5556	0	503	598	2	503	WILD	WILD	M	0	0	0	0	1	0		598	386	362	F	0.25	0.375	0	0.125	0.25	0		4612	5556	0	503	598	0.125	0.0625	0	0	0	0	0	0.0625	0	0
994	6636		519	598	2	6636		6636	0	519	598	2	519	287	314	M	0.25	0	0	0.5	0.25	0		598	386	362	F	0.25	0.375	0	0.125	0.25	0		5692	6636	0	519	598	0.125	0.0625	0	0	0.25	0	0	0.0625	0	0
995	6852		520	598	2	6852		6852	0	520	598	2	520	287	314	M	0.25	0	0	0.5	0.25	0		598	386	362	F	0.25	0.375	0	0.125	0.25	0		5908	6852	0	520	598	0.125	0.0625	0	0	0.25	0	0	0.0625	0	0
996	8148		532	598	2	8148		8148	0	532	598	2	532	394	414	M	0	0	0	0	1	0		598	386	362	F	0.25	0.375	0	0.125	0.25	0		7204	8148	0	532	598	0.125	0.0625	0	0	0	0	0	0.0625	0	0
997	8364		536	598	2	8364		8364	0	536	598	2	536	287	425	M	0.125	0	0	0.75	0.125	0		598	386	362	F	0.25	0.375	0	0.125	0.25	0		7420	8364	0	536	598	0.125	0.0625	0	0	0.25	0.125	0	0.0625	0	0
998	9228		563	598	2	9228		9228	0	563	598	2	563	415	371	M	0	0	0	0	1	0		598	386	362	F	0.25	0.375	0	0.125	0.25	0		8284	9228	0	563	598	0.125	0.0625	0	0	0	0	0	0.0625	0	0
999	11172		586	598	2	11172		11172	0	586	598	2	586	399	414	M	0	0	0	0	1	0		598	386	362	F	0.25	0.375	0	0.125	0.25	0		10228	11172	0	586	598	0.125	0.0625	0	0	0	0	0	0.0625	0	0
1000	12252		595	598	2	12252		12252	0	595	598	2	595	458	473	M	0	0	0	0.25	0.75	0		598	386	362	F	0.25	0.375	0	0.125	0.25	0		11308	12252	0	595	598	0.125	0.0625	0	0	0	0.125	0	0.0625	0	0
1001	13116		607	598	2	13116		13116	0	607	598	2	607	369	516	M	0	0.25	0.25	0	0.5	0		598	386	362	F	0.25	0.375	0	0.125	0.25	0		12172	13116	0	607	598	0.125	0.0625	0.125	0	0	0	0	0.0625	0	0
1002	13764		613	598	2	13764		13764	0	613	598	2	613	424	374	M	0	0.5	0	0	0.5	0		598	386	362	F	0.25	0.375	0	0.125	0.25	0		12820	13764	0	613	598	0.125	0.0625	0.25	0	0	0	0	0.0625	0	0
1003	14412		620	598	2	14412		14412	0	620	598	2	620	455	504	M	0	0	0.25	0.5	0.25	0		598	386	362	F	0.25	0.375	0	0.125	0.25	0		13468	14412	0	620	598	0.125	0.0625	0	0	0	0	0	0.0625	0	0
1004	18084		668	598	2	18084		18084	0	668	598	2	668	503	487	M	0	0	0	0	1	0		598	386	362	F	0.25	0.375	0	0.125	0.25	0		17140	18084	0	668	598	0.125	0.0625	0	0	0	0	0	0.0625	0	0
1005	18300		669	598	2	18300		18300	0	669	598	2	669	503	487	M	0	0	0	0	1	0		598	386	362	F	0.25	0.375	0	0.125	0.25	0		17356	18300	0	669	598	0.125	0.0625	0	0	0	0	0	0.0625	0	0
1006	18948		685	598	2	18948		18948	0	685	598	2	685	526	514	M	0	0	0	0.25	0.75	0		598	386	362	F	0.25	0.375	0	0.125	0.25	0		18004	18948	0	685	598	0.125	0.0625	0	0	0	0	0.125	0.0625	0	0
1007	19380		689	598	2	19380		19380	0	689	598	2	689	502	495	M	0	0	0	0.25	0.75	0		598	386	362	F	0.25	0.375	0	0.125	0.25	0		18436	19380	0	689	598	0.125	0.0625	0	0	0	0	0.125	0.0625	0	0
1008	19596		690	598	2	19596		19596	0	690	598	2	690	502	495	M	0	0	0	0.25	0.75	0		598	386	362	F	0.25	0.375	0	0.125	0.25	0		18652	19596	0	690	598	0.125	0.0625	0	0	0	0	0.125	0.0625	0	0
1009	20676		713	598	2	20676		20676	0	713	598	2	713	377	509	M	0	0	0.75	0	0.25	0		598	386	362	F	0.25	0.375	0	0.125	0.25	0		19732	20676	0	713	598	0.125	0.0625	0	0	0	0	0	0.0625	0	0
1010	20892		714	598	2	20892		20892	0	714	598	2	714	503	418	M	0	0	0.5	0	0.5	0		598	386	362	F	0.25	0.375	0	0.125	0.25	0		19948	20892	0	714	598	0.125	0.0625	0	0	0	0	0	0.0625	0	0
1011	23700		743	598	2	23700		23700	0	743	598	2	743	377	418	M	0	0	1	0	0	0		598	386	362	F	0.25	0.375	0	0.125	0.25	0		22756	23700	0	743	598	0.125	0.0625	0	0	0	0	0	0.0625	0	0
1012	24564		747	598	2	24564		24564	0	747	598	2	747	503	474	M	0	0	0	0.25	0.75	0		598	386	362	F	0.25	0.375	0	0.125	0.25	0		23620	24564	0	747	598	0.125	0.0625	0	0	0	0.125	0	0.0625	0	0
1013	24996		749	598	2	24996		24996	0	749	598	2	749	415	371	M	0	0	0	0	1	0		598	386	362	F	0.25	0.375	0	0.125	0.25	0		24052	24996	0	749	598	0.125	0.0625	0	0	0	0	0	0.0625	0	0
1014	26724		772	598	2	26724		26724	0	772	598	2	772	502	557	M	0	0	0	0.25	0.75	0		598	386	362	F	0.25	0.375	0	0.125	0.25	0		25780	26724	0	772	598	0.125	0.0625	0	0	0	0	0.125	0.0625	0	0
1015	27156		778	598	2	27156		27156	0	778	598	2	778	488	568	M	0	0.25	0	0.125	0.5625	0.0625		598	386	362	F	0.25	0.375	0	0.125	0.25	0		26212	27156	0	778	598	0.125	0.0625	0.125	0	0	0	0	0.0625	0.0625	0
1016	28452		789	598	2	28452		28452	0	789	598	2	789	526	514	M	0	0	0	0.25	0.75	0		598	386	362	F	0.25	0.375	0	0.125	0.25	0		27508	28452	0	789	598	0.125	0.0625	0	0	0	0	0.125	0.0625	0	0
1017	29748		807	598	2	29748		29748	0	807	598	2	807	502	596	M	0	0	0	0	1	0		598	386	362	F	0.25	0.375	0	0.125	0.25	0		28804	29748	0	807	598	0.125	0.0625	0	0	0	0	0	0.0625	0	0
1018	31260		842	598	2	31260		31260	0	842	598	2	842	415	371	M	0	0	0	0	1	0		598	386	362	F	0.25	0.375	0	0.125	0.25	0		30316	31260	0	842	598	0.125	0.0625	0	0	0	0	0	0.0625	0	0
1019	33636		879	598	2	33636		33636	0	879	598	2	879	488	712	M	0	0	0.25	0.125	0.5625	0.0625		598	386	362	F	0.25	0.375	0	0.125	0.25	0		32692	33636	0	879	598	0.125	0.0625	0	0	0	0	0	0.0625	0.0625	0
1020	34068		887	598	2	34068		34068	0	887	598	2	887	526	514	M	0	0	0	0.25	0.75	0		598	386	362	F	0.25	0.375	0	0.125	0.25	0		33124	34068	0	887	598	0.125	0.0625	0	0	0	0	0.125	0.0625	0	0
1021	34284		890	598	2	34284		34284	0	890	598	2	890	503	641	M	0	0	0	0	1	0		598	386	362	F	0.25	0.375	0	0.125	0.25	0		33340	34284	0	890	598	0.125	0.0625	0	0	0	0	0	0.0625	0	0
1022	36228		910	598	2	36228		36228	0	910	598	2	910	MULT59	439	M	0	0	0	0.25	0.25	0		598	386	362	F	0.25	0.375	0	0.125	0.25	0		35284	36228	0	910	598	0.125	0.0625	0	0	0	0	0	0.0625	0	0
1023	37956		926	598	2	37956		37956	0	926	598	2	926	488	596	M	0	0	0	0.125	0.8125	0.0625		598	386	362	F	0.25	0.375	0	0.125	0.25	0		37012	37956	0	926	598	0.125	0.0625	0	0	0	0	0	0.0625	0.0625	0
1024	38388		931	598	2	38388		38388	0	931	598	2	931	488	568	M	0	0.25	0	0.125	0.5625	0.0625		598	386	362	F	0.25	0.375	0	0.125	0.25	0		37444	38388	0	931	598	0.125	0.0625	0.125	0	0	0	0	0.0625	0.0625	0
1025	38604		933	598	2	38604		38604	0	933	598	2	933	502	432	M	0	0	0	0	1	0		598	386	362	F	0.25	0.375	0	0.125	0.25	0		37660	38604	0	933	598	0.125	0.0625	0	0	0	0	0	0.0625	0	0
1026	1670		377	601	2	1670		1670	0	377	601	2	377	WILD	WILD	M	0	0	1	0	0	0		601	502	439	F	0	0	0	0.25	0.75	0		726	1670	0	377	601	0	0	0	0	0	0	0	0	0	0
1027	1886		386	601	2	1886		1886	0	386	601	2	386	343	312	M	0.5	0.5	0	0	0	0		601	502	439	F	0	0	0	0.25	0.75	0		942	1886	0	386	601	0.25	0	0	0	0	0	0	0	0	0
1028	4262		461	601	2	4262		4262	0	461	601	2	461	306	362	M	0	0.125	0	0.625	0.25	0		601	502	439	F	0	0	0	0.25	0.75	0		3318	4262	0	461	601	0	0.0625	0	0	0	0	0	0.0625	0	0
1029	4478		466	601	2	4478		4478	0	466	601	2	466	231	253	M	0	0	0	0	1	0		601	502	439	F	0	0	0	0.25	0.75	0		3534	4478	0	466	601	0	0	0	0	0	0	0	0	0	0
1030	6854		520	601	2	6854		6854	0	520	601	2	520	287	314	M	0.25	0	0	0.5	0.25	0		601	502	439	F	0	0	0	0.25	0.75	0		5910	6854	0	520	601	0	0	0	0	0.25	0	0	0	0	0
1031	12902		606	601	2	12902		12902	0	606	601	2	606	424	544	M	0.5	0	0	0	0.5	0		601	502	439	F	0	0	0	0.25	0.75	0		11958	12902	0	606	601	0	0	0	0	0	0	0	0	0	0
1032	13334		609	601	2	13334		13334	0	609	601	2	609	357	511	M	0	0	0	0.5	0.5	0		601	502	439	F	0	0	0	0.25	0.75	0		12390	13334	0	609	601	0	0	0	0	0	0	0	0	0	0
1033	13766		613	601	2	13766		13766	0	613	601	2	613	424	374	M	0	0.5	0	0	0.5	0		601	502	439	F	0	0	0	0.25	0.75	0		12822	13766	0	613	601	0	0	0.25	0	0	0	0	0	0	0
1034	17222		649	601	2	17222		17222	0	649	601	2	649	461	452	M	0.125	0.0625	0	0.5625	0.25	0		601	502	439	F	0	0	0	0.25	0.75	0		16278	17222	0	649	601	0	0.03125	0	0	0	0.125	0	0.03125	0	0
1035	21758		719	601	2	21758		21758	0	719	601	2	719	424	581	M	0	0	0	0	1	0		601	502	439	F	0	0	0	0.25	0.75	0		20814	21758	0	719	601	0	0	0	0	0	0	0	0	0	0
1036	22190		724	601	2	22190		22190	0	724	601	2	724	342	523	M	0.125	0.25	0	0.125	0.5	0		601	502	439	F	0	0	0	0.25	0.75	0		21246	22190	0	724	601	0.0625	0.0625	0	0	0	0	0	0.0625	0	0
1037	22622		731	601	2	22622		22622	0	731	601	2	731	461	452	M	0.125	0.0625	0	0.5625	0.25	0		601	502	439	F	0	0	0	0.25	0.75	0		21678	22622	0	731	601	0	0.03125	0	0	0	0.125	0	0.03125	0	0
1038	23054		736	601	2	23054		23054	0	736	601	2	736	377	561	M	0.25	0.125	0.5	0	0.125	0		601	502	439	F	0	0	0	0.25	0.75	0		22110	23054	0	736	601	0.0625	0	0	0	0	0	0	0	0	0
1039	23702		743	601	2	23702		23702	0	743	601	2	743	377	418	M	0	0	1	0	0	0		601	502	439	F	0	0	0	0.25	0.75	0		22758	23702	0	743	601	0	0	0	0	0	0	0	0	0	0
1040	24782		748	601	2	24782		24782	0	748	601	2	748	488	544	M	0.5	0	0	0.125	0.3125	0.0625		601	502	439	F	0	0	0	0.25	0.75	0		23838	24782	0	748	601	0	0	0	0	0	0	0	0	0.0625	0
1041	25430		752	601	2	25430		25430	0	752	601	2	752	488	656	M	0	0	0	0.625	0.3125	0.0625		601	502	439	F	0	0	0	0.25	0.75	0		24486	25430	0	752	601	0	0	0	0	0	0	0	0	0.0625	0
1042	26294		769	601	2	26294		26294	0	769	601	2	769	386	425	M	0.375	0.25	0	0.25	0.125	0		601	502	439	F	0	0	0	0.25	0.75	0		25350	26294	0	769	601	0.125	0	0	0	0	0.125	0	0	0	0
1043	28022		787	601	2	28022		28022	0	787	601	2	787	342	561	M	0.25	0.125	0	0	0.625	0		601	502	439	F	0	0	0	0.25	0.75	0		27078	28022	0	787	601	0.0625	0	0	0	0	0	0	0	0	0
1044	28238		788	601	2	28238		28238	0	788	601	2	788	342	561	M	0.25	0.125	0	0	0.625	0		601	502	439	F	0	0	0	0.25	0.75	0		27294	28238	0	788	601	0.0625	0	0	0	0	0	0	0	0	0
1045	36878		917	601	2	36878		36878	0	917	601	2	917	MULT61	523	M	0.125	0.25	0	0.125	0	0		601	502	439	F	0	0	0	0.25	0.75	0		35934	36878	0	917	601	0.0625	0.0625	0	0	0	0	0	0.0625	0	0
1046	1671		377	603	2	1671		1671	0	377	603	2	377	WILD	WILD	M	0	0	1	0	0	0		603	460	444	F	0	0	0	0	1	0		727	1671	0	377	603	0	0	0	0	0	0	0	0	0	0
1047	1887		386	603	2	1887		1887	0	386	603	2	386	343	312	M	0.5	0.5	0	0	0	0		603	460	444	F	0	0	0	0	1	0		943	1887	0	386	603	0.25	0	0	0	0	0	0	0	0	0
1048	2103		390	603	2	2103		2103	0	390	603	2	390	323	245	M	0	0	0	0.25	0.625	0.125		603	460	444	F	0	0	0	0	1	0		1159	2103	0	390	603	0	0	0	0	0	0	0	0	0.125	0
1049	4479		466	603	2	4479		4479	0	466	603	2	466	231	253	M	0	0	0	0	1	0		603	460	444	F	0	0	0	0	1	0		3535	4479	0	466	603	0	0	0	0	0	0	0	0	0	0
1050	4695		488	603	2	4695		4695	0	488	603	2	488	323	245	M	0	0	0	0.25	0.625	0.125		603	460	444	F	0	0	0	0	1	0		3751	4695	0	488	603	0	0	0	0	0	0	0	0	0.125	0
1051	5775		510	603	2	5775		5775	0	510	603	2	510	329	418	M	0	0	0.5	0	0.5	0		603	460	444	F	0	0	0	0	1	0		4831	5775	0	510	603	0	0	0	0	0	0	0	0	0	0
1052	6639		519	603	2	6639		6639	0	519	603	2	519	287	314	M	0.25	0	0	0.5	0.25	0		603	460	444	F	0	0	0	0	1	0		5695	6639	0	519	603	0	0	0	0	0.25	0	0	0	0	0
1053	6855		520	603	2	6855		6855	0	520	603	2	520	287	314	M	0.25	0	0	0.5	0.25	0		603	460	444	F	0	0	0	0	1	0		5911	6855	0	520	603	0	0	0	0	0.25	0	0	0	0	0
1054	11823		592	603	2	11823		11823	0	592	603	2	592	467	407	M	0	0.375	0	0.625	0	0		603	460	444	F	0	0	0	0	1	0		10879	11823	0	592	603	0.125	0.0625	0	0	0.125	0.125	0	0.0625	0	0
1055	13767		613	603	2	13767		13767	0	613	603	2	613	424	374	M	0	0.5	0	0	0.5	0		603	460	444	F	0	0	0	0	1	0		12823	13767	0	613	603	0	0	0.25	0	0	0	0	0	0	0
1056	17223		649	603	2	17223		17223	0	649	603	2	649	461	452	M	0.125	0.0625	0	0.5625	0.25	0		603	460	444	F	0	0	0	0	1	0		16279	17223	0	649	603	0	0.03125	0	0	0	0.125	0	0.03125	0	0
1057	20679		713	603	2	20679		20679	0	713	603	2	713	377	509	M	0	0	0.75	0	0.25	0		603	460	444	F	0	0	0	0	1	0		19735	20679	0	713	603	0	0	0	0	0	0	0	0	0	0
1058	20895		714	603	2	20895		20895	0	714	603	2	714	503	418	M	0	0	0.5	0	0.5	0		603	460	444	F	0	0	0	0	1	0		19951	20895	0	714	603	0	0	0	0	0	0	0	0	0	0
1059	22407		726	603	2	22407		22407	0	726	603	2	726	377	362	M	0	0.125	0.5	0.125	0.25	0		603	460	444	F	0	0	0	0	1	0		21463	22407	0	726	603	0	0.0625	0	0	0	0	0	0.0625	0	0
1060	22623		731	603	2	22623		22623	0	731	603	2	731	461	452	M	0.125	0.0625	0	0.5625	0.25	0		603	460	444	F	0	0	0	0	1	0		21679	22623	0	731	603	0	0.03125	0	0	0	0.125	0	0.03125	0	0
1061	23055		736	603	2	23055		23055	0	736	603	2	736	377	561	M	0.25	0.125	0.5	0	0.125	0		603	460	444	F	0	0	0	0	1	0		22111	23055	0	736	603	0.0625	0	0	0	0	0	0	0	0	0
1062	23703		743	603	2	23703		23703	0	743	603	2	743	377	418	M	0	0	1	0	0	0		603	460	444	F	0	0	0	0	1	0		22759	23703	0	743	603	0	0	0	0	0	0	0	0	0	0
1063	24567		747	603	2	24567		24567	0	747	603	2	747	503	474	M	0	0	0	0.25	0.75	0		603	460	444	F	0	0	0	0	1	0		23623	24567	0	747	603	0	0	0	0	0	0.125	0	0	0	0
1064	26295		769	603	2	26295		26295	0	769	603	2	769	386	425	M	0.375	0.25	0	0.25	0.125	0		603	460	444	F	0	0	0	0	1	0		25351	26295	0	769	603	0.125	0	0	0	0	0.125	0	0	0	0
1065	26511		770	603	2	26511		26511	0	770	603	2	770	520	401	M	0.125	0.125	0	0.375	0.375	0		603	460	444	F	0	0	0	0	1	0		25567	26511	0	770	603	0	0.0625	0	0	0.125	0	0	0.0625	0	0
1066	28887		792	603	2	28887		28887	0	792	603	2	792	519	576	M	0.125	0.125	0.25	0.375	0.125	0		603	460	444	F	0	0	0	0	1	0		27943	28887	0	792	603	0	0.0625	0	0	0.125	0	0	0.0625	0	0
1067	29103		793	603	2	29103		29103	0	793	603	2	793	519	576	M	0.125	0.125	0.25	0.375	0.125	0		603	460	444	F	0	0	0	0	1	0		28159	29103	0	793	603	0	0.0625	0	0	0.125	0	0	0.0625	0	0
1068	33639		879	603	2	33639		33639	0	879	603	2	879	488	712	M	0	0	0.25	0.125	0.5625	0.0625		603	460	444	F	0	0	0	0	1	0		32695	33639	0	879	603	0	0	0	0	0	0	0	0	0.0625	0
1069	36015		906	603	2	36015		36015	0	906	603	2	906	519	576	M	0.125	0.125	0.25	0.375	0.125	0		603	460	444	F	0	0	0	0	1	0		35071	36015	0	906	603	0	0.0625	0	0	0.125	0	0	0.0625	0	0
1070	2107		390	625	2	2107		2107	0	390	625	2	390	323	245	M	0	0	0	0.25	0.625	0.125		625	467	418	F	0	0.125	0.5	0.375	0	0		1163	2107	0	390	625	0	0.0625	0	0	0.125	0	0	0.0625	0.125	0
1071	4699		488	625	2	4699		4699	0	488	625	2	488	323	245	M	0	0	0	0.25	0.625	0.125		625	467	418	F	0	0.125	0.5	0.375	0	0		3755	4699	0	488	625	0	0.0625	0	0	0.125	0	0	0.0625	0.125	0
1072	9235		563	625	2	9235		9235	0	563	625	2	563	415	371	M	0	0	0	0	1	0		625	467	418	F	0	0.125	0.5	0.375	0	0		8291	9235	0	563	625	0	0.0625	0	0	0.125	0	0	0.0625	0	0
1073	11179		586	625	2	11179		11179	0	586	625	2	586	399	414	M	0	0	0	0	1	0		625	467	418	F	0	0.125	0.5	0.375	0	0		10235	11179	0	586	625	0	0.0625	0	0	0.125	0	0	0.0625	0	0
1074	12259		595	625	2	12259		12259	0	595	625	2	595	458	473	M	0	0	0	0.25	0.75	0		625	467	418	F	0	0.125	0.5	0.375	0	0		11315	12259	0	595	625	0	0.0625	0	0	0.125	0.125	0	0.0625	0	0
1075	13123		607	625	2	13123		13123	0	607	625	2	607	369	516	M	0	0.25	0.25	0	0.5	0		625	467	418	F	0	0.125	0.5	0.375	0	0		12179	13123	0	607	625	0	0.0625	0.125	0	0.125	0	0	0.0625	0	0
1076	18955		685	625	2	18955		18955	0	685	625	2	685	526	514	M	0	0	0	0.25	0.75	0		625	467	418	F	0	0.125	0.5	0.375	0	0		18011	18955	0	685	625	0	0.0625	0	0	0.125	0	0.125	0.0625	0	0
1077	19387		689	625	2	19387		19387	0	689	625	2	689	502	495	M	0	0	0	0.25	0.75	0		625	467	418	F	0	0.125	0.5	0.375	0	0		18443	19387	0	689	625	0	0.0625	0	0	0.125	0	0.125	0.0625	0	0
1078	19603		690	625	2	19603		19603	0	690	625	2	690	502	495	M	0	0	0	0.25	0.75	0		625	467	418	F	0	0.125	0.5	0.375	0	0		18659	19603	0	690	625	0	0.0625	0	0	0.125	0	0.125	0.0625	0	0
1079	24571		747	625	2	24571		24571	0	747	625	2	747	503	474	M	0	0	0	0.25	0.75	0		625	467	418	F	0	0.125	0.5	0.375	0	0		23627	24571	0	747	625	0	0.0625	0	0	0.125	0.125	0	0.0625	0	0
1080	25003		749	625	2	25003		25003	0	749	625	2	749	415	371	M	0	0	0	0	1	0		625	467	418	F	0	0.125	0.5	0.375	0	0		24059	25003	0	749	625	0	0.0625	0	0	0.125	0	0	0.0625	0	0
1081	26731		772	625	2	26731		26731	0	772	625	2	772	502	557	M	0	0	0	0.25	0.75	0		625	467	418	F	0	0.125	0.5	0.375	0	0		25787	26731	0	772	625	0	0.0625	0	0	0.125	0	0.125	0.0625	0	0
1082	28459		789	625	2	28459		28459	0	789	625	2	789	526	514	M	0	0	0	0.25	0.75	0		625	467	418	F	0	0.125	0.5	0.375	0	0		27515	28459	0	789	625	0	0.0625	0	0	0.125	0	0.125	0.0625	0	0
1083	31267		842	625	2	31267		31267	0	842	625	2	842	415	371	M	0	0	0	0	1	0		625	467	418	F	0	0.125	0.5	0.375	0	0		30323	31267	0	842	625	0	0.0625	0	0	0.125	0	0	0.0625	0	0
1084	34075		887	625	2	34075		34075	0	887	625	2	887	526	514	M	0	0	0	0.25	0.75	0		625	467	418	F	0	0.125	0.5	0.375	0	0		33131	34075	0	887	625	0	0.0625	0	0	0.125	0	0.125	0.0625	0	0
1085	36235		910	625	2	36235		36235	0	910	625	2	910	MULT59	439	M	0	0	0	0.25	0.25	0		625	467	418	F	0	0.125	0.5	0.375	0	0		35291	36235	0	910	625	0	0.0625	0	0	0.125	0	0	0.0625	0	0
1086	37963		926	625	2	37963		37963	0	926	625	2	926	488	596	M	0	0	0	0.125	0.8125	0.0625		625	467	418	F	0	0.125	0.5	0.375	0	0		37019	37963	0	926	625	0	0.0625	0	0	0.125	0	0	0.0625	0.0625	0
1087	38611		933	625	2	38611		38611	0	933	625	2	933	502	432	M	0	0	0	0	1	0		625	467	418	F	0	0.125	0.5	0.375	0	0		37667	38611	0	933	625	0	0.0625	0	0	0.125	0	0	0.0625	0	0
1088	2108		390	631	2	2108		2108	0	390	631	2	390	323	245	M	0	0	0	0.25	0.625	0.125		631	502	476	F	0	0	0	0	1	0		1164	2108	0	390	631	0	0	0	0	0	0	0	0	0.125	0
1089	4700		488	631	2	4700		4700	0	488	631	2	488	323	245	M	0	0	0	0.25	0.625	0.125		631	502	476	F	0	0	0	0	1	0		3756	4700	0	488	631	0	0	0	0	0	0	0	0	0.125	0
1090	6644		519	631	2	6644		6644	0	519	631	2	519	287	314	M	0.25	0	0	0.5	0.25	0		631	502	476	F	0	0	0	0	1	0		5700	6644	0	519	631	0	0	0	0	0.25	0	0	0	0	0
1091	6860		520	631	2	6860		6860	0	520	631	2	520	287	314	M	0.25	0	0	0.5	0.25	0		631	502	476	F	0	0	0	0	1	0		5916	6860	0	520	631	0	0	0	0	0.25	0	0	0	0	0
1092	11828		592	631	2	11828		11828	0	592	631	2	592	467	407	M	0	0.375	0	0.625	0	0		631	502	476	F	0	0	0	0	1	0		10884	11828	0	592	631	0.125	0.0625	0	0	0.125	0.125	0	0.0625	0	0
1093	20900		714	631	2	20900		20900	0	714	631	2	714	503	418	M	0	0	0.5	0	0.5	0		631	502	476	F	0	0	0	0	1	0		19956	20900	0	714	631	0	0	0	0	0	0	0	0	0	0
1094	22412		726	631	2	22412		22412	0	726	631	2	726	377	362	M	0	0.125	0.5	0.125	0.25	0		631	502	476	F	0	0	0	0	1	0		21468	22412	0	726	631	0	0.0625	0	0	0	0	0	0.0625	0	0
1095	23708		743	631	2	23708		23708	0	743	631	2	743	377	418	M	0	0	1	0	0	0		631	502	476	F	0	0	0	0	1	0		22764	23708	0	743	631	0	0	0	0	0	0	0	0	0	0
1096	24572		747	631	2	24572		24572	0	747	631	2	747	503	474	M	0	0	0	0.25	0.75	0		631	502	476	F	0	0	0	0	1	0		23628	24572	0	747	631	0	0	0	0	0	0.125	0	0	0	0
1097	26516		770	631	2	26516		26516	0	770	631	2	770	520	401	M	0.125	0.125	0	0.375	0.375	0		631	502	476	F	0	0	0	0	1	0		25572	26516	0	770	631	0	0.0625	0	0	0.125	0	0	0.0625	0	0
1098	28892		792	631	2	28892		28892	0	792	631	2	792	519	576	M	0.125	0.125	0.25	0.375	0.125	0		631	502	476	F	0	0	0	0	1	0		27948	28892	0	792	631	0	0.0625	0	0	0.125	0	0	0.0625	0	0
1099	29108		793	631	2	29108		29108	0	793	631	2	793	519	576	M	0.125	0.125	0.25	0.375	0.125	0		631	502	476	F	0	0	0	0	1	0		28164	29108	0	793	631	0	0.0625	0	0	0.125	0	0	0.0625	0	0
1100	33644		879	631	2	33644		33644	0	879	631	2	879	488	712	M	0	0	0.25	0.125	0.5625	0.0625		631	502	476	F	0	0	0	0	1	0		32700	33644	0	879	631	0	0	0	0	0	0	0	0	0.0625	0
1101	36020		906	631	2	36020		36020	0	906	631	2	906	519	576	M	0.125	0.125	0.25	0.375	0.125	0		631	502	476	F	0	0	0	0	1	0		35076	36020	0	906	631	0	0.0625	0	0	0.125	0	0	0.0625	0	0
1102	1680		377	637	2	1680		1680	0	377	637	2	377	WILD	WILD	M	0	0	1	0	0	0		637	386	362	F	0.25	0.375	0	0.125	0.25	0		736	1680	0	377	637	0.125	0.0625	0	0	0	0	0	0.0625	0	0
1103	2112		390	637	2	2112		2112	0	390	637	2	390	323	245	M	0	0	0	0.25	0.625	0.125		637	386	362	F	0.25	0.375	0	0.125	0.25	0		1168	2112	0	390	637	0.125	0.0625	0	0	0	0	0	0.0625	0.125	0
1104	4488		466	637	2	4488		4488	0	466	637	2	466	231	253	M	0	0	0	0	1	0		637	386	362	F	0.25	0.375	0	0.125	0.25	0		3544	4488	0	466	637	0.125	0.0625	0	0	0	0	0	0.0625	0	0
1105	4704		488	637	2	4704		4704	0	488	637	2	488	323	245	M	0	0	0	0.25	0.625	0.125		637	386	362	F	0.25	0.375	0	0.125	0.25	0		3760	4704	0	488	637	0.125	0.0625	0	0	0	0	0	0.0625	0.125	0
1106	5568		503	637	2	5568		5568	0	503	637	2	503	WILD	WILD	M	0	0	0	0	1	0		637	386	362	F	0.25	0.375	0	0.125	0.25	0		4624	5568	0	503	637	0.125	0.0625	0	0	0	0	0	0.0625	0	0
1107	6648		519	637	2	6648		6648	0	519	637	2	519	287	314	M	0.25	0	0	0.5	0.25	0		637	386	362	F	0.25	0.375	0	0.125	0.25	0		5704	6648	0	519	637	0.125	0.0625	0	0	0.25	0	0	0.0625	0	0
1108	6864		520	637	2	6864		6864	0	520	637	2	520	287	314	M	0.25	0	0	0.5	0.25	0		637	386	362	F	0.25	0.375	0	0.125	0.25	0		5920	6864	0	520	637	0.125	0.0625	0	0	0.25	0	0	0.0625	0	0
1109	8160		532	637	2	8160		8160	0	532	637	2	532	394	414	M	0	0	0	0	1	0		637	386	362	F	0.25	0.375	0	0.125	0.25	0		7216	8160	0	532	637	0.125	0.0625	0	0	0	0	0	0.0625	0	0
1110	8376		536	637	2	8376		8376	0	536	637	2	536	287	425	M	0.125	0	0	0.75	0.125	0		637	386	362	F	0.25	0.375	0	0.125	0.25	0		7432	8376	0	536	637	0.125	0.0625	0	0	0.25	0.125	0	0.0625	0	0
1111	9240		563	637	2	9240		9240	0	563	637	2	563	415	371	M	0	0	0	0	1	0		637	386	362	F	0.25	0.375	0	0.125	0.25	0		8296	9240	0	563	637	0.125	0.0625	0	0	0	0	0	0.0625	0	0
1112	11184		586	637	2	11184		11184	0	586	637	2	586	399	414	M	0	0	0	0	1	0		637	386	362	F	0.25	0.375	0	0.125	0.25	0		10240	11184	0	586	637	0.125	0.0625	0	0	0	0	0	0.0625	0	0
1113	12264		595	637	2	12264		12264	0	595	637	2	595	458	473	M	0	0	0	0.25	0.75	0		637	386	362	F	0.25	0.375	0	0.125	0.25	0		11320	12264	0	595	637	0.125	0.0625	0	0	0	0.125	0	0.0625	0	0
1114	13128		607	637	2	13128		13128	0	607	637	2	607	369	516	M	0	0.25	0.25	0	0.5	0		637	386	362	F	0.25	0.375	0	0.125	0.25	0		12184	13128	0	607	637	0.125	0.0625	0.125	0	0	0	0	0.0625	0	0
1115	13776		613	637	2	13776		13776	0	613	637	2	613	424	374	M	0	0.5	0	0	0.5	0		637	386	362	F	0.25	0.375	0	0.125	0.25	0		12832	13776	0	613	637	0.125	0.0625	0.25	0	0	0	0	0.0625	0	0
1116	14424		620	637	2	14424		14424	0	620	637	2	620	455	504	M	0	0	0.25	0.5	0.25	0		637	386	362	F	0.25	0.375	0	0.125	0.25	0		13480	14424	0	620	637	0.125	0.0625	0	0	0	0	0	0.0625	0	0
1117	18096		668	637	2	18096		18096	0	668	637	2	668	503	487	M	0	0	0	0	1	0		637	386	362	F	0.25	0.375	0	0.125	0.25	0		17152	18096	0	668	637	0.125	0.0625	0	0	0	0	0	0.0625	0	0
1118	18312		669	637	2	18312		18312	0	669	637	2	669	503	487	M	0	0	0	0	1	0		637	386	362	F	0.25	0.375	0	0.125	0.25	0		17368	18312	0	669	637	0.125	0.0625	0	0	0	0	0	0.0625	0	0
1119	18960		685	637	2	18960		18960	0	685	637	2	685	526	514	M	0	0	0	0.25	0.75	0		637	386	362	F	0.25	0.375	0	0.125	0.25	0		18016	18960	0	685	637	0.125	0.0625	0	0	0	0	0.125	0.0625	0	0
1120	19392		689	637	2	19392		19392	0	689	637	2	689	502	495	M	0	0	0	0.25	0.75	0		637	386	362	F	0.25	0.375	0	0.125	0.25	0		18448	19392	0	689	637	0.125	0.0625	0	0	0	0	0.125	0.0625	0	0
1121	19608		690	637	2	19608		19608	0	690	637	2	690	502	495	M	0	0	0	0.25	0.75	0		637	386	362	F	0.25	0.375	0	0.125	0.25	0		18664	19608	0	690	637	0.125	0.0625	0	0	0	0	0.125	0.0625	0	0
1122	20688		713	637	2	20688		20688	0	713	637	2	713	377	509	M	0	0	0.75	0	0.25	0		637	386	362	F	0.25	0.375	0	0.125	0.25	0		19744	20688	0	713	637	0.125	0.0625	0	0	0	0	0	0.0625	0	0
1123	20904		714	637	2	20904		20904	0	714	637	2	714	503	418	M	0	0	0.5	0	0.5	0		637	386	362	F	0.25	0.375	0	0.125	0.25	0		19960	20904	0	714	637	0.125	0.0625	0	0	0	0	0	0.0625	0	0
1124	23712		743	637	2	23712		23712	0	743	637	2	743	377	418	M	0	0	1	0	0	0		637	386	362	F	0.25	0.375	0	0.125	0.25	0		22768	23712	0	743	637	0.125	0.0625	0	0	0	0	0	0.0625	0	0
1125	24576		747	637	2	24576		24576	0	747	637	2	747	503	474	M	0	0	0	0.25	0.75	0		637	386	362	F	0.25	0.375	0	0.125	0.25	0		23632	24576	0	747	637	0.125	0.0625	0	0	0	0.125	0	0.0625	0	0
1126	25008		749	637	2	25008		25008	0	749	637	2	749	415	371	M	0	0	0	0	1	0		637	386	362	F	0.25	0.375	0	0.125	0.25	0		24064	25008	0	749	637	0.125	0.0625	0	0	0	0	0	0.0625	0	0
1127	26736		772	637	2	26736		26736	0	772	637	2	772	502	557	M	0	0	0	0.25	0.75	0		637	386	362	F	0.25	0.375	0	0.125	0.25	0		25792	26736	0	772	637	0.125	0.0625	0	0	0	0	0.125	0.0625	0	0
1128	27168		778	637	2	27168		27168	0	778	637	2	778	488	568	M	0	0.25	0	0.125	0.5625	0.0625		637	386	362	F	0.25	0.375	0	0.125	0.25	0		26224	27168	0	778	637	0.125	0.0625	0.125	0	0	0	0	0.0625	0.0625	0
1129	28464		789	637	2	28464		28464	0	789	637	2	789	526	514	M	0	0	0	0.25	0.75	0		637	386	362	F	0.25	0.375	0	0.125	0.25	0		27520	28464	0	789	637	0.125	0.0625	0	0	0	0	0.125	0.0625	0	0
1130	29760		807	637	2	29760		29760	0	807	637	2	807	502	596	M	0	0	0	0	1	0		637	386	362	F	0.25	0.375	0	0.125	0.25	0		28816	29760	0	807	637	0.125	0.0625	0	0	0	0	0	0.0625	0	0
1131	31272		842	637	2	31272		31272	0	842	637	2	842	415	371	M	0	0	0	0	1	0		637	386	362	F	0.25	0.375	0	0.125	0.25	0		30328	31272	0	842	637	0.125	0.0625	0	0	0	0	0	0.0625	0	0
1132	33648		879	637	2	33648		33648	0	879	637	2	879	488	712	M	0	0	0.25	0.125	0.5625	0.0625		637	386	362	F	0.25	0.375	0	0.125	0.25	0		32704	33648	0	879	637	0.125	0.0625	0	0	0	0	0	0.0625	0.0625	0
1133	34080		887	637	2	34080		34080	0	887	637	2	887	526	514	M	0	0	0	0.25	0.75	0		637	386	362	F	0.25	0.375	0	0.125	0.25	0		33136	34080	0	887	637	0.125	0.0625	0	0	0	0	0.125	0.0625	0	0
1134	34296		890	637	2	34296		34296	0	890	637	2	890	503	641	M	0	0	0	0	1	0		637	386	362	F	0.25	0.375	0	0.125	0.25	0		33352	34296	0	890	637	0.125	0.0625	0	0	0	0	0	0.0625	0	0
1135	36240		910	637	2	36240		36240	0	910	637	2	910	MULT59	439	M	0	0	0	0.25	0.25	0		637	386	362	F	0.25	0.375	0	0.125	0.25	0		35296	36240	0	910	637	0.125	0.0625	0	0	0	0	0	0.0625	0	0
1136	37968		926	637	2	37968		37968	0	926	637	2	926	488	596	M	0	0	0	0.125	0.8125	0.0625		637	386	362	F	0.25	0.375	0	0.125	0.25	0		37024	37968	0	926	637	0.125	0.0625	0	0	0	0	0	0.0625	0.0625	0
1137	38400		931	637	2	38400		38400	0	931	637	2	931	488	568	M	0	0.25	0	0.125	0.5625	0.0625		637	386	362	F	0.25	0.375	0	0.125	0.25	0		37456	38400	0	931	637	0.125	0.0625	0.125	0	0	0	0	0.0625	0.0625	0
1138	38616		933	637	2	38616		38616	0	933	637	2	933	502	432	M	0	0	0	0	1	0		637	386	362	F	0.25	0.375	0	0.125	0.25	0		37672	38616	0	933	637	0.125	0.0625	0	0	0	0	0	0.0625	0	0
1139	2114		390	641	2	2114		2114	0	390	641	2	390	323	245	M	0	0	0	0.25	0.625	0.125		641	502	432	F	0	0	0	0	1	0		1170	2114	0	390	641	0	0	0	0	0	0	0	0	0.125	0
1140	4706		488	641	2	4706		4706	0	488	641	2	488	323	245	M	0	0	0	0.25	0.625	0.125		641	502	432	F	0	0	0	0	1	0		3762	4706	0	488	641	0	0	0	0	0	0	0	0	0.125	0
1141	6650		519	641	2	6650		6650	0	519	641	2	519	287	314	M	0.25	0	0	0.5	0.25	0		641	502	432	F	0	0	0	0	1	0		5706	6650	0	519	641	0	0	0	0	0.25	0	0	0	0	0
1142	6866		520	641	2	6866		6866	0	520	641	2	520	287	314	M	0.25	0	0	0.5	0.25	0		641	502	432	F	0	0	0	0	1	0		5922	6866	0	520	641	0	0	0	0	0.25	0	0	0	0	0
1143	11834		592	641	2	11834		11834	0	592	641	2	592	467	407	M	0	0.375	0	0.625	0	0		641	502	432	F	0	0	0	0	1	0		10890	11834	0	592	641	0.125	0.0625	0	0	0.125	0.125	0	0.0625	0	0
1144	20906		714	641	2	20906		20906	0	714	641	2	714	503	418	M	0	0	0.5	0	0.5	0		641	502	432	F	0	0	0	0	1	0		19962	20906	0	714	641	0	0	0	0	0	0	0	0	0	0
1145	22418		726	641	2	22418		22418	0	726	641	2	726	377	362	M	0	0.125	0.5	0.125	0.25	0		641	502	432	F	0	0	0	0	1	0		21474	22418	0	726	641	0	0.0625	0	0	0	0	0	0.0625	0	0
1146	23714		743	641	2	23714		23714	0	743	641	2	743	377	418	M	0	0	1	0	0	0		641	502	432	F	0	0	0	0	1	0		22770	23714	0	743	641	0	0	0	0	0	0	0	0	0	0
1147	24578		747	641	2	24578		24578	0	747	641	2	747	503	474	M	0	0	0	0.25	0.75	0		641	502	432	F	0	0	0	0	1	0		23634	24578	0	747	641	0	0	0	0	0	0.125	0	0	0	0
1148	26522		770	641	2	26522		26522	0	770	641	2	770	520	401	M	0.125	0.125	0	0.375	0.375	0		641	502	432	F	0	0	0	0	1	0		25578	26522	0	770	641	0	0.0625	0	0	0.125	0	0	0.0625	0	0
1149	28898		792	641	2	28898		28898	0	792	641	2	792	519	576	M	0.125	0.125	0.25	0.375	0.125	0		641	502	432	F	0	0	0	0	1	0		27954	28898	0	792	641	0	0.0625	0	0	0.125	0	0	0.0625	0	0
1150	29114		793	641	2	29114		29114	0	793	641	2	793	519	576	M	0.125	0.125	0.25	0.375	0.125	0		641	502	432	F	0	0	0	0	1	0		28170	29114	0	793	641	0	0.0625	0	0	0.125	0	0	0.0625	0	0
1151	36026		906	641	2	36026		36026	0	906	641	2	906	519	576	M	0.125	0.125	0.25	0.375	0.125	0		641	502	432	F	0	0	0	0	1	0		35082	36026	0	906	641	0	0.0625	0	0	0.125	0	0	0.0625	0	0
1152	1683		377	643	2	1683		1683	0	377	643	2	377	WILD	WILD	M	0	0	1	0	0	0		643	369	495	F	0	0	0.25	0.25	0.5	0		739	1683	0	377	643	0	0	0	0	0	0	0.125	0	0	0
1153	1899		386	643	2	1899		1899	0	386	643	2	386	343	312	M	0.5	0.5	0	0	0	0		643	369	495	F	0	0	0.25	0.25	0.5	0		955	1899	0	386	643	0.25	0	0	0	0	0	0.125	0	0	0
1154	4275		461	643	2	4275		4275	0	461	643	2	461	306	362	M	0	0.125	0	0.625	0.25	0		643	369	495	F	0	0	0.25	0.25	0.5	0		3331	4275	0	461	643	0	0.0625	0	0	0	0	0.125	0.0625	0	0
1155	4491		466	643	2	4491		4491	0	466	643	2	466	231	253	M	0	0	0	0	1	0		643	369	495	F	0	0	0.25	0.25	0.5	0		3547	4491	0	466	643	0	0	0	0	0	0	0.125	0	0	0
1156	6867		520	643	2	6867		6867	0	520	643	2	520	287	314	M	0.25	0	0	0.5	0.25	0		643	369	495	F	0	0	0.25	0.25	0.5	0		5923	6867	0	520	643	0	0	0	0	0.25	0	0.125	0	0	0
1157	12915		606	643	2	12915		12915	0	606	643	2	606	424	544	M	0.5	0	0	0	0.5	0		643	369	495	F	0	0	0.25	0.25	0.5	0		11971	12915	0	606	643	0	0	0	0	0	0	0.125	0	0	0
1158	13779		613	643	2	13779		13779	0	613	643	2	613	424	374	M	0	0.5	0	0	0.5	0		643	369	495	F	0	0	0.25	0.25	0.5	0		12835	13779	0	613	643	0	0	0.25	0	0	0	0.125	0	0	0
1159	17235		649	643	2	17235		17235	0	649	643	2	649	461	452	M	0.125	0.0625	0	0.5625	0.25	0		643	369	495	F	0	0	0.25	0.25	0.5	0		16291	17235	0	649	643	0	0.03125	0	0	0	0.125	0.125	0.03125	0	0
1160	22419		726	643	2	22419		22419	0	726	643	2	726	377	362	M	0	0.125	0.5	0.125	0.25	0		643	369	495	F	0	0	0.25	0.25	0.5	0		21475	22419	0	726	643	0	0.0625	0	0	0	0	0.125	0.0625	0	0
1161	22635		731	643	2	22635		22635	0	731	643	2	731	461	452	M	0.125	0.0625	0	0.5625	0.25	0		643	369	495	F	0	0	0.25	0.25	0.5	0		21691	22635	0	731	643	0	0.03125	0	0	0	0.125	0.125	0.03125	0	0
1162	23067		736	643	2	23067		23067	0	736	643	2	736	377	561	M	0.25	0.125	0.5	0	0.125	0		643	369	495	F	0	0	0.25	0.25	0.5	0		22123	23067	0	736	643	0.0625	0	0	0	0	0	0.125	0	0	0
1163	23715		743	643	2	23715		23715	0	743	643	2	743	377	418	M	0	0	1	0	0	0		643	369	495	F	0	0	0.25	0.25	0.5	0		22771	23715	0	743	643	0	0	0	0	0	0	0.125	0	0	0
1164	24579		747	643	2	24579		24579	0	747	643	2	747	503	474	M	0	0	0	0.25	0.75	0		643	369	495	F	0	0	0.25	0.25	0.5	0		23635	24579	0	747	643	0	0	0	0	0	0.125	0.125	0	0	0
1165	26307		769	643	2	26307		26307	0	769	643	2	769	386	425	M	0.375	0.25	0	0.25	0.125	0		643	369	495	F	0	0	0.25	0.25	0.5	0		25363	26307	0	769	643	0.125	0	0	0	0	0.125	0.125	0	0	0
1166	28899		792	643	2	28899		28899	0	792	643	2	792	519	576	M	0.125	0.125	0.25	0.375	0.125	0		643	369	495	F	0	0	0.25	0.25	0.5	0		27955	28899	0	792	643	0	0.0625	0	0	0.125	0	0.125	0.0625	0	0
1167	29115		793	643	2	29115		29115	0	793	643	2	793	519	576	M	0.125	0.125	0.25	0.375	0.125	0		643	369	495	F	0	0	0.25	0.25	0.5	0		28171	29115	0	793	643	0	0.0625	0	0	0.125	0	0.125	0.0625	0	0
1168	29763		807	643	2	29763		29763	0	807	643	2	807	502	596	M	0	0	0	0	1	0		643	369	495	F	0	0	0.25	0.25	0.5	0		28819	29763	0	807	643	0	0	0	0	0	0	0.125	0	0	0
1169	36027		906	643	2	36027		36027	0	906	643	2	906	519	576	M	0.125	0.125	0.25	0.375	0.125	0		643	369	495	F	0	0	0.25	0.25	0.5	0		35083	36027	0	906	643	0	0.0625	0	0	0.125	0	0.125	0.0625	0	0
1170	1686		377	650	2	1686		1686	0	377	650	2	377	WILD	WILD	M	0	0	1	0	0	0		650	369	474	F	0	0	0.25	0.25	0.5	0		742	1686	0	377	650	0	0	0	0	0	0.125	0	0	0	0
1171	1902		386	650	2	1902		1902	0	386	650	2	386	343	312	M	0.5	0.5	0	0	0	0		650	369	474	F	0	0	0.25	0.25	0.5	0		958	1902	0	386	650	0.25	0	0	0	0	0.125	0	0	0	0
1172	4278		461	650	2	4278		4278	0	461	650	2	461	306	362	M	0	0.125	0	0.625	0.25	0		650	369	474	F	0	0	0.25	0.25	0.5	0		3334	4278	0	461	650	0	0.0625	0	0	0	0.125	0	0.0625	0	0
1173	4494		466	650	2	4494		4494	0	466	650	2	466	231	253	M	0	0	0	0	1	0		650	369	474	F	0	0	0.25	0.25	0.5	0		3550	4494	0	466	650	0	0	0	0	0	0.125	0	0	0	0
1174	5790		510	650	2	5790		5790	0	510	650	2	510	329	418	M	0	0	0.5	0	0.5	0		650	369	474	F	0	0	0.25	0.25	0.5	0		4846	5790	0	510	650	0	0	0	0	0	0.125	0	0	0	0
1175	7518		526	650	2	7518		7518	0	526	650	2	526	329	446	M	0	0	0	0.5	0.5	0		650	369	474	F	0	0	0.25	0.25	0.5	0		6574	7518	0	526	650	0	0	0	0	0	0.125	0.25	0	0	0
1176	10542		582	650	2	10542		10542	0	582	650	2	582	327	476	M	0	0	0	0	1	0		650	369	474	F	0	0	0.25	0.25	0.5	0		9598	10542	0	582	650	0	0	0	0	0	0.125	0	0	0	0
1177	12918		606	650	2	12918		12918	0	606	650	2	606	424	544	M	0.5	0	0	0	0.5	0		650	369	474	F	0	0	0.25	0.25	0.5	0		11974	12918	0	606	650	0	0	0	0	0	0.125	0	0	0	0
1178	13350		609	650	2	13350		13350	0	609	650	2	609	357	511	M	0	0	0	0.5	0.5	0		650	369	474	F	0	0	0.25	0.25	0.5	0		12406	13350	0	609	650	0	0	0	0	0	0.125	0	0	0	0
1179	18750		674	650	2	18750		18750	0	674	650	2	674	502	544	M	0.5	0	0	0	0.5	0		650	369	474	F	0	0	0.25	0.25	0.5	0		17806	18750	0	674	650	0	0	0	0	0	0.125	0	0	0	0
1180	21774		719	650	2	21774		21774	0	719	650	2	719	424	581	M	0	0	0	0	1	0		650	369	474	F	0	0	0.25	0.25	0.5	0		20830	21774	0	719	650	0	0	0	0	0	0.125	0	0	0	0
1181	22206		724	650	2	22206		22206	0	724	650	2	724	342	523	M	0.125	0.25	0	0.125	0.5	0		650	369	474	F	0	0	0.25	0.25	0.5	0		21262	22206	0	724	650	0.0625	0.0625	0	0	0	0.125	0	0.0625	0	0
1182	23070		736	650	2	23070		23070	0	736	650	2	736	377	561	M	0.25	0.125	0.5	0	0.125	0		650	369	474	F	0	0	0.25	0.25	0.5	0		22126	23070	0	736	650	0.0625	0	0	0	0	0.125	0	0	0	0
1183	26958		775	650	2	26958		26958	0	775	650	2	775	502	698	M	0	0	0	0.5	0.5	0		650	369	474	F	0	0	0.25	0.25	0.5	0		26014	26958	0	775	650	0	0	0	0	0	0.125	0	0	0	0.25
1184	36894		917	650	2	36894		36894	0	917	650	2	917	MULT61	523	M	0.125	0.25	0	0.125	0	0		650	369	474	F	0	0	0.25	0.25	0.5	0		35950	36894	0	917	650	0.0625	0.0625	0	0	0	0.125	0	0.0625	0	0
1185	39486		939	650	2	39486		39486	0	939	650	2	939	661	694	M	0	0	0	0	1	0		650	369	474	F	0	0	0.25	0.25	0.5	0		38542	39486	0	939	650	0	0	0	0	0	0.125	0	0	0	0
1186	2119		390	651	2	2119		2119	0	390	651	2	390	323	245	M	0	0	0	0.25	0.625	0.125		651	424	474	F	0	0	0	0.25	0.75	0		1175	2119	0	390	651	0	0	0	0	0	0.125	0	0	0.125	0
1187	4711		488	651	2	4711		4711	0	488	651	2	488	323	245	M	0	0	0	0.25	0.625	0.125		651	424	474	F	0	0	0	0.25	0.75	0		3767	4711	0	488	651	0	0	0	0	0	0.125	0	0	0.125	0
1188	9247		563	651	2	9247		9247	0	563	651	2	563	415	371	M	0	0	0	0	1	0		651	424	474	F	0	0	0	0.25	0.75	0		8303	9247	0	563	651	0	0	0	0	0	0.125	0	0	0	0
1189	14431		620	651	2	14431		14431	0	620	651	2	620	455	504	M	0	0	0.25	0.5	0.25	0		651	424	474	F	0	0	0	0.25	0.75	0		13487	14431	0	620	651	0	0	0	0	0	0.125	0	0	0	0
1190	25015		749	651	2	25015		25015	0	749	651	2	749	415	371	M	0	0	0	0	1	0		651	424	474	F	0	0	0	0.25	0.75	0		24071	25015	0	749	651	0	0	0	0	0	0.125	0	0	0	0
1191	31279		842	651	2	31279		31279	0	842	651	2	842	415	371	M	0	0	0	0	1	0		651	424	474	F	0	0	0	0.25	0.75	0		30335	31279	0	842	651	0	0	0	0	0	0.125	0	0	0	0
1192	1688		377	652	2	1688		1688	0	377	652	2	377	WILD	WILD	M	0	0	1	0	0	0		652	MULT9	382	F	0	0	0	0	0.5	0		744	1688	0	377	652	0	0	0	0	0	0	0	0	0	0
1193	1904		386	652	2	1904		1904	0	386	652	2	386	343	312	M	0.5	0.5	0	0	0	0		652	MULT9	382	F	0	0	0	0	0.5	0		960	1904	0	386	652	0.25	0	0	0	0	0	0	0	0	0
1194	2120		390	652	2	2120		2120	0	390	652	2	390	323	245	M	0	0	0	0.25	0.625	0.125		652	MULT9	382	F	0	0	0	0	0.5	0		1176	2120	0	390	652	0	0	0	0	0	0	0	0	0.125	0
1195	4712		488	652	2	4712		4712	0	488	652	2	488	323	245	M	0	0	0	0.25	0.625	0.125		652	MULT9	382	F	0	0	0	0	0.5	0		3768	4712	0	488	652	0	0	0	0	0	0	0	0	0.125	0
1196	6656		519	652	2	6656		6656	0	519	652	2	519	287	314	M	0.25	0	0	0.5	0.25	0		652	MULT9	382	F	0	0	0	0	0.5	0		5712	6656	0	519	652	0	0	0	0	0.25	0	0	0	0	0
1197	6872		520	652	2	6872		6872	0	520	652	2	520	287	314	M	0.25	0	0	0.5	0.25	0		652	MULT9	382	F	0	0	0	0	0.5	0		5928	6872	0	520	652	0	0	0	0	0.25	0	0	0	0	0
1198	8168		532	652	2	8168		8168	0	532	652	2	532	394	414	M	0	0	0	0	1	0		652	MULT9	382	F	0	0	0	0	0.5	0		7224	8168	0	532	652	0	0	0	0	0	0	0	0	0	0
1199	8384		536	652	2	8384		8384	0	536	652	2	536	287	425	M	0.125	0	0	0.75	0.125	0		652	MULT9	382	F	0	0	0	0	0.5	0		7440	8384	0	536	652	0	0	0	0	0.25	0.125	0	0	0	0
1200	9248		563	652	2	9248		9248	0	563	652	2	563	415	371	M	0	0	0	0	1	0		652	MULT9	382	F	0	0	0	0	0.5	0		8304	9248	0	563	652	0	0	0	0	0	0	0	0	0	0
1201	11192		586	652	2	11192		11192	0	586	652	2	586	399	414	M	0	0	0	0	1	0		652	MULT9	382	F	0	0	0	0	0.5	0		10248	11192	0	586	652	0	0	0	0	0	0	0	0	0	0
1202	11840		592	652	2	11840		11840	0	592	652	2	592	467	407	M	0	0.375	0	0.625	0	0		652	MULT9	382	F	0	0	0	0	0.5	0		10896	11840	0	592	652	0.125	0.0625	0	0	0.125	0.125	0	0.0625	0	0
1203	12272		595	652	2	12272		12272	0	595	652	2	595	458	473	M	0	0	0	0.25	0.75	0		652	MULT9	382	F	0	0	0	0	0.5	0		11328	12272	0	595	652	0	0	0	0	0	0.125	0	0	0	0
1204	13136		607	652	2	13136		13136	0	607	652	2	607	369	516	M	0	0.25	0.25	0	0.5	0		652	MULT9	382	F	0	0	0	0	0.5	0		12192	13136	0	607	652	0	0	0.125	0	0	0	0	0	0	0
1205	14432		620	652	2	14432		14432	0	620	652	2	620	455	504	M	0	0	0.25	0.5	0.25	0		652	MULT9	382	F	0	0	0	0	0.5	0		13488	14432	0	620	652	0	0	0	0	0	0	0	0	0	0
1206	17240		649	652	2	17240		17240	0	649	652	2	649	461	452	M	0.125	0.0625	0	0.5625	0.25	0		652	MULT9	382	F	0	0	0	0	0.5	0		16296	17240	0	649	652	0	0.03125	0	0	0	0.125	0	0.03125	0	0
1207	19400		689	652	2	19400		19400	0	689	652	2	689	502	495	M	0	0	0	0.25	0.75	0		652	MULT9	382	F	0	0	0	0	0.5	0		18456	19400	0	689	652	0	0	0	0	0	0	0.125	0	0	0
1208	19616		690	652	2	19616		19616	0	690	652	2	690	502	495	M	0	0	0	0.25	0.75	0		652	MULT9	382	F	0	0	0	0	0.5	0		18672	19616	0	690	652	0	0	0	0	0	0	0.125	0	0	0
1209	20696		713	652	2	20696		20696	0	713	652	2	713	377	509	M	0	0	0.75	0	0.25	0		652	MULT9	382	F	0	0	0	0	0.5	0		19752	20696	0	713	652	0	0	0	0	0	0	0	0	0	0
1210	21128		715	652	2	21128		21128	0	715	652	2	715	377	494	M	0	0.0625	0.5	0.3125	0.125	0		652	MULT9	382	F	0	0	0	0	0.5	0		20184	21128	0	715	652	0	0.03125	0	0	0.125	0	0	0.03125	0	0
1211	22424		726	652	2	22424		22424	0	726	652	2	726	377	362	M	0	0.125	0.5	0.125	0.25	0		652	MULT9	382	F	0	0	0	0	0.5	0		21480	22424	0	726	652	0	0.0625	0	0	0	0	0	0.0625	0	0
1212	22640		731	652	2	22640		22640	0	731	652	2	731	461	452	M	0.125	0.0625	0	0.5625	0.25	0		652	MULT9	382	F	0	0	0	0	0.5	0		21696	22640	0	731	652	0	0.03125	0	0	0	0.125	0	0.03125	0	0
1213	23072		736	652	2	23072		23072	0	736	652	2	736	377	561	M	0.25	0.125	0.5	0	0.125	0		652	MULT9	382	F	0	0	0	0	0.5	0		22128	23072	0	736	652	0.0625	0	0	0	0	0	0	0	0	0
1214	23720		743	652	2	23720		23720	0	743	652	2	743	377	418	M	0	0	1	0	0	0		652	MULT9	382	F	0	0	0	0	0.5	0		22776	23720	0	743	652	0	0	0	0	0	0	0	0	0	0
1215	25016		749	652	2	25016		25016	0	749	652	2	749	415	371	M	0	0	0	0	1	0		652	MULT9	382	F	0	0	0	0	0.5	0		24072	25016	0	749	652	0	0	0	0	0	0	0	0	0	0
1216	26312		769	652	2	26312		26312	0	769	652	2	769	386	425	M	0.375	0.25	0	0.25	0.125	0		652	MULT9	382	F	0	0	0	0	0.5	0		25368	26312	0	769	652	0.125	0	0	0	0	0.125	0	0	0	0
1217	26528		770	652	2	26528		26528	0	770	652	2	770	520	401	M	0.125	0.125	0	0.375	0.375	0		652	MULT9	382	F	0	0	0	0	0.5	0		25584	26528	0	770	652	0	0.0625	0	0	0.125	0	0	0.0625	0	0
1218	26744		772	652	2	26744		26744	0	772	652	2	772	502	557	M	0	0	0	0.25	0.75	0		652	MULT9	382	F	0	0	0	0	0.5	0		25800	26744	0	772	652	0	0	0	0	0	0	0.125	0	0	0
1219	27176		778	652	2	27176		27176	0	778	652	2	778	488	568	M	0	0.25	0	0.125	0.5625	0.0625		652	MULT9	382	F	0	0	0	0	0.5	0		26232	27176	0	778	652	0	0	0.125	0	0	0	0	0	0.0625	0
1220	28904		792	652	2	28904		28904	0	792	652	2	792	519	576	M	0.125	0.125	0.25	0.375	0.125	0		652	MULT9	382	F	0	0	0	0	0.5	0		27960	28904	0	792	652	0	0.0625	0	0	0.125	0	0	0.0625	0	0
1221	29120		793	652	2	29120		29120	0	793	652	2	793	519	576	M	0.125	0.125	0.25	0.375	0.125	0		652	MULT9	382	F	0	0	0	0	0.5	0		28176	29120	0	793	652	0	0.0625	0	0	0.125	0	0	0.0625	0	0
1222	29768		807	652	2	29768		29768	0	807	652	2	807	502	596	M	0	0	0	0	1	0		652	MULT9	382	F	0	0	0	0	0.5	0		28824	29768	0	807	652	0	0	0	0	0	0	0	0	0	0
1223	31280		842	652	2	31280		31280	0	842	652	2	842	415	371	M	0	0	0	0	1	0		652	MULT9	382	F	0	0	0	0	0.5	0		30336	31280	0	842	652	0	0	0	0	0	0	0	0	0	0
1224	31928		857	652	2	31928		31928	0	857	652	2	857	MULT43	523	M	0.125	0.25	0	0.125	0	0		652	MULT9	382	F	0	0	0	0	0.5	0		30984	31928	0	857	652	0.0625	0.0625	0	0	0	0	0	0.0625	0	0
1225	32144		858	652	2	32144		32144	0	858	652	2	858	MULT44	523	M	0.125	0.25	0	0.125	0	0		652	MULT9	382	F	0	0	0	0	0.5	0		31200	32144	0	858	652	0.0625	0.0625	0	0	0	0	0	0.0625	0	0
1226	36032		906	652	2	36032		36032	0	906	652	2	906	519	576	M	0.125	0.125	0.25	0.375	0.125	0		652	MULT9	382	F	0	0	0	0	0.5	0		35088	36032	0	906	652	0	0.0625	0	0	0.125	0	0	0.0625	0	0
1227	37976		926	652	2	37976		37976	0	926	652	2	926	488	596	M	0	0	0	0.125	0.8125	0.0625		652	MULT9	382	F	0	0	0	0	0.5	0		37032	37976	0	926	652	0	0	0	0	0	0	0	0	0.0625	0
1228	38408		931	652	2	38408		38408	0	931	652	2	931	488	568	M	0	0.25	0	0.125	0.5625	0.0625		652	MULT9	382	F	0	0	0	0	0.5	0		37464	38408	0	931	652	0	0	0.125	0	0	0	0	0	0.0625	0
1229	38624		933	652	2	38624		38624	0	933	652	2	933	502	432	M	0	0	0	0	1	0		652	MULT9	382	F	0	0	0	0	0.5	0		37680	38624	0	933	652	0	0	0	0	0	0	0	0	0	0
1230	1689		377	654	2	1689		1689	0	377	654	2	377	WILD	WILD	M	0	0	1	0	0	0		654	479	504	F	0	0	0.25	0.5	0.25	0		745	1689	0	377	654	0	0	0	0	0	0	0	0	0	0
1231	1905		386	654	2	1905		1905	0	386	654	2	386	343	312	M	0.5	0.5	0	0	0	0		654	479	504	F	0	0	0.25	0.5	0.25	0		961	1905	0	386	654	0.25	0	0	0	0	0	0	0	0	0
1232	4281		461	654	2	4281		4281	0	461	654	2	461	306	362	M	0	0.125	0	0.625	0.25	0		654	479	504	F	0	0	0.25	0.5	0.25	0		3337	4281	0	461	654	0	0.0625	0	0	0	0	0	0.0625	0	0
1233	4497		466	654	2	4497		4497	0	466	654	2	466	231	253	M	0	0	0	0	1	0		654	479	504	F	0	0	0.25	0.5	0.25	0		3553	4497	0	466	654	0	0	0	0	0	0	0	0	0	0
1234	5361		502	654	2	5361		5361	0	502	654	2	502	WILD	WILD	M	0	0	0	0	1	0		654	479	504	F	0	0	0.25	0.5	0.25	0		4417	5361	0	502	654	0	0	0	0	0	0	0	0	0	0
1235	6873		520	654	2	6873		6873	0	520	654	2	520	287	314	M	0.25	0	0	0.5	0.25	0		654	479	504	F	0	0	0.25	0.5	0.25	0		5929	6873	0	520	654	0	0	0	0	0.25	0	0	0	0	0
1236	7521		526	654	2	7521		7521	0	526	654	2	526	329	446	M	0	0	0	0.5	0.5	0		654	479	504	F	0	0	0.25	0.5	0.25	0		6577	7521	0	526	654	0	0	0	0	0	0	0.25	0	0	0
1237	12921		606	654	2	12921		12921	0	606	654	2	606	424	544	M	0.5	0	0	0	0.5	0		654	479	504	F	0	0	0.25	0.5	0.25	0		11977	12921	0	606	654	0	0	0	0	0	0	0	0	0	0
1238	13785		613	654	2	13785		13785	0	613	654	2	613	424	374	M	0	0.5	0	0	0.5	0		654	479	504	F	0	0	0.25	0.5	0.25	0		12841	13785	0	613	654	0	0	0.25	0	0	0	0	0	0	0
1239	17241		649	654	2	17241		17241	0	649	654	2	649	461	452	M	0.125	0.0625	0	0.5625	0.25	0		654	479	504	F	0	0	0.25	0.5	0.25	0		16297	17241	0	649	654	0	0.03125	0	0	0	0.125	0	0.03125	0	0
1240	19401		689	654	2	19401		19401	0	689	654	2	689	502	495	M	0	0	0	0.25	0.75	0		654	479	504	F	0	0	0.25	0.5	0.25	0		18457	19401	0	689	654	0	0	0	0	0	0	0.125	0	0	0
1241	19617		690	654	2	19617		19617	0	690	654	2	690	502	495	M	0	0	0	0.25	0.75	0		654	479	504	F	0	0	0.25	0.5	0.25	0		18673	19617	0	690	654	0	0	0	0	0	0	0.125	0	0	0
1242	21777		719	654	2	21777		21777	0	719	654	2	719	424	581	M	0	0	0	0	1	0		654	479	504	F	0	0	0.25	0.5	0.25	0		20833	21777	0	719	654	0	0	0	0	0	0	0	0	0	0
1243	22209		724	654	2	22209		22209	0	724	654	2	724	342	523	M	0.125	0.25	0	0.125	0.5	0		654	479	504	F	0	0	0.25	0.5	0.25	0		21265	22209	0	724	654	0.0625	0.0625	0	0	0	0	0	0.0625	0	0
1244	22641		731	654	2	22641		22641	0	731	654	2	731	461	452	M	0.125	0.0625	0	0.5625	0.25	0		654	479	504	F	0	0	0.25	0.5	0.25	0		21697	22641	0	731	654	0	0.03125	0	0	0	0.125	0	0.03125	0	0
1245	23073		736	654	2	23073		23073	0	736	654	2	736	377	561	M	0.25	0.125	0.5	0	0.125	0		654	479	504	F	0	0	0.25	0.5	0.25	0		22129	23073	0	736	654	0.0625	0	0	0	0	0	0	0	0	0
1246	24801		748	654	2	24801		24801	0	748	654	2	748	488	544	M	0.5	0	0	0.125	0.3125	0.0625		654	479	504	F	0	0	0.25	0.5	0.25	0		23857	24801	0	748	654	0	0	0	0	0	0	0	0	0.0625	0
1247	25449		752	654	2	25449		25449	0	752	654	2	752	488	656	M	0	0	0	0.625	0.3125	0.0625		654	479	504	F	0	0	0.25	0.5	0.25	0		24505	25449	0	752	654	0	0	0	0	0	0	0	0	0.0625	0
1248	26313		769	654	2	26313		26313	0	769	654	2	769	386	425	M	0.375	0.25	0	0.25	0.125	0		654	479	504	F	0	0	0.25	0.5	0.25	0		25369	26313	0	769	654	0.125	0	0	0	0	0.125	0	0	0	0
1249	28041		787	654	2	28041		28041	0	787	654	2	787	342	561	M	0.25	0.125	0	0	0.625	0		654	479	504	F	0	0	0.25	0.5	0.25	0		27097	28041	0	787	654	0.0625	0	0	0	0	0	0	0	0	0
1250	28257		788	654	2	28257		28257	0	788	654	2	788	342	561	M	0.25	0.125	0	0	0.625	0		654	479	504	F	0	0	0.25	0.5	0.25	0		27313	28257	0	788	654	0.0625	0	0	0	0	0	0	0	0	0
1251	36249		910	654	2	36249		36249	0	910	654	2	910	MULT59	439	M	0	0	0	0.25	0.25	0		654	479	504	F	0	0	0.25	0.5	0.25	0		35305	36249	0	910	654	0	0	0	0	0	0	0	0	0	0
1252	36897		917	654	2	36897		36897	0	917	654	2	917	MULT61	523	M	0.125	0.25	0	0.125	0	0		654	479	504	F	0	0	0.25	0.5	0.25	0		35953	36897	0	917	654	0.0625	0.0625	0	0	0	0	0	0.0625	0	0
1253	1474		342	660	2	1474		1474	0	342	660	2	342	WILD	WILD	M	0	0	0	0	1	0		660	WILD	WILD	F	0	0	1	0	0	0		530	1474	0	342	660	0	0	0	0	0	0	0	0	0	0
1254	25666		753	660	2	25666		25666	0	753	660	2	753	MULT22	562	M	0	0	0.25	0	0.25	0		660	WILD	WILD	F	0	0	1	0	0	0		24722	25666	0	753	660	0	0	0	0	0	0	0	0	0	0
1255	36466		912	660	2	36466		36466	0	912	660	2	912	624	562	M	0	0	0.75	0	0.25	0		660	WILD	WILD	F	0	0	1	0	0	0		35522	36466	0	912	660	0	0	0	0	0	0	0	0	0	0
1256	9251		563	663	2	9251		9251	0	563	663	2	563	415	371	M	0	0	0	0	1	0		663	390	408	F	0	0.25	0	0.375	0.3125	0.0625		8307	9251	0	563	663	0.125	0	0	0	0	0.125	0	0	0.0625	0
1257	14435		620	663	2	14435		14435	0	620	663	2	620	455	504	M	0	0	0.25	0.5	0.25	0		663	390	408	F	0	0.25	0	0.375	0.3125	0.0625		13491	14435	0	620	663	0.125	0	0	0	0	0.125	0	0	0.0625	0
1258	25019		749	663	2	25019		25019	0	749	663	2	749	415	371	M	0	0	0	0	1	0		663	390	408	F	0	0.25	0	0.375	0.3125	0.0625		24075	25019	0	749	663	0.125	0	0	0	0	0.125	0	0	0.0625	0
1259	31283		842	663	2	31283		31283	0	842	663	2	842	415	371	M	0	0	0	0	1	0		663	390	408	F	0	0.25	0	0.375	0.3125	0.0625		30339	31283	0	842	663	0.125	0	0	0	0	0.125	0	0	0.0625	0
1260	1698		377	678	2	1698		1698	0	377	678	2	377	WILD	WILD	M	0	0	1	0	0	0		678	386	425	F	0.375	0.25	0	0.25	0.125	0		754	1698	0	377	678	0.125	0	0	0	0	0.125	0	0	0	0
1261	2130		390	678	2	2130		2130	0	390	678	2	390	323	245	M	0	0	0	0.25	0.625	0.125		678	386	425	F	0.375	0.25	0	0.25	0.125	0		1186	2130	0	390	678	0.125	0	0	0	0	0.125	0	0	0.125	0
1262	4290		461	678	2	4290		4290	0	461	678	2	461	306	362	M	0	0.125	0	0.625	0.25	0		678	386	425	F	0.375	0.25	0	0.25	0.125	0		3346	4290	0	461	678	0.125	0.0625	0	0	0	0.125	0	0.0625	0	0
1263	4506		466	678	2	4506		4506	0	466	678	2	466	231	253	M	0	0	0	0	1	0		678	386	425	F	0.375	0.25	0	0.25	0.125	0		3562	4506	0	466	678	0.125	0	0	0	0	0.125	0	0	0	0
1264	4722		488	678	2	4722		4722	0	488	678	2	488	323	245	M	0	0	0	0.25	0.625	0.125		678	386	425	F	0.375	0.25	0	0.25	0.125	0		3778	4722	0	488	678	0.125	0	0	0	0	0.125	0	0	0.125	0
1265	5802		510	678	2	5802		5802	0	510	678	2	510	329	418	M	0	0	0.5	0	0.5	0		678	386	425	F	0.375	0.25	0	0.25	0.125	0		4858	5802	0	510	678	0.125	0	0	0	0	0.125	0	0	0	0
1266	9258		563	678	2	9258		9258	0	563	678	2	563	415	371	M	0	0	0	0	1	0		678	386	425	F	0.375	0.25	0	0.25	0.125	0		8314	9258	0	563	678	0.125	0	0	0	0	0.125	0	0	0	0
1267	11202		586	678	2	11202		11202	0	586	678	2	586	399	414	M	0	0	0	0	1	0		678	386	425	F	0.375	0.25	0	0.25	0.125	0		10258	11202	0	586	678	0.125	0	0	0	0	0.125	0	0	0	0
1268	13146		607	678	2	13146		13146	0	607	678	2	607	369	516	M	0	0.25	0.25	0	0.5	0		678	386	425	F	0.375	0.25	0	0.25	0.125	0		12202	13146	0	607	678	0.125	0	0.125	0	0	0.125	0	0	0	0
1269	13794		613	678	2	13794		13794	0	613	678	2	613	424	374	M	0	0.5	0	0	0.5	0		678	386	425	F	0.375	0.25	0	0.25	0.125	0		12850	13794	0	613	678	0.125	0	0.25	0	0	0.125	0	0	0	0
1270	14442		620	678	2	14442		14442	0	620	678	2	620	455	504	M	0	0	0.25	0.5	0.25	0		678	386	425	F	0.375	0.25	0	0.25	0.125	0		13498	14442	0	620	678	0.125	0	0	0	0	0.125	0	0	0	0
1271	19410		689	678	2	19410		19410	0	689	678	2	689	502	495	M	0	0	0	0.25	0.75	0		678	386	425	F	0.375	0.25	0	0.25	0.125	0		18466	19410	0	689	678	0.125	0	0	0	0	0.125	0.125	0	0	0
1272	19626		690	678	2	19626		19626	0	690	678	2	690	502	495	M	0	0	0	0.25	0.75	0		678	386	425	F	0.375	0.25	0	0.25	0.125	0		18682	19626	0	690	678	0.125	0	0	0	0	0.125	0.125	0	0	0
1273	20706		713	678	2	20706		20706	0	713	678	2	713	377	509	M	0	0	0.75	0	0.25	0		678	386	425	F	0.375	0.25	0	0.25	0.125	0		19762	20706	0	713	678	0.125	0	0	0	0	0.125	0	0	0	0
1274	20922		714	678	2	20922		20922	0	714	678	2	714	503	418	M	0	0	0.5	0	0.5	0		678	386	425	F	0.375	0.25	0	0.25	0.125	0		19978	20922	0	714	678	0.125	0	0	0	0	0.125	0	0	0	0
1275	22434		726	678	2	22434		22434	0	726	678	2	726	377	362	M	0	0.125	0.5	0.125	0.25	0		678	386	425	F	0.375	0.25	0	0.25	0.125	0		21490	22434	0	726	678	0.125	0.0625	0	0	0	0.125	0	0.0625	0	0
1276	23730		743	678	2	23730		23730	0	743	678	2	743	377	418	M	0	0	1	0	0	0		678	386	425	F	0.375	0.25	0	0.25	0.125	0		22786	23730	0	743	678	0.125	0	0	0	0	0.125	0	0	0	0
1277	25026		749	678	2	25026		25026	0	749	678	2	749	415	371	M	0	0	0	0	1	0		678	386	425	F	0.375	0.25	0	0.25	0.125	0		24082	25026	0	749	678	0.125	0	0	0	0	0.125	0	0	0	0
1278	26754		772	678	2	26754		26754	0	772	678	2	772	502	557	M	0	0	0	0.25	0.75	0		678	386	425	F	0.375	0.25	0	0.25	0.125	0		25810	26754	0	772	678	0.125	0	0	0	0	0.125	0.125	0	0	0
1279	29778		807	678	2	29778		29778	0	807	678	2	807	502	596	M	0	0	0	0	1	0		678	386	425	F	0.375	0.25	0	0.25	0.125	0		28834	29778	0	807	678	0.125	0	0	0	0	0.125	0	0	0	0
1280	31290		842	678	2	31290		31290	0	842	678	2	842	415	371	M	0	0	0	0	1	0		678	386	425	F	0.375	0.25	0	0.25	0.125	0		30346	31290	0	842	678	0.125	0	0	0	0	0.125	0	0	0	0
1281	36258		910	678	2	36258		36258	0	910	678	2	910	MULT59	439	M	0	0	0	0.25	0.25	0		678	386	425	F	0.375	0.25	0	0.25	0.125	0		35314	36258	0	910	678	0.125	0	0	0	0	0.125	0	0	0	0
1282	37986		926	678	2	37986		37986	0	926	678	2	926	488	596	M	0	0	0	0.125	0.8125	0.0625		678	386	425	F	0.375	0.25	0	0.25	0.125	0		37042	37986	0	926	678	0.125	0	0	0	0	0.125	0	0	0.0625	0
1283	1699		377	680	2	1699		1699	0	377	680	2	377	WILD	WILD	M	0	0	1	0	0	0		680	386	401	F	0.25	0.375	0	0.125	0.25	0		755	1699	0	377	680	0.125	0.0625	0	0	0	0	0	0.0625	0	0
1284	2131		390	680	2	2131		2131	0	390	680	2	390	323	245	M	0	0	0	0.25	0.625	0.125		680	386	401	F	0.25	0.375	0	0.125	0.25	0		1187	2131	0	390	680	0.125	0.0625	0	0	0	0	0	0.0625	0.125	0
1285	4507		466	680	2	4507		4507	0	466	680	2	466	231	253	M	0	0	0	0	1	0		680	386	401	F	0.25	0.375	0	0.125	0.25	0		3563	4507	0	466	680	0.125	0.0625	0	0	0	0	0	0.0625	0	0
1286	4723		488	680	2	4723		4723	0	488	680	2	488	323	245	M	0	0	0	0.25	0.625	0.125		680	386	401	F	0.25	0.375	0	0.125	0.25	0		3779	4723	0	488	680	0.125	0.0625	0	0	0	0	0	0.0625	0.125	0
1287	5803		510	680	2	5803		5803	0	510	680	2	510	329	418	M	0	0	0.5	0	0.5	0		680	386	401	F	0.25	0.375	0	0.125	0.25	0		4859	5803	0	510	680	0.125	0.0625	0	0	0	0	0	0.0625	0	0
1288	6667		519	680	2	6667		6667	0	519	680	2	519	287	314	M	0.25	0	0	0.5	0.25	0		680	386	401	F	0.25	0.375	0	0.125	0.25	0		5723	6667	0	519	680	0.125	0.0625	0	0	0.25	0	0	0.0625	0	0
1289	6883		520	680	2	6883		6883	0	520	680	2	520	287	314	M	0.25	0	0	0.5	0.25	0		680	386	401	F	0.25	0.375	0	0.125	0.25	0		5939	6883	0	520	680	0.125	0.0625	0	0	0.25	0	0	0.0625	0	0
1290	9259		563	680	2	9259		9259	0	563	680	2	563	415	371	M	0	0	0	0	1	0		680	386	401	F	0.25	0.375	0	0.125	0.25	0		8315	9259	0	563	680	0.125	0.0625	0	0	0	0	0	0.0625	0	0
1291	11203		586	680	2	11203		11203	0	586	680	2	586	399	414	M	0	0	0	0	1	0		680	386	401	F	0.25	0.375	0	0.125	0.25	0		10259	11203	0	586	680	0.125	0.0625	0	0	0	0	0	0.0625	0	0
1292	12283		595	680	2	12283		12283	0	595	680	2	595	458	473	M	0	0	0	0.25	0.75	0		680	386	401	F	0.25	0.375	0	0.125	0.25	0		11339	12283	0	595	680	0.125	0.0625	0	0	0	0.125	0	0.0625	0	0
1293	13147		607	680	2	13147		13147	0	607	680	2	607	369	516	M	0	0.25	0.25	0	0.5	0		680	386	401	F	0.25	0.375	0	0.125	0.25	0		12203	13147	0	607	680	0.125	0.0625	0.125	0	0	0	0	0.0625	0	0
1294	13795		613	680	2	13795		13795	0	613	680	2	613	424	374	M	0	0.5	0	0	0.5	0		680	386	401	F	0.25	0.375	0	0.125	0.25	0		12851	13795	0	613	680	0.125	0.0625	0.25	0	0	0	0	0.0625	0	0
1295	14443		620	680	2	14443		14443	0	620	680	2	620	455	504	M	0	0	0.25	0.5	0.25	0		680	386	401	F	0.25	0.375	0	0.125	0.25	0		13499	14443	0	620	680	0.125	0.0625	0	0	0	0	0	0.0625	0	0
1296	18979		685	680	2	18979		18979	0	685	680	2	685	526	514	M	0	0	0	0.25	0.75	0		680	386	401	F	0.25	0.375	0	0.125	0.25	0		18035	18979	0	685	680	0.125	0.0625	0	0	0	0	0.125	0.0625	0	0
1297	19411		689	680	2	19411		19411	0	689	680	2	689	502	495	M	0	0	0	0.25	0.75	0		680	386	401	F	0.25	0.375	0	0.125	0.25	0		18467	19411	0	689	680	0.125	0.0625	0	0	0	0	0.125	0.0625	0	0
1298	19627		690	680	2	19627		19627	0	690	680	2	690	502	495	M	0	0	0	0.25	0.75	0		680	386	401	F	0.25	0.375	0	0.125	0.25	0		18683	19627	0	690	680	0.125	0.0625	0	0	0	0	0.125	0.0625	0	0
1299	20707		713	680	2	20707		20707	0	713	680	2	713	377	509	M	0	0	0.75	0	0.25	0		680	386	401	F	0.25	0.375	0	0.125	0.25	0		19763	20707	0	713	680	0.125	0.0625	0	0	0	0	0	0.0625	0	0
1300	20923		714	680	2	20923		20923	0	714	680	2	714	503	418	M	0	0	0.5	0	0.5	0		680	386	401	F	0.25	0.375	0	0.125	0.25	0		19979	20923	0	714	680	0.125	0.0625	0	0	0	0	0	0.0625	0	0
1301	23731		743	680	2	23731		23731	0	743	680	2	743	377	418	M	0	0	1	0	0	0		680	386	401	F	0.25	0.375	0	0.125	0.25	0		22787	23731	0	743	680	0.125	0.0625	0	0	0	0	0	0.0625	0	0
1302	24595		747	680	2	24595		24595	0	747	680	2	747	503	474	M	0	0	0	0.25	0.75	0		680	386	401	F	0.25	0.375	0	0.125	0.25	0		23651	24595	0	747	680	0.125	0.0625	0	0	0	0.125	0	0.0625	0	0
1303	25027		749	680	2	25027		25027	0	749	680	2	749	415	371	M	0	0	0	0	1	0		680	386	401	F	0.25	0.375	0	0.125	0.25	0		24083	25027	0	749	680	0.125	0.0625	0	0	0	0	0	0.0625	0	0
1304	26755		772	680	2	26755		26755	0	772	680	2	772	502	557	M	0	0	0	0.25	0.75	0		680	386	401	F	0.25	0.375	0	0.125	0.25	0		25811	26755	0	772	680	0.125	0.0625	0	0	0	0	0.125	0.0625	0	0
1305	28483		789	680	2	28483		28483	0	789	680	2	789	526	514	M	0	0	0	0.25	0.75	0		680	386	401	F	0.25	0.375	0	0.125	0.25	0		27539	28483	0	789	680	0.125	0.0625	0	0	0	0	0.125	0.0625	0	0
1306	29779		807	680	2	29779		29779	0	807	680	2	807	502	596	M	0	0	0	0	1	0		680	386	401	F	0.25	0.375	0	0.125	0.25	0		28835	29779	0	807	680	0.125	0.0625	0	0	0	0	0	0.0625	0	0
1307	31291		842	680	2	31291		31291	0	842	680	2	842	415	371	M	0	0	0	0	1	0		680	386	401	F	0.25	0.375	0	0.125	0.25	0		30347	31291	0	842	680	0.125	0.0625	0	0	0	0	0	0.0625	0	0
1308	34099		887	680	2	34099		34099	0	887	680	2	887	526	514	M	0	0	0	0.25	0.75	0		680	386	401	F	0.25	0.375	0	0.125	0.25	0		33155	34099	0	887	680	0.125	0.0625	0	0	0	0	0.125	0.0625	0	0
1309	36259		910	680	2	36259		36259	0	910	680	2	910	MULT59	439	M	0	0	0	0.25	0.25	0		680	386	401	F	0.25	0.375	0	0.125	0.25	0		35315	36259	0	910	680	0.125	0.0625	0	0	0	0	0	0.0625	0	0
1310	37987		926	680	2	37987		37987	0	926	680	2	926	488	596	M	0	0	0	0.125	0.8125	0.0625		680	386	401	F	0.25	0.375	0	0.125	0.25	0		37043	37987	0	926	680	0.125	0.0625	0	0	0	0	0	0.0625	0.0625	0
1311	38635		933	680	2	38635		38635	0	933	680	2	933	502	432	M	0	0	0	0	1	0		680	386	401	F	0.25	0.375	0	0.125	0.25	0		37691	38635	0	933	680	0.125	0.0625	0	0	0	0	0	0.0625	0	0
1312	1700		377	681	2	1700		1700	0	377	681	2	377	WILD	WILD	M	0	0	1	0	0	0		681	519	401	F	0.125	0.125	0	0.375	0.375	0		756	1700	0	377	681	0	0.0625	0	0	0.125	0	0	0.0625	0	0
1313	1916		386	681	2	1916		1916	0	386	681	2	386	343	312	M	0.5	0.5	0	0	0	0		681	519	401	F	0.125	0.125	0	0.375	0.375	0		972	1916	0	386	681	0.25	0.0625	0	0	0.125	0	0	0.0625	0	0
1314	2132		390	681	2	2132		2132	0	390	681	2	390	323	245	M	0	0	0	0.25	0.625	0.125		681	519	401	F	0.125	0.125	0	0.375	0.375	0		1188	2132	0	390	681	0	0.0625	0	0	0.125	0	0	0.0625	0.125	0
1315	4508		466	681	2	4508		4508	0	466	681	2	466	231	253	M	0	0	0	0	1	0		681	519	401	F	0.125	0.125	0	0.375	0.375	0		3564	4508	0	466	681	0	0.0625	0	0	0.125	0	0	0.0625	0	0
1316	4724		488	681	2	4724		4724	0	488	681	2	488	323	245	M	0	0	0	0.25	0.625	0.125		681	519	401	F	0.125	0.125	0	0.375	0.375	0		3780	4724	0	488	681	0	0.0625	0	0	0.125	0	0	0.0625	0.125	0
1317	5588		503	681	2	5588		5588	0	503	681	2	503	WILD	WILD	M	0	0	0	0	1	0		681	519	401	F	0.125	0.125	0	0.375	0.375	0		4644	5588	0	503	681	0	0.0625	0	0	0.125	0	0	0.0625	0	0
1318	8180		532	681	2	8180		8180	0	532	681	2	532	394	414	M	0	0	0	0	1	0		681	519	401	F	0.125	0.125	0	0.375	0.375	0		7236	8180	0	532	681	0	0.0625	0	0	0.125	0	0	0.0625	0	0
1319	9260		563	681	2	9260		9260	0	563	681	2	563	415	371	M	0	0	0	0	1	0		681	519	401	F	0.125	0.125	0	0.375	0.375	0		8316	9260	0	563	681	0	0.0625	0	0	0.125	0	0	0.0625	0	0
1320	9692		573	681	2	9692		9692	0	573	681	2	573	390	408	M	0	0.25	0	0.375	0.3125	0.0625		681	519	401	F	0.125	0.125	0	0.375	0.375	0		8748	9692	0	573	681	0.125	0.0625	0	0	0.125	0.125	0	0.0625	0.0625	0
1321	11204		586	681	2	11204		11204	0	586	681	2	586	399	414	M	0	0	0	0	1	0		681	519	401	F	0.125	0.125	0	0.375	0.375	0		10260	11204	0	586	681	0	0.0625	0	0	0.125	0	0	0.0625	0	0
1322	12284		595	681	2	12284		12284	0	595	681	2	595	458	473	M	0	0	0	0.25	0.75	0		681	519	401	F	0.125	0.125	0	0.375	0.375	0		11340	12284	0	595	681	0	0.0625	0	0	0.125	0.125	0	0.0625	0	0
1323	13148		607	681	2	13148		13148	0	607	681	2	607	369	516	M	0	0.25	0.25	0	0.5	0		681	519	401	F	0.125	0.125	0	0.375	0.375	0		12204	13148	0	607	681	0	0.0625	0.125	0	0.125	0	0	0.0625	0	0
1324	13796		613	681	2	13796		13796	0	613	681	2	613	424	374	M	0	0.5	0	0	0.5	0		681	519	401	F	0.125	0.125	0	0.375	0.375	0		12852	13796	0	613	681	0	0.0625	0.25	0	0.125	0	0	0.0625	0	0
1325	14012		614	681	2	14012		14012	0	614	681	2	614	390	408	M	0	0.25	0	0.375	0.3125	0.0625		681	519	401	F	0.125	0.125	0	0.375	0.375	0		13068	14012	0	614	681	0.125	0.0625	0	0	0.125	0.125	0	0.0625	0.0625	0
1326	14444		620	681	2	14444		14444	0	620	681	2	620	455	504	M	0	0	0.25	0.5	0.25	0		681	519	401	F	0.125	0.125	0	0.375	0.375	0		13500	14444	0	620	681	0	0.0625	0	0	0.125	0	0	0.0625	0	0
1327	17684		662	681	2	17684		17684	0	662	681	2	662	390	408	M	0	0.25	0	0.375	0.3125	0.0625		681	519	401	F	0.125	0.125	0	0.375	0.375	0		16740	17684	0	662	681	0.125	0.0625	0	0	0.125	0.125	0	0.0625	0.0625	0
1328	18116		668	681	2	18116		18116	0	668	681	2	668	503	487	M	0	0	0	0	1	0		681	519	401	F	0.125	0.125	0	0.375	0.375	0		17172	18116	0	668	681	0	0.0625	0	0	0.125	0	0	0.0625	0	0
1329	18332		669	681	2	18332		18332	0	669	681	2	669	503	487	M	0	0	0	0	1	0		681	519	401	F	0.125	0.125	0	0.375	0.375	0		17388	18332	0	669	681	0	0.0625	0	0	0.125	0	0	0.0625	0	0
1330	18980		685	681	2	18980		18980	0	685	681	2	685	526	514	M	0	0	0	0.25	0.75	0		681	519	401	F	0.125	0.125	0	0.375	0.375	0		18036	18980	0	685	681	0	0.0625	0	0	0.125	0	0.125	0.0625	0	0
1331	19412		689	681	2	19412		19412	0	689	681	2	689	502	495	M	0	0	0	0.25	0.75	0		681	519	401	F	0.125	0.125	0	0.375	0.375	0		18468	19412	0	689	681	0	0.0625	0	0	0.125	0	0.125	0.0625	0	0
1332	19628		690	681	2	19628		19628	0	690	681	2	690	502	495	M	0	0	0	0.25	0.75	0		681	519	401	F	0.125	0.125	0	0.375	0.375	0		18684	19628	0	690	681	0	0.0625	0	0	0.125	0	0.125	0.0625	0	0
1333	20708		713	681	2	20708		20708	0	713	681	2	713	377	509	M	0	0	0.75	0	0.25	0		681	519	401	F	0.125	0.125	0	0.375	0.375	0		19764	20708	0	713	681	0	0.0625	0	0	0.125	0	0	0.0625	0	0
1334	20924		714	681	2	20924		20924	0	714	681	2	714	503	418	M	0	0	0.5	0	0.5	0		681	519	401	F	0.125	0.125	0	0.375	0.375	0		19980	20924	0	714	681	0	0.0625	0	0	0.125	0	0	0.0625	0	0
1335	23516		742	681	2	23516		23516	0	742	681	2	742	502	477	M	0	0	0	0.25	0.75	0		681	519	401	F	0.125	0.125	0	0.375	0.375	0		22572	23516	0	742	681	0	0.0625	0	0	0.125	0	0.125	0.0625	0	0
1336	23732		743	681	2	23732		23732	0	743	681	2	743	377	418	M	0	0	1	0	0	0		681	519	401	F	0.125	0.125	0	0.375	0.375	0		22788	23732	0	743	681	0	0.0625	0	0	0.125	0	0	0.0625	0	0
1337	24596		747	681	2	24596		24596	0	747	681	2	747	503	474	M	0	0	0	0.25	0.75	0		681	519	401	F	0.125	0.125	0	0.375	0.375	0		23652	24596	0	747	681	0	0.0625	0	0	0.125	0.125	0	0.0625	0	0
1338	25028		749	681	2	25028		25028	0	749	681	2	749	415	371	M	0	0	0	0	1	0		681	519	401	F	0.125	0.125	0	0.375	0.375	0		24084	25028	0	749	681	0	0.0625	0	0	0.125	0	0	0.0625	0	0
1339	26756		772	681	2	26756		26756	0	772	681	2	772	502	557	M	0	0	0	0.25	0.75	0		681	519	401	F	0.125	0.125	0	0.375	0.375	0		25812	26756	0	772	681	0	0.0625	0	0	0.125	0	0.125	0.0625	0	0
1340	27188		778	681	2	27188		27188	0	778	681	2	778	488	568	M	0	0.25	0	0.125	0.5625	0.0625		681	519	401	F	0.125	0.125	0	0.375	0.375	0		26244	27188	0	778	681	0	0.0625	0.125	0	0.125	0	0	0.0625	0.0625	0
1341	28484		789	681	2	28484		28484	0	789	681	2	789	526	514	M	0	0	0	0.25	0.75	0		681	519	401	F	0.125	0.125	0	0.375	0.375	0		27540	28484	0	789	681	0	0.0625	0	0	0.125	0	0.125	0.0625	0	0
1342	29780		807	681	2	29780		29780	0	807	681	2	807	502	596	M	0	0	0	0	1	0		681	519	401	F	0.125	0.125	0	0.375	0.375	0		28836	29780	0	807	681	0	0.0625	0	0	0.125	0	0	0.0625	0	0
1343	31292		842	681	2	31292		31292	0	842	681	2	842	415	371	M	0	0	0	0	1	0		681	519	401	F	0.125	0.125	0	0.375	0.375	0		30348	31292	0	842	681	0	0.0625	0	0	0.125	0	0	0.0625	0	0
1344	33668		879	681	2	33668		33668	0	879	681	2	879	488	712	M	0	0	0.25	0.125	0.5625	0.0625		681	519	401	F	0.125	0.125	0	0.375	0.375	0		32724	33668	0	879	681	0	0.0625	0	0	0.125	0	0	0.0625	0.0625	0
1345	34100		887	681	2	34100		34100	0	887	681	2	887	526	514	M	0	0	0	0.25	0.75	0		681	519	401	F	0.125	0.125	0	0.375	0.375	0		33156	34100	0	887	681	0	0.0625	0	0	0.125	0	0.125	0.0625	0	0
1346	34316		890	681	2	34316		34316	0	890	681	2	890	503	641	M	0	0	0	0	1	0		681	519	401	F	0.125	0.125	0	0.375	0.375	0		33372	34316	0	890	681	0	0.0625	0	0	0.125	0	0	0.0625	0	0
1347	36260		910	681	2	36260		36260	0	910	681	2	910	MULT59	439	M	0	0	0	0.25	0.25	0		681	519	401	F	0.125	0.125	0	0.375	0.375	0		35316	36260	0	910	681	0	0.0625	0	0	0.125	0	0	0.0625	0	0
1348	37988		926	681	2	37988		37988	0	926	681	2	926	488	596	M	0	0	0	0.125	0.8125	0.0625		681	519	401	F	0.125	0.125	0	0.375	0.375	0		37044	37988	0	926	681	0	0.0625	0	0	0.125	0	0	0.0625	0.0625	0
1349	38420		931	681	2	38420		38420	0	931	681	2	931	488	568	M	0	0.25	0	0.125	0.5625	0.0625		681	519	401	F	0.125	0.125	0	0.375	0.375	0		37476	38420	0	931	681	0	0.0625	0.125	0	0.125	0	0	0.0625	0.0625	0
1350	38636		933	681	2	38636		38636	0	933	681	2	933	502	432	M	0	0	0	0	1	0		681	519	401	F	0.125	0.125	0	0.375	0.375	0		37692	38636	0	933	681	0	0.0625	0	0	0.125	0	0	0.0625	0	0
1351	1486		342	691	2	1486		1486	0	342	691	2	342	WILD	WILD	M	0	0	0	0	1	0		691	488	504	F	0	0	0	0.625	0.3125	0.0625		542	1486	0	342	691	0	0	0	0	0	0	0	0	0.0625	0
1352	4294		461	691	2	4294		4294	0	461	691	2	461	306	362	M	0	0.125	0	0.625	0.25	0		691	488	504	F	0	0	0	0.625	0.3125	0.0625		3350	4294	0	461	691	0	0.0625	0	0	0	0	0	0.0625	0.0625	0
1353	5806		510	691	2	5806		5806	0	510	691	2	510	329	418	M	0	0	0.5	0	0.5	0		691	488	504	F	0	0	0	0.625	0.3125	0.0625		4862	5806	0	510	691	0	0	0	0	0	0	0	0	0.0625	0
1354	7534		526	691	2	7534		7534	0	526	691	2	526	329	446	M	0	0	0	0.5	0.5	0		691	488	504	F	0	0	0	0.625	0.3125	0.0625		6590	7534	0	526	691	0	0	0	0	0	0	0.25	0	0.0625	0
1355	10558		582	691	2	10558		10558	0	582	691	2	582	327	476	M	0	0	0	0	1	0		691	488	504	F	0	0	0	0.625	0.3125	0.0625		9614	10558	0	582	691	0	0	0	0	0	0	0	0	0.0625	0
1356	12934		606	691	2	12934		12934	0	606	691	2	606	424	544	M	0.5	0	0	0	0.5	0		691	488	504	F	0	0	0	0.625	0.3125	0.0625		11990	12934	0	606	691	0	0	0	0	0	0	0	0	0.0625	0
1357	17470		661	691	2	17470		17470	0	661	691	2	661	WILD	WILD	M	0	0	0	0	1	0		691	488	504	F	0	0	0	0.625	0.3125	0.0625		16526	17470	0	661	691	0	0	0	0	0	0	0	0	0.0625	0
1358	22654		731	691	2	22654		22654	0	731	691	2	731	461	452	M	0.125	0.0625	0	0.5625	0.25	0		691	488	504	F	0	0	0	0.625	0.3125	0.0625		21710	22654	0	731	691	0	0.03125	0	0	0	0.125	0	0.03125	0.0625	0
1359	25678		753	691	2	25678		25678	0	753	691	2	753	MULT22	562	M	0	0	0.25	0	0.25	0		691	488	504	F	0	0	0	0.625	0.3125	0.0625		24734	25678	0	753	691	0	0	0	0	0	0	0	0	0.0625	0
1360	32374		865	691	2	32374		32374	0	865	691	2	865	MULT49	581	M	0	0	0	0	0.5	0		691	488	504	F	0	0	0	0.625	0.3125	0.0625		31430	32374	0	865	691	0	0	0	0	0	0	0	0	0.0625	0
1361	36478		912	691	2	36478		36478	0	912	691	2	912	624	562	M	0	0	0.75	0	0.25	0		691	488	504	F	0	0	0	0.625	0.3125	0.0625		35534	36478	0	912	691	0	0	0	0	0	0	0	0	0.0625	0
1362	39502		939	691	2	39502		39502	0	939	691	2	939	661	694	M	0	0	0	0	1	0		691	488	504	F	0	0	0	0.625	0.3125	0.0625		38558	39502	0	939	691	0	0	0	0	0	0	0	0	0.0625	0
1363	1703		377	692	2	1703		1703	0	377	692	2	377	WILD	WILD	M	0	0	1	0	0	0		692	502	474	F	0	0	0	0.25	0.75	0		759	1703	0	377	692	0	0	0	0	0	0.125	0	0	0	0
1364	1919		386	692	2	1919		1919	0	386	692	2	386	343	312	M	0.5	0.5	0	0	0	0		692	502	474	F	0	0	0	0.25	0.75	0		975	1919	0	386	692	0.25	0	0	0	0	0.125	0	0	0	0
1365	4295		461	692	2	4295		4295	0	461	692	2	461	306	362	M	0	0.125	0	0.625	0.25	0		692	502	474	F	0	0	0	0.25	0.75	0		3351	4295	0	461	692	0	0.0625	0	0	0	0.125	0	0.0625	0	0
1366	4511		466	692	2	4511		4511	0	466	692	2	466	231	253	M	0	0	0	0	1	0		692	502	474	F	0	0	0	0.25	0.75	0		3567	4511	0	466	692	0	0	0	0	0	0.125	0	0	0	0
1367	5807		510	692	2	5807		5807	0	510	692	2	510	329	418	M	0	0	0.5	0	0.5	0		692	502	474	F	0	0	0	0.25	0.75	0		4863	5807	0	510	692	0	0	0	0	0	0.125	0	0	0	0
1368	6887		520	692	2	6887		6887	0	520	692	2	520	287	314	M	0.25	0	0	0.5	0.25	0		692	502	474	F	0	0	0	0.25	0.75	0		5943	6887	0	520	692	0	0	0	0	0.25	0.125	0	0	0	0
1369	7535		526	692	2	7535		7535	0	526	692	2	526	329	446	M	0	0	0	0.5	0.5	0		692	502	474	F	0	0	0	0.25	0.75	0		6591	7535	0	526	692	0	0	0	0	0	0.125	0.25	0	0	0
1370	10559		582	692	2	10559		10559	0	582	692	2	582	327	476	M	0	0	0	0	1	0		692	502	474	F	0	0	0	0.25	0.75	0		9615	10559	0	582	692	0	0	0	0	0	0.125	0	0	0	0
1371	12935		606	692	2	12935		12935	0	606	692	2	606	424	544	M	0.5	0	0	0	0.5	0		692	502	474	F	0	0	0	0.25	0.75	0		11991	12935	0	606	692	0	0	0	0	0	0.125	0	0	0	0
1372	13151		607	692	2	13151		13151	0	607	692	2	607	369	516	M	0	0.25	0.25	0	0.5	0		692	502	474	F	0	0	0	0.25	0.75	0		12207	13151	0	607	692	0	0	0.125	0	0	0.125	0	0	0	0
1373	13367		609	692	2	13367		13367	0	609	692	2	609	357	511	M	0	0	0	0.5	0.5	0		692	502	474	F	0	0	0	0.25	0.75	0		12423	13367	0	609	692	0	0	0	0	0	0.125	0	0	0	0
1374	13799		613	692	2	13799		13799	0	613	692	2	613	424	374	M	0	0.5	0	0	0.5	0		692	502	474	F	0	0	0	0.25	0.75	0		12855	13799	0	613	692	0	0	0.25	0	0	0.125	0	0	0	0
1375	20711		713	692	2	20711		20711	0	713	692	2	713	377	509	M	0	0	0.75	0	0.25	0		692	502	474	F	0	0	0	0.25	0.75	0		19767	20711	0	713	692	0	0	0	0	0	0.125	0	0	0	0
1376	21791		719	692	2	21791		21791	0	719	692	2	719	424	581	M	0	0	0	0	1	0		692	502	474	F	0	0	0	0.25	0.75	0		20847	21791	0	719	692	0	0	0	0	0	0.125	0	0	0	0
1377	22223		724	692	2	22223		22223	0	724	692	2	724	342	523	M	0.125	0.25	0	0.125	0.5	0		692	502	474	F	0	0	0	0.25	0.75	0		21279	22223	0	724	692	0.0625	0.0625	0	0	0	0.125	0	0.0625	0	0
1378	23087		736	692	2	23087		23087	0	736	692	2	736	377	561	M	0.25	0.125	0.5	0	0.125	0		692	502	474	F	0	0	0	0.25	0.75	0		22143	23087	0	736	692	0.0625	0	0	0	0	0.125	0	0	0	0
1379	23735		743	692	2	23735		23735	0	743	692	2	743	377	418	M	0	0	1	0	0	0		692	502	474	F	0	0	0	0.25	0.75	0		22791	23735	0	743	692	0	0	0	0	0	0.125	0	0	0	0
1380	28055		787	692	2	28055		28055	0	787	692	2	787	342	561	M	0.25	0.125	0	0	0.625	0		692	502	474	F	0	0	0	0.25	0.75	0		27111	28055	0	787	692	0.0625	0	0	0	0	0.125	0	0	0	0
1381	28271		788	692	2	28271		28271	0	788	692	2	788	342	561	M	0.25	0.125	0	0	0.625	0		692	502	474	F	0	0	0	0.25	0.75	0		27327	28271	0	788	692	0.0625	0	0	0	0	0.125	0	0	0	0
1382	36911		917	692	2	36911		36911	0	917	692	2	917	MULT61	523	M	0.125	0.25	0	0.125	0	0		692	502	474	F	0	0	0	0.25	0.75	0		35967	36911	0	917	692	0.0625	0.0625	0	0	0	0.125	0	0.0625	0	0
1383	1704		377	694	2	1704		1704	0	377	694	2	377	WILD	WILD	M	0	0	1	0	0	0		694	415	371	F	0	0	0	0	1	0		760	1704	0	377	694	0	0	0	0	0	0	0	0	0	0
1384	1920		386	694	2	1920		1920	0	386	694	2	386	343	312	M	0.5	0.5	0	0	0	0		694	415	371	F	0	0	0	0	1	0		976	1920	0	386	694	0.25	0	0	0	0	0	0	0	0	0
1385	2136		390	694	2	2136		2136	0	390	694	2	390	323	245	M	0	0	0	0.25	0.625	0.125		694	415	371	F	0	0	0	0	1	0		1192	2136	0	390	694	0	0	0	0	0	0	0	0	0.125	0
1386	4512		466	694	2	4512		4512	0	466	694	2	466	231	253	M	0	0	0	0	1	0		694	415	371	F	0	0	0	0	1	0		3568	4512	0	466	694	0	0	0	0	0	0	0	0	0	0
1387	4728		488	694	2	4728		4728	0	488	694	2	488	323	245	M	0	0	0	0.25	0.625	0.125		694	415	371	F	0	0	0	0	1	0		3784	4728	0	488	694	0	0	0	0	0	0	0	0	0.125	0
1388	5592		503	694	2	5592		5592	0	503	694	2	503	WILD	WILD	M	0	0	0	0	1	0		694	415	371	F	0	0	0	0	1	0		4648	5592	0	503	694	0	0	0	0	0	0	0	0	0	0
1389	6672		519	694	2	6672		6672	0	519	694	2	519	287	314	M	0.25	0	0	0.5	0.25	0		694	415	371	F	0	0	0	0	1	0		5728	6672	0	519	694	0	0	0	0	0.25	0	0	0	0	0
1390	6888		520	694	2	6888		6888	0	520	694	2	520	287	314	M	0.25	0	0	0.5	0.25	0		694	415	371	F	0	0	0	0	1	0		5944	6888	0	520	694	0	0	0	0	0.25	0	0	0	0	0
1391	8400		536	694	2	8400		8400	0	536	694	2	536	287	425	M	0.125	0	0	0.75	0.125	0		694	415	371	F	0	0	0	0	1	0		7456	8400	0	536	694	0	0	0	0	0.25	0.125	0	0	0	0
1392	11856		592	694	2	11856		11856	0	592	694	2	592	467	407	M	0	0.375	0	0.625	0	0		694	415	371	F	0	0	0	0	1	0		10912	11856	0	592	694	0.125	0.0625	0	0	0.125	0.125	0	0.0625	0	0
1393	13800		613	694	2	13800		13800	0	613	694	2	613	424	374	M	0	0.5	0	0	0.5	0		694	415	371	F	0	0	0	0	1	0		12856	13800	0	613	694	0	0	0.25	0	0	0	0	0	0	0
1394	17256		649	694	2	17256		17256	0	649	694	2	649	461	452	M	0.125	0.0625	0	0.5625	0.25	0		694	415	371	F	0	0	0	0	1	0		16312	17256	0	649	694	0	0.03125	0	0	0	0.125	0	0.03125	0	0
1395	20712		713	694	2	20712		20712	0	713	694	2	713	377	509	M	0	0	0.75	0	0.25	0		694	415	371	F	0	0	0	0	1	0		19768	20712	0	713	694	0	0	0	0	0	0	0	0	0	0
1396	20928		714	694	2	20928		20928	0	714	694	2	714	503	418	M	0	0	0.5	0	0.5	0		694	415	371	F	0	0	0	0	1	0		19984	20928	0	714	694	0	0	0	0	0	0	0	0	0	0
1397	21144		715	694	2	21144		21144	0	715	694	2	715	377	494	M	0	0.0625	0.5	0.3125	0.125	0		694	415	371	F	0	0	0	0	1	0		20200	21144	0	715	694	0	0.03125	0	0	0.125	0	0	0.03125	0	0
1398	22440		726	694	2	22440		22440	0	726	694	2	726	377	362	M	0	0.125	0.5	0.125	0.25	0		694	415	371	F	0	0	0	0	1	0		21496	22440	0	726	694	0	0.0625	0	0	0	0	0	0.0625	0	0
1399	23088		736	694	2	23088		23088	0	736	694	2	736	377	561	M	0.25	0.125	0.5	0	0.125	0		694	415	371	F	0	0	0	0	1	0		22144	23088	0	736	694	0.0625	0	0	0	0	0	0	0	0	0
1400	23736		743	694	2	23736		23736	0	743	694	2	743	377	418	M	0	0	1	0	0	0		694	415	371	F	0	0	0	0	1	0		22792	23736	0	743	694	0	0	0	0	0	0	0	0	0	0
1401	24600		747	694	2	24600		24600	0	747	694	2	747	503	474	M	0	0	0	0.25	0.75	0		694	415	371	F	0	0	0	0	1	0		23656	24600	0	747	694	0	0	0	0	0	0.125	0	0	0	0
1402	26328		769	694	2	26328		26328	0	769	694	2	769	386	425	M	0.375	0.25	0	0.25	0.125	0		694	415	371	F	0	0	0	0	1	0		25384	26328	0	769	694	0.125	0	0	0	0	0.125	0	0	0	0
1403	26544		770	694	2	26544		26544	0	770	694	2	770	520	401	M	0.125	0.125	0	0.375	0.375	0		694	415	371	F	0	0	0	0	1	0		25600	26544	0	770	694	0	0.0625	0	0	0.125	0	0	0.0625	0	0
1404	28920		792	694	2	28920		28920	0	792	694	2	792	519	576	M	0.125	0.125	0.25	0.375	0.125	0		694	415	371	F	0	0	0	0	1	0		27976	28920	0	792	694	0	0.0625	0	0	0.125	0	0	0.0625	0	0
1405	29136		793	694	2	29136		29136	0	793	694	2	793	519	576	M	0.125	0.125	0.25	0.375	0.125	0		694	415	371	F	0	0	0	0	1	0		28192	29136	0	793	694	0	0.0625	0	0	0.125	0	0	0.0625	0	0
1406	33672		879	694	2	33672		33672	0	879	694	2	879	488	712	M	0	0	0.25	0.125	0.5625	0.0625		694	415	371	F	0	0	0	0	1	0		32728	33672	0	879	694	0	0	0	0	0	0	0	0	0.0625	0
1407	36048		906	694	2	36048		36048	0	906	694	2	906	519	576	M	0.125	0.125	0.25	0.375	0.125	0		694	415	371	F	0	0	0	0	1	0		35104	36048	0	906	694	0	0.0625	0	0	0.125	0	0	0.0625	0	0
1408	1489		342	696	2	1489		1489	0	342	696	2	342	WILD	WILD	M	0	0	0	0	1	0		696	WILD	WILD	F	0	0	0	1	0	0		545	1489	0	342	696	0	0	0	0	0	0	0	0	0	0
1409	25681		753	696	2	25681		25681	0	753	696	2	753	MULT22	562	M	0	0	0.25	0	0.25	0		696	WILD	WILD	F	0	0	0	1	0	0		24737	25681	0	753	696	0	0	0	0	0	0	0	0	0	0
1410	36481		912	696	2	36481		36481	0	912	696	2	912	624	562	M	0	0	0.75	0	0.25	0		696	WILD	WILD	F	0	0	0	1	0	0		35537	36481	0	912	696	0	0	0	0	0	0	0	0	0	0
1411	1491		342	699	2	1491		1491	0	342	699	2	342	WILD	WILD	M	0	0	0	0	1	0		699	WILD	WILD	F	0	0	1	0	0	0		547	1491	0	342	699	0	0	0	0	0	0	0	0	0	0
1412	25683		753	699	2	25683		25683	0	753	699	2	753	MULT22	562	M	0	0	0.25	0	0.25	0		699	WILD	WILD	F	0	0	1	0	0	0		24739	25683	0	753	699	0	0	0	0	0	0	0	0	0	0
1413	36483		912	699	2	36483		36483	0	912	699	2	912	624	562	M	0	0	0.75	0	0.25	0		699	WILD	WILD	F	0	0	1	0	0	0		35539	36483	0	912	699	0	0	0	0	0	0	0	0	0	0
1414	1492		342	700	2	1492		1492	0	342	700	2	342	WILD	WILD	M	0	0	0	0	1	0		700	WILD	WILD	F	0	0	1	0	0	0		548	1492	0	342	700	0	0	0	0	0	0	0	0	0	0
1415	25684		753	700	2	25684		25684	0	753	700	2	753	MULT22	562	M	0	0	0.25	0	0.25	0		700	WILD	WILD	F	0	0	1	0	0	0		24740	25684	0	753	700	0	0	0	0	0	0	0	0	0	0
1416	36484		912	700	2	36484		36484	0	912	700	2	912	624	562	M	0	0	0.75	0	0.25	0		700	WILD	WILD	F	0	0	1	0	0	0		35540	36484	0	912	700	0	0	0	0	0	0	0	0	0	0
1417	18774		674	702	2	18774		18774	0	674	702	2	674	502	544	M	0.5	0	0	0	0.5	0		702	WILD	WILD	F	0	0	0	0	1	0		17830	18774	0	674	702	0	0	0	0	0	0	0	0	0	0
1418	25686		753	702	2	25686		25686	0	753	702	2	753	MULT22	562	M	0	0	0.25	0	0.25	0		702	WILD	WILD	F	0	0	0	0	1	0		24742	25686	0	753	702	0	0	0	0	0	0	0	0	0	0
1419	26982		775	702	2	26982		26982	0	775	702	2	775	502	698	M	0	0	0	0.5	0.5	0		702	WILD	WILD	F	0	0	0	0	1	0		26038	26982	0	775	702	0	0	0	0	0	0	0	0	0	0.25
1420	36486		912	702	2	36486		36486	0	912	702	2	912	624	562	M	0	0	0.75	0	0.25	0		702	WILD	WILD	F	0	0	0	0	1	0		35542	36486	0	912	702	0	0	0	0	0	0	0	0	0	0
1421	1712		377	706	2	1712		1712	0	377	706	2	377	WILD	WILD	M	0	0	1	0	0	0		706	424	382	F	0	0	0	0	1	0		768	1712	0	377	706	0	0	0	0	0	0	0	0	0	0
1422	1928		386	706	2	1928		1928	0	386	706	2	386	343	312	M	0.5	0.5	0	0	0	0		706	424	382	F	0	0	0	0	1	0		984	1928	0	386	706	0.25	0	0	0	0	0	0	0	0	0
1423	2144		390	706	2	2144		2144	0	390	706	2	390	323	245	M	0	0	0	0.25	0.625	0.125		706	424	382	F	0	0	0	0	1	0		1200	2144	0	390	706	0	0	0	0	0	0	0	0	0.125	0
1424	4736		488	706	2	4736		4736	0	488	706	2	488	323	245	M	0	0	0	0.25	0.625	0.125		706	424	382	F	0	0	0	0	1	0		3792	4736	0	488	706	0	0	0	0	0	0	0	0	0.125	0
1425	5600		503	706	2	5600		5600	0	503	706	2	503	WILD	WILD	M	0	0	0	0	1	0		706	424	382	F	0	0	0	0	1	0		4656	5600	0	503	706	0	0	0	0	0	0	0	0	0	0
1426	6680		519	706	2	6680		6680	0	519	706	2	519	287	314	M	0.25	0	0	0.5	0.25	0		706	424	382	F	0	0	0	0	1	0		5736	6680	0	519	706	0	0	0	0	0.25	0	0	0	0	0
1427	6896		520	706	2	6896		6896	0	520	706	2	520	287	314	M	0.25	0	0	0.5	0.25	0		706	424	382	F	0	0	0	0	1	0		5952	6896	0	520	706	0	0	0	0	0.25	0	0	0	0	0
1428	8192		532	706	2	8192		8192	0	532	706	2	532	394	414	M	0	0	0	0	1	0		706	424	382	F	0	0	0	0	1	0		7248	8192	0	532	706	0	0	0	0	0	0	0	0	0	0
1429	8408		536	706	2	8408		8408	0	536	706	2	536	287	425	M	0.125	0	0	0.75	0.125	0		706	424	382	F	0	0	0	0	1	0		7464	8408	0	536	706	0	0	0	0	0.25	0.125	0	0	0	0
1430	9272		563	706	2	9272		9272	0	563	706	2	563	415	371	M	0	0	0	0	1	0		706	424	382	F	0	0	0	0	1	0		8328	9272	0	563	706	0	0	0	0	0	0	0	0	0	0
1431	9704		573	706	2	9704		9704	0	573	706	2	573	390	408	M	0	0.25	0	0.375	0.3125	0.0625		706	424	382	F	0	0	0	0	1	0		8760	9704	0	573	706	0.125	0	0	0	0	0.125	0	0	0.0625	0
1432	11216		586	706	2	11216		11216	0	586	706	2	586	399	414	M	0	0	0	0	1	0		706	424	382	F	0	0	0	0	1	0		10272	11216	0	586	706	0	0	0	0	0	0	0	0	0	0
1433	11864		592	706	2	11864		11864	0	592	706	2	592	467	407	M	0	0.375	0	0.625	0	0		706	424	382	F	0	0	0	0	1	0		10920	11864	0	592	706	0.125	0.0625	0	0	0.125	0.125	0	0.0625	0	0
1434	12296		595	706	2	12296		12296	0	595	706	2	595	458	473	M	0	0	0	0.25	0.75	0		706	424	382	F	0	0	0	0	1	0		11352	12296	0	595	706	0	0	0	0	0	0.125	0	0	0	0
1435	13160		607	706	2	13160		13160	0	607	706	2	607	369	516	M	0	0.25	0.25	0	0.5	0		706	424	382	F	0	0	0	0	1	0		12216	13160	0	607	706	0	0	0.125	0	0	0	0	0	0	0
1436	14024		614	706	2	14024		14024	0	614	706	2	614	390	408	M	0	0.25	0	0.375	0.3125	0.0625		706	424	382	F	0	0	0	0	1	0		13080	14024	0	614	706	0.125	0	0	0	0	0.125	0	0	0.0625	0
1437	14456		620	706	2	14456		14456	0	620	706	2	620	455	504	M	0	0	0.25	0.5	0.25	0		706	424	382	F	0	0	0	0	1	0		13512	14456	0	620	706	0	0	0	0	0	0	0	0	0	0
1438	17264		649	706	2	17264		17264	0	649	706	2	649	461	452	M	0.125	0.0625	0	0.5625	0.25	0		706	424	382	F	0	0	0	0	1	0		16320	17264	0	649	706	0	0.03125	0	0	0	0.125	0	0.03125	0	0
1439	17696		662	706	2	17696		17696	0	662	706	2	662	390	408	M	0	0.25	0	0.375	0.3125	0.0625		706	424	382	F	0	0	0	0	1	0		16752	17696	0	662	706	0.125	0	0	0	0	0.125	0	0	0.0625	0
1440	18128		668	706	2	18128		18128	0	668	706	2	668	503	487	M	0	0	0	0	1	0		706	424	382	F	0	0	0	0	1	0		17184	18128	0	668	706	0	0	0	0	0	0	0	0	0	0
1441	18344		669	706	2	18344		18344	0	669	706	2	669	503	487	M	0	0	0	0	1	0		706	424	382	F	0	0	0	0	1	0		17400	18344	0	669	706	0	0	0	0	0	0	0	0	0	0
1442	19424		689	706	2	19424		19424	0	689	706	2	689	502	495	M	0	0	0	0.25	0.75	0		706	424	382	F	0	0	0	0	1	0		18480	19424	0	689	706	0	0	0	0	0	0	0.125	0	0	0
1443	19640		690	706	2	19640		19640	0	690	706	2	690	502	495	M	0	0	0	0.25	0.75	0		706	424	382	F	0	0	0	0	1	0		18696	19640	0	690	706	0	0	0	0	0	0	0.125	0	0	0
1444	20720		713	706	2	20720		20720	0	713	706	2	713	377	509	M	0	0	0.75	0	0.25	0		706	424	382	F	0	0	0	0	1	0		19776	20720	0	713	706	0	0	0	0	0	0	0	0	0	0
1445	20936		714	706	2	20936		20936	0	714	706	2	714	503	418	M	0	0	0.5	0	0.5	0		706	424	382	F	0	0	0	0	1	0		19992	20936	0	714	706	0	0	0	0	0	0	0	0	0	0
1446	21152		715	706	2	21152		21152	0	715	706	2	715	377	494	M	0	0.0625	0.5	0.3125	0.125	0		706	424	382	F	0	0	0	0	1	0		20208	21152	0	715	706	0	0.03125	0	0	0.125	0	0	0.03125	0	0
1447	22448		726	706	2	22448		22448	0	726	706	2	726	377	362	M	0	0.125	0.5	0.125	0.25	0		706	424	382	F	0	0	0	0	1	0		21504	22448	0	726	706	0	0.0625	0	0	0	0	0	0.0625	0	0
1448	22664		731	706	2	22664		22664	0	731	706	2	731	461	452	M	0.125	0.0625	0	0.5625	0.25	0		706	424	382	F	0	0	0	0	1	0		21720	22664	0	731	706	0	0.03125	0	0	0	0.125	0	0.03125	0	0
1449	23096		736	706	2	23096		23096	0	736	706	2	736	377	561	M	0.25	0.125	0.5	0	0.125	0		706	424	382	F	0	0	0	0	1	0		22152	23096	0	736	706	0.0625	0	0	0	0	0	0	0	0	0
1450	23528		742	706	2	23528		23528	0	742	706	2	742	502	477	M	0	0	0	0.25	0.75	0		706	424	382	F	0	0	0	0	1	0		22584	23528	0	742	706	0	0	0	0	0	0	0.125	0	0	0
1451	23744		743	706	2	23744		23744	0	743	706	2	743	377	418	M	0	0	1	0	0	0		706	424	382	F	0	0	0	0	1	0		22800	23744	0	743	706	0	0	0	0	0	0	0	0	0	0
1452	25040		749	706	2	25040		25040	0	749	706	2	749	415	371	M	0	0	0	0	1	0		706	424	382	F	0	0	0	0	1	0		24096	25040	0	749	706	0	0	0	0	0	0	0	0	0	0
1453	26336		769	706	2	26336		26336	0	769	706	2	769	386	425	M	0.375	0.25	0	0.25	0.125	0		706	424	382	F	0	0	0	0	1	0		25392	26336	0	769	706	0.125	0	0	0	0	0.125	0	0	0	0
1454	26552		770	706	2	26552		26552	0	770	706	2	770	520	401	M	0.125	0.125	0	0.375	0.375	0		706	424	382	F	0	0	0	0	1	0		25608	26552	0	770	706	0	0.0625	0	0	0.125	0	0	0.0625	0	0
1455	26768		772	706	2	26768		26768	0	772	706	2	772	502	557	M	0	0	0	0.25	0.75	0		706	424	382	F	0	0	0	0	1	0		25824	26768	0	772	706	0	0	0	0	0	0	0.125	0	0	0
1456	27200		778	706	2	27200		27200	0	778	706	2	778	488	568	M	0	0.25	0	0.125	0.5625	0.0625		706	424	382	F	0	0	0	0	1	0		26256	27200	0	778	706	0	0	0.125	0	0	0	0	0	0.0625	0
1457	28928		792	706	2	28928		28928	0	792	706	2	792	519	576	M	0.125	0.125	0.25	0.375	0.125	0		706	424	382	F	0	0	0	0	1	0		27984	28928	0	792	706	0	0.0625	0	0	0.125	0	0	0.0625	0	0
1458	29144		793	706	2	29144		29144	0	793	706	2	793	519	576	M	0.125	0.125	0.25	0.375	0.125	0		706	424	382	F	0	0	0	0	1	0		28200	29144	0	793	706	0	0.0625	0	0	0.125	0	0	0.0625	0	0
1459	29792		807	706	2	29792		29792	0	807	706	2	807	502	596	M	0	0	0	0	1	0		706	424	382	F	0	0	0	0	1	0		28848	29792	0	807	706	0	0	0	0	0	0	0	0	0	0
1460	31304		842	706	2	31304		31304	0	842	706	2	842	415	371	M	0	0	0	0	1	0		706	424	382	F	0	0	0	0	1	0		30360	31304	0	842	706	0	0	0	0	0	0	0	0	0	0
1461	31952		857	706	2	31952		31952	0	857	706	2	857	MULT43	523	M	0.125	0.25	0	0.125	0	0		706	424	382	F	0	0	0	0	1	0		31008	31952	0	857	706	0.0625	0.0625	0	0	0	0	0	0.0625	0	0
1462	32168		858	706	2	32168		32168	0	858	706	2	858	MULT44	523	M	0.125	0.25	0	0.125	0	0		706	424	382	F	0	0	0	0	1	0		31224	32168	0	858	706	0.0625	0.0625	0	0	0	0	0	0.0625	0	0
1463	33680		879	706	2	33680		33680	0	879	706	2	879	488	712	M	0	0	0.25	0.125	0.5625	0.0625		706	424	382	F	0	0	0	0	1	0		32736	33680	0	879	706	0	0	0	0	0	0	0	0	0.0625	0
1464	34328		890	706	2	34328		34328	0	890	706	2	890	503	641	M	0	0	0	0	1	0		706	424	382	F	0	0	0	0	1	0		33384	34328	0	890	706	0	0	0	0	0	0	0	0	0	0
1465	36056		906	706	2	36056		36056	0	906	706	2	906	519	576	M	0.125	0.125	0.25	0.375	0.125	0		706	424	382	F	0	0	0	0	1	0		35112	36056	0	906	706	0	0.0625	0	0	0.125	0	0	0.0625	0	0
1466	36272		910	706	2	36272		36272	0	910	706	2	910	MULT59	439	M	0	0	0	0.25	0.25	0		706	424	382	F	0	0	0	0	1	0		35328	36272	0	910	706	0	0	0	0	0	0	0	0	0	0
1467	38000		926	706	2	38000		38000	0	926	706	2	926	488	596	M	0	0	0	0.125	0.8125	0.0625		706	424	382	F	0	0	0	0	1	0		37056	38000	0	926	706	0	0	0	0	0	0	0	0	0.0625	0
1468	38432		931	706	2	38432		38432	0	931	706	2	931	488	568	M	0	0.25	0	0.125	0.5625	0.0625		706	424	382	F	0	0	0	0	1	0		37488	38432	0	931	706	0	0	0.125	0	0	0	0	0	0.0625	0
1469	38648		933	706	2	38648		38648	0	933	706	2	933	502	432	M	0	0	0	0	1	0		706	424	382	F	0	0	0	0	1	0		37704	38648	0	933	706	0	0	0	0	0	0	0	0	0	0
1470	2147		390	712	2	2147		2147	0	390	712	2	390	323	245	M	0	0	0	0.25	0.625	0.125		712	503	418	F	0	0	0.5	0	0.5	0		1203	2147	0	390	712	0	0	0	0	0	0	0	0	0.125	0
1471	4739		488	712	2	4739		4739	0	488	712	2	488	323	245	M	0	0	0	0.25	0.625	0.125		712	503	418	F	0	0	0.5	0	0.5	0		3795	4739	0	488	712	0	0	0	0	0	0	0	0	0.125	0
1472	6683		519	712	2	6683		6683	0	519	712	2	519	287	314	M	0.25	0	0	0.5	0.25	0		712	503	418	F	0	0	0.5	0	0.5	0		5739	6683	0	519	712	0	0	0	0	0.25	0	0	0	0	0
1473	6899		520	712	2	6899		6899	0	520	712	2	520	287	314	M	0.25	0	0	0.5	0.25	0		712	503	418	F	0	0	0.5	0	0.5	0		5955	6899	0	520	712	0	0	0	0	0.25	0	0	0	0	0
1474	9275		563	712	2	9275		9275	0	563	712	2	563	415	371	M	0	0	0	0	1	0		712	503	418	F	0	0	0.5	0	0.5	0		8331	9275	0	563	712	0	0	0	0	0	0	0	0	0	0
1475	11219		586	712	2	11219		11219	0	586	712	2	586	399	414	M	0	0	0	0	1	0		712	503	418	F	0	0	0.5	0	0.5	0		10275	11219	0	586	712	0	0	0	0	0	0	0	0	0	0
1476	11867		592	712	2	11867		11867	0	592	712	2	592	467	407	M	0	0.375	0	0.625	0	0		712	503	418	F	0	0	0.5	0	0.5	0		10923	11867	0	592	712	0.125	0.0625	0	0	0.125	0.125	0	0.0625	0	0
1477	12299		595	712	2	12299		12299	0	595	712	2	595	458	473	M	0	0	0	0.25	0.75	0		712	503	418	F	0	0	0.5	0	0.5	0		11355	12299	0	595	712	0	0	0	0	0	0.125	0	0	0	0
1478	13163		607	712	2	13163		13163	0	607	712	2	607	369	516	M	0	0.25	0.25	0	0.5	0		712	503	418	F	0	0	0.5	0	0.5	0		12219	13163	0	607	712	0	0	0.125	0	0	0	0	0	0	0
1479	19427		689	712	2	19427		19427	0	689	712	2	689	502	495	M	0	0	0	0.25	0.75	0		712	503	418	F	0	0	0.5	0	0.5	0		18483	19427	0	689	712	0	0	0	0	0	0	0.125	0	0	0
1480	19643		690	712	2	19643		19643	0	690	712	2	690	502	495	M	0	0	0	0.25	0.75	0		712	503	418	F	0	0	0.5	0	0.5	0		18699	19643	0	690	712	0	0	0	0	0	0	0.125	0	0	0
1481	22451		726	712	2	22451		22451	0	726	712	2	726	377	362	M	0	0.125	0.5	0.125	0.25	0		712	503	418	F	0	0	0.5	0	0.5	0		21507	22451	0	726	712	0	0.0625	0	0	0	0	0	0.0625	0	0
1482	25043		749	712	2	25043		25043	0	749	712	2	749	415	371	M	0	0	0	0	1	0		712	503	418	F	0	0	0.5	0	0.5	0		24099	25043	0	749	712	0	0	0	0	0	0	0	0	0	0
1483	26771		772	712	2	26771		26771	0	772	712	2	772	502	557	M	0	0	0	0.25	0.75	0		712	503	418	F	0	0	0.5	0	0.5	0		25827	26771	0	772	712	0	0	0	0	0	0	0.125	0	0	0
1484	28931		792	712	2	28931		28931	0	792	712	2	792	519	576	M	0.125	0.125	0.25	0.375	0.125	0		712	503	418	F	0	0	0.5	0	0.5	0		27987	28931	0	792	712	0	0.0625	0	0	0.125	0	0	0.0625	0	0
1485	29147		793	712	2	29147		29147	0	793	712	2	793	519	576	M	0.125	0.125	0.25	0.375	0.125	0		712	503	418	F	0	0	0.5	0	0.5	0		28203	29147	0	793	712	0	0.0625	0	0	0.125	0	0	0.0625	0	0
1486	31307		842	712	2	31307		31307	0	842	712	2	842	415	371	M	0	0	0	0	1	0		712	503	418	F	0	0	0.5	0	0.5	0		30363	31307	0	842	712	0	0	0	0	0	0	0	0	0	0
1487	36059		906	712	2	36059		36059	0	906	712	2	906	519	576	M	0.125	0.125	0.25	0.375	0.125	0		712	503	418	F	0	0	0.5	0	0.5	0		35115	36059	0	906	712	0	0.0625	0	0	0.125	0	0	0.0625	0	0
1488	38003		926	712	2	38003		38003	0	926	712	2	926	488	596	M	0	0	0	0.125	0.8125	0.0625		712	503	418	F	0	0	0.5	0	0.5	0		37059	38003	0	926	712	0	0	0	0	0	0	0	0	0.0625	0
1489	5822		510	725	2	5822		5822	0	510	725	2	510	329	418	M	0	0	0.5	0	0.5	0		725	342	523	F	0.125	0.25	0	0.125	0.5	0		4878	5822	0	510	725	0.0625	0.0625	0	0	0	0	0	0.0625	0	0
1490	10574		582	725	2	10574		10574	0	582	725	2	582	327	476	M	0	0	0	0	1	0		725	342	523	F	0.125	0.25	0	0.125	0.5	0		9630	10574	0	582	725	0.0625	0.0625	0	0	0	0	0	0.0625	0	0
1491	12950		606	725	2	12950		12950	0	606	725	2	606	424	544	M	0.5	0	0	0	0.5	0		725	342	523	F	0.125	0.25	0	0.125	0.5	0		12006	12950	0	606	725	0.0625	0.0625	0	0	0	0	0	0.0625	0	0
1492	18782		674	725	2	18782		18782	0	674	725	2	674	502	544	M	0.5	0	0	0	0.5	0		725	342	523	F	0.125	0.25	0	0.125	0.5	0		17838	18782	0	674	725	0.0625	0.0625	0	0	0	0	0	0.0625	0	0
1493	22670		731	725	2	22670		22670	0.0078125	731	725	2	731	461	452	M	0.125	0.0625	0	0.5625	0.25	0		725	342	523	F	0.125	0.25	0	0.125	0.5	0		21726	22670	0.0078125	731	725	0.0625	0.09375	0	0	0	0.125	0	0.09375	0	0
1494	25478		752	725	2	25478		25478	0	752	725	2	752	488	656	M	0	0	0	0.625	0.3125	0.0625		725	342	523	F	0.125	0.25	0	0.125	0.5	0		24534	25478	0	752	725	0.0625	0.0625	0	0	0	0	0	0.0625	0.0625	0
1495	26990		775	725	2	26990		26990	0	775	725	2	775	502	698	M	0	0	0	0.5	0.5	0		725	342	523	F	0.125	0.25	0	0.125	0.5	0		26046	26990	0	775	725	0.0625	0.0625	0	0	0	0	0	0.0625	0	0.25
1496	1722		377	739	2	1722		1722	0	377	739	2	377	WILD	WILD	M	0	0	1	0	0	0		739	502	495	F	0	0	0	0.25	0.75	0		778	1722	0	377	739	0	0	0	0	0	0	0.125	0	0	0
1497	1938		386	739	2	1938		1938	0	386	739	2	386	343	312	M	0.5	0.5	0	0	0	0		739	502	495	F	0	0	0	0.25	0.75	0		994	1938	0	386	739	0.25	0	0	0	0	0	0.125	0	0	0
1498	2154		390	739	2	2154		2154	0	390	739	2	390	323	245	M	0	0	0	0.25	0.625	0.125		739	502	495	F	0	0	0	0.25	0.75	0		1210	2154	0	390	739	0	0	0	0	0	0	0.125	0	0.125	0
1499	4530		466	739	2	4530		4530	0	466	739	2	466	231	253	M	0	0	0	0	1	0		739	502	495	F	0	0	0	0.25	0.75	0		3586	4530	0	466	739	0	0	0	0	0	0	0.125	0	0	0
1500	4746		488	739	2	4746		4746	0	488	739	2	488	323	245	M	0	0	0	0.25	0.625	0.125		739	502	495	F	0	0	0	0.25	0.75	0		3802	4746	0	488	739	0	0	0	0	0	0	0.125	0	0.125	0
1501	5610		503	739	2	5610		5610	0	503	739	2	503	WILD	WILD	M	0	0	0	0	1	0		739	502	495	F	0	0	0	0.25	0.75	0		4666	5610	0	503	739	0	0	0	0	0	0	0.125	0	0	0
1502	6690		519	739	2	6690		6690	0	519	739	2	519	287	314	M	0.25	0	0	0.5	0.25	0		739	502	495	F	0	0	0	0.25	0.75	0		5746	6690	0	519	739	0	0	0	0	0.25	0	0.125	0	0	0
1503	6906		520	739	2	6906		6906	0	520	739	2	520	287	314	M	0.25	0	0	0.5	0.25	0		739	502	495	F	0	0	0	0.25	0.75	0		5962	6906	0	520	739	0	0	0	0	0.25	0	0.125	0	0	0
1504	11874		592	739	2	11874		11874	0	592	739	2	592	467	407	M	0	0.375	0	0.625	0	0		739	502	495	F	0	0	0	0.25	0.75	0		10930	11874	0	592	739	0.125	0.0625	0	0	0.125	0.125	0.125	0.0625	0	0
1505	13818		613	739	2	13818		13818	0	613	739	2	613	424	374	M	0	0.5	0	0	0.5	0		739	502	495	F	0	0	0	0.25	0.75	0		12874	13818	0	613	739	0	0	0.25	0	0	0	0.125	0	0	0
1506	17274		649	739	2	17274		17274	0	649	739	2	649	461	452	M	0.125	0.0625	0	0.5625	0.25	0		739	502	495	F	0	0	0	0.25	0.75	0		16330	17274	0	649	739	0	0.03125	0	0	0	0.125	0.125	0.03125	0	0
1507	20946		714	739	2	20946		20946	0	714	739	2	714	503	418	M	0	0	0.5	0	0.5	0		739	502	495	F	0	0	0	0.25	0.75	0		20002	20946	0	714	739	0	0	0	0	0	0	0.125	0	0	0
1508	21162		715	739	2	21162		21162	0	715	739	2	715	377	494	M	0	0.0625	0.5	0.3125	0.125	0		739	502	495	F	0	0	0	0.25	0.75	0		20218	21162	0	715	739	0	0.03125	0	0	0.125	0	0.125	0.03125	0	0
1509	22458		726	739	2	22458		22458	0	726	739	2	726	377	362	M	0	0.125	0.5	0.125	0.25	0		739	502	495	F	0	0	0	0.25	0.75	0		21514	22458	0	726	739	0	0.0625	0	0	0	0	0.125	0.0625	0	0
1510	22674		731	739	2	22674		22674	0	731	739	2	731	461	452	M	0.125	0.0625	0	0.5625	0.25	0		739	502	495	F	0	0	0	0.25	0.75	0		21730	22674	0	731	739	0	0.03125	0	0	0	0.125	0.125	0.03125	0	0
1511	23106		736	739	2	23106		23106	0	736	739	2	736	377	561	M	0.25	0.125	0.5	0	0.125	0		739	502	495	F	0	0	0	0.25	0.75	0		22162	23106	0	736	739	0.0625	0	0	0	0	0	0.125	0	0	0
1512	23754		743	739	2	23754		23754	0	743	739	2	743	377	418	M	0	0	1	0	0	0		739	502	495	F	0	0	0	0.25	0.75	0		22810	23754	0	743	739	0	0	0	0	0	0	0.125	0	0	0
1513	24618		747	739	2	24618		24618	0	747	739	2	747	503	474	M	0	0	0	0.25	0.75	0		739	502	495	F	0	0	0	0.25	0.75	0		23674	24618	0	747	739	0	0	0	0	0	0.125	0.125	0	0	0
1514	26346		769	739	2	26346		26346	0	769	739	2	769	386	425	M	0.375	0.25	0	0.25	0.125	0		739	502	495	F	0	0	0	0.25	0.75	0		25402	26346	0	769	739	0.125	0	0	0	0	0.125	0.125	0	0	0
1515	26562		770	739	2	26562		26562	0	770	739	2	770	520	401	M	0.125	0.125	0	0.375	0.375	0		739	502	495	F	0	0	0	0.25	0.75	0		25618	26562	0	770	739	0	0.0625	0	0	0.125	0	0.125	0.0625	0	0
1516	28938		792	739	2	28938		28938	0	792	739	2	792	519	576	M	0.125	0.125	0.25	0.375	0.125	0		739	502	495	F	0	0	0	0.25	0.75	0		27994	28938	0	792	739	0	0.0625	0	0	0.125	0	0.125	0.0625	0	0
1517	29154		793	739	2	29154		29154	0	793	739	2	793	519	576	M	0.125	0.125	0.25	0.375	0.125	0		739	502	495	F	0	0	0	0.25	0.75	0		28210	29154	0	793	739	0	0.0625	0	0	0.125	0	0.125	0.0625	0	0
1518	31962		857	739	2	31962		31962	0	857	739	2	857	MULT43	523	M	0.125	0.25	0	0.125	0	0		739	502	495	F	0	0	0	0.25	0.75	0		31018	31962	0	857	739	0.0625	0.0625	0	0	0	0	0.125	0.0625	0	0
1519	32178		858	739	2	32178		32178	0	858	739	2	858	MULT44	523	M	0.125	0.25	0	0.125	0	0		739	502	495	F	0	0	0	0.25	0.75	0		31234	32178	0	858	739	0.0625	0.0625	0	0	0	0	0.125	0.0625	0	0
1520	33690		879	739	2	33690		33690	0	879	739	2	879	488	712	M	0	0	0.25	0.125	0.5625	0.0625		739	502	495	F	0	0	0	0.25	0.75	0		32746	33690	0	879	739	0	0	0	0	0	0	0.125	0	0.0625	0
1521	36066		906	739	2	36066		36066	0	906	739	2	906	519	576	M	0.125	0.125	0.25	0.375	0.125	0		739	502	495	F	0	0	0	0.25	0.75	0		35122	36066	0	906	739	0	0.0625	0	0	0.125	0	0.125	0.0625	0	0
1522	38010		926	739	2	38010		38010	0	926	739	2	926	488	596	M	0	0	0	0.125	0.8125	0.0625		739	502	495	F	0	0	0	0.25	0.75	0		37066	38010	0	926	739	0	0	0	0	0	0	0.125	0	0.0625	0
1523	2155		390	740	2	2155		2155	0	390	740	2	390	323	245	M	0	0	0	0.25	0.625	0.125		740	510	539	F	0	0	0.25	0.25	0.5	0		1211	2155	0	390	740	0	0	0	0	0	0	0.125	0	0.125	0
1524	1294		327	754	2	1294		1294	0	327	754	2	327	WILD	WILD	M	0	0	0	0	1	0		754	MULT23	562	F	0	0	0.25	0	0.25	0		350	1294	0	327	754	0	0	0	0	0	0	0	0	0	0
1525	9070		542	754	2	9070		9070	0	542	754	2	542	WILD	WILD	M	0	0	0	0	1	0		754	MULT23	562	F	0	0	0.25	0	0.25	0		8126	9070	0	542	754	0	0	0	0	0	0	0	0	0	0
1526	15118		624	754	2	15118		15118	0	624	754	2	624	WILD	WILD	M	0	0	1	0	0	0		754	MULT23	562	F	0	0	0.25	0	0.25	0		14174	15118	0	624	754	0	0	0	0	0	0	0	0	0	0
1527	20086		703	754	2	20086		20086	0	703	754	2	703	WILD	WILD	M	0	0	1	0	0	0		754	MULT23	562	F	0	0	0.25	0	0.25	0		19142	20086	0	703	754	0	0	0	0	0	0	0	0	0	0
1528	20518		711	754	2	20518		20518	0	711	754	2	711	342	522	M	0.125	0.25	0	0.125	0.5	0		754	MULT23	562	F	0	0	0.25	0	0.25	0		19574	20518	0	711	754	0.0625	0.0625	0	0	0	0	0	0.0625	0	0
1529	24838		748	754	2	24838		24838	0	748	754	2	748	488	544	M	0.5	0	0	0.125	0.3125	0.0625		754	MULT23	562	F	0	0	0.25	0	0.25	0		23894	24838	0	748	754	0	0	0	0	0	0	0	0	0.0625	0
1530	25486		752	754	2	25486		25486	0	752	754	2	752	488	656	M	0	0	0	0.625	0.3125	0.0625		754	MULT23	562	F	0	0	0.25	0	0.25	0		24542	25486	0	752	754	0	0	0	0	0	0	0	0	0.0625	0
1531	28078		787	754	2	28078		28078	0	787	754	2	787	342	561	M	0.25	0.125	0	0	0.625	0		754	MULT23	562	F	0	0	0.25	0	0.25	0		27134	28078	0	787	754	0.0625	0	0	0	0	0	0	0	0	0
1532	28294		788	754	2	28294		28294	0	788	754	2	788	342	561	M	0.25	0.125	0	0	0.625	0		754	MULT23	562	F	0	0	0.25	0	0.25	0		27350	28294	0	788	754	0.0625	0	0	0	0	0	0	0	0	0
1533	29374		802	754	2	29374		29374	0	802	754	2	802	WILD	WILD	M	0	0	1	0	0	0		754	MULT23	562	F	0	0	0.25	0	0.25	0		28430	29374	0	802	754	0	0	0	0	0	0	0	0	0	0
1534	29590		803	754	2	29590		29590	0	803	754	2	803	WILD	WILD	M	0	0	1	0	0	0		754	MULT23	562	F	0	0	0.25	0	0.25	0		28646	29590	0	803	754	0	0	0	0	0	0	0	0	0	0
1535	30670		831	754	2	30670		30670	0	831	754	2	831	WILD	WILD	M	0	0	0	1	0	0		754	MULT23	562	F	0	0	0.25	0	0.25	0		29726	30670	0	831	754	0	0	0	0	0	0	0	0	0	0
1536	36934		917	754	2	36934		36934	0	917	754	2	917	MULT61	523	M	0.125	0.25	0	0.125	0	0		754	MULT23	562	F	0	0	0.25	0	0.25	0		35990	36934	0	917	754	0.0625	0.0625	0	0	0	0	0	0.0625	0	0
1537	39526		939	754	2	39526		39526	0	939	754	2	939	661	694	M	0	0	0	0	1	0		754	MULT23	562	F	0	0	0.25	0	0.25	0		38582	39526	0	939	754	0	0	0	0	0	0	0	0	0	0
1538	1727		377	755	2	1727		1727	0	377	755	2	377	WILD	WILD	M	0	0	1	0	0	0		755	502	512	F	0	0	0	0	1	0		783	1727	0	377	755	0	0	0	0	0	0	0	0	0	0
1539	1943		386	755	2	1943		1943	0	386	755	2	386	343	312	M	0.5	0.5	0	0	0	0		755	502	512	F	0	0	0	0	1	0		999	1943	0	386	755	0.25	0	0	0	0	0	0	0	0	0
1540	4319		461	755	2	4319		4319	0	461	755	2	461	306	362	M	0	0.125	0	0.625	0.25	0		755	502	512	F	0	0	0	0	1	0		3375	4319	0	461	755	0	0.0625	0	0	0	0	0	0.0625	0	0
1541	4535		466	755	2	4535		4535	0	466	755	2	466	231	253	M	0	0	0	0	1	0		755	502	512	F	0	0	0	0	1	0		3591	4535	0	466	755	0	0	0	0	0	0	0	0	0	0
1542	5831		510	755	2	5831		5831	0	510	755	2	510	329	418	M	0	0	0.5	0	0.5	0		755	502	512	F	0	0	0	0	1	0		4887	5831	0	510	755	0	0	0	0	0	0	0	0	0	0
1543	7559		526	755	2	7559		7559	0	526	755	2	526	329	446	M	0	0	0	0.5	0.5	0		755	502	512	F	0	0	0	0	1	0		6615	7559	0	526	755	0	0	0	0	0	0	0.25	0	0	0
1544	12959		606	755	2	12959		12959	0	606	755	2	606	424	544	M	0.5	0	0	0	0.5	0		755	502	512	F	0	0	0	0	1	0		12015	12959	0	606	755	0	0	0	0	0	0	0	0	0	0
1545	13391		609	755	2	13391		13391	0.0078125	609	755	2	609	357	511	M	0	0	0	0.5	0.5	0		755	502	512	F	0	0	0	0	1	0		12447	13391	0.0078125	609	755	0	0	0	0	0	0	0	0	0	0
1546	13823		613	755	2	13823		13823	0	613	755	2	613	424	374	M	0	0.5	0	0	0.5	0		755	502	512	F	0	0	0	0	1	0		12879	13823	0	613	755	0	0	0.25	0	0	0	0	0	0	0
1547	17279		649	755	2	17279		17279	0	649	755	2	649	461	452	M	0.125	0.0625	0	0.5625	0.25	0		755	502	512	F	0	0	0	0	1	0		16335	17279	0	649	755	0	0.03125	0	0	0	0.125	0	0.03125	0	0
1548	20519		711	755	2	20519		20519	0	711	755	2	711	342	522	M	0.125	0.25	0	0.125	0.5	0		755	502	512	F	0	0	0	0	1	0		19575	20519	0	711	755	0.0625	0.0625	0	0	0	0	0	0.0625	0	0
1549	20735		713	755	2	20735		20735	0	713	755	2	713	377	509	M	0	0	0.75	0	0.25	0		755	502	512	F	0	0	0	0	1	0		19791	20735	0	713	755	0	0	0	0	0	0	0	0	0	0
1550	21815		719	755	2	21815		21815	0	719	755	2	719	424	581	M	0	0	0	0	1	0		755	502	512	F	0	0	0	0	1	0		20871	21815	0	719	755	0	0	0	0	0	0	0	0	0	0
1551	22247		724	755	2	22247		22247	0	724	755	2	724	342	523	M	0.125	0.25	0	0.125	0.5	0		755	502	512	F	0	0	0	0	1	0		21303	22247	0	724	755	0.0625	0.0625	0	0	0	0	0	0.0625	0	0
1552	22679		731	755	2	22679		22679	0	731	755	2	731	461	452	M	0.125	0.0625	0	0.5625	0.25	0		755	502	512	F	0	0	0	0	1	0		21735	22679	0	731	755	0	0.03125	0	0	0	0.125	0	0.03125	0	0
1553	23111		736	755	2	23111		23111	0	736	755	2	736	377	561	M	0.25	0.125	0.5	0	0.125	0		755	502	512	F	0	0	0	0	1	0		22167	23111	0	736	755	0.0625	0	0	0	0	0	0	0	0	0
1554	24839		748	755	2	24839		24839	0	748	755	2	748	488	544	M	0.5	0	0	0.125	0.3125	0.0625		755	502	512	F	0	0	0	0	1	0		23895	24839	0	748	755	0	0	0	0	0	0	0	0	0.0625	0
1555	25487		752	755	2	25487		25487	0	752	755	2	752	488	656	M	0	0	0	0.625	0.3125	0.0625		755	502	512	F	0	0	0	0	1	0		24543	25487	0	752	755	0	0	0	0	0	0	0	0	0.0625	0
1556	26351		769	755	2	26351		26351	0	769	755	2	769	386	425	M	0.375	0.25	0	0.25	0.125	0		755	502	512	F	0	0	0	0	1	0		25407	26351	0	769	755	0.125	0	0	0	0	0.125	0	0	0	0
1557	28079		787	755	2	28079		28079	0	787	755	2	787	342	561	M	0.25	0.125	0	0	0.625	0		755	502	512	F	0	0	0	0	1	0		27135	28079	0	787	755	0.0625	0	0	0	0	0	0	0	0	0
1558	28295		788	755	2	28295		28295	0	788	755	2	788	342	561	M	0.25	0.125	0	0	0.625	0		755	502	512	F	0	0	0	0	1	0		27351	28295	0	788	755	0.0625	0	0	0	0	0	0	0	0	0
1559	36935		917	755	2	36935		36935	0	917	755	2	917	MULT61	523	M	0.125	0.25	0	0.125	0	0		755	502	512	F	0	0	0	0	1	0		35991	36935	0	917	755	0.0625	0.0625	0	0	0	0	0	0.0625	0	0
1560	1728		377	756	2	1728		1728	0	377	756	2	377	WILD	WILD	M	0	0	1	0	0	0		756	503	382	F	0	0	0	0	1	0		784	1728	0	377	756	0	0	0	0	0	0	0	0	0	0
1561	1944		386	756	2	1944		1944	0	386	756	2	386	343	312	M	0.5	0.5	0	0	0	0		756	503	382	F	0	0	0	0	1	0		1000	1944	0	386	756	0.25	0	0	0	0	0	0	0	0	0
1562	2160		390	756	2	2160		2160	0	390	756	2	390	323	245	M	0	0	0	0.25	0.625	0.125		756	503	382	F	0	0	0	0	1	0		1216	2160	0	390	756	0	0	0	0	0	0	0	0	0.125	0
1563	4320		461	756	2	4320		4320	0	461	756	2	461	306	362	M	0	0.125	0	0.625	0.25	0		756	503	382	F	0	0	0	0	1	0		3376	4320	0	461	756	0	0.0625	0	0	0	0	0	0.0625	0	0
1564	4536		466	756	2	4536		4536	0	466	756	2	466	231	253	M	0	0	0	0	1	0		756	503	382	F	0	0	0	0	1	0		3592	4536	0	466	756	0	0	0	0	0	0	0	0	0	0
1565	4752		488	756	2	4752		4752	0	488	756	2	488	323	245	M	0	0	0	0.25	0.625	0.125		756	503	382	F	0	0	0	0	1	0		3808	4752	0	488	756	0	0	0	0	0	0	0	0	0.125	0
1566	5832		510	756	2	5832		5832	0	510	756	2	510	329	418	M	0	0	0.5	0	0.5	0		756	503	382	F	0	0	0	0	1	0		4888	5832	0	510	756	0	0	0	0	0	0	0	0	0	0
1567	6912		520	756	2	6912		6912	0	520	756	2	520	287	314	M	0.25	0	0	0.5	0.25	0		756	503	382	F	0	0	0	0	1	0		5968	6912	0	520	756	0	0	0	0	0.25	0	0	0	0	0
1568	9288		563	756	2	9288		9288	0	563	756	2	563	415	371	M	0	0	0	0	1	0		756	503	382	F	0	0	0	0	1	0		8344	9288	0	563	756	0	0	0	0	0	0	0	0	0	0
1569	10584		582	756	2	10584		10584	0	582	756	2	582	327	476	M	0	0	0	0	1	0		756	503	382	F	0	0	0	0	1	0		9640	10584	0	582	756	0	0	0	0	0	0	0	0	0	0
1570	12312		595	756	2	12312		12312	0	595	756	2	595	458	473	M	0	0	0	0.25	0.75	0		756	503	382	F	0	0	0	0	1	0		11368	12312	0	595	756	0	0	0	0	0	0.125	0	0	0	0
1571	12960		606	756	2	12960		12960	0	606	756	2	606	424	544	M	0.5	0	0	0	0.5	0		756	503	382	F	0	0	0	0	1	0		12016	12960	0	606	756	0	0	0	0	0	0	0	0	0	0
1572	13176		607	756	2	13176		13176	0	607	756	2	607	369	516	M	0	0.25	0.25	0	0.5	0		756	503	382	F	0	0	0	0	1	0		12232	13176	0	607	756	0	0	0.125	0	0	0	0	0	0	0
1573	13824		613	756	2	13824		13824	0	613	756	2	613	424	374	M	0	0.5	0	0	0.5	0		756	503	382	F	0	0	0	0	1	0		12880	13824	0	613	756	0	0	0.25	0	0	0	0	0	0	0
1574	14472		620	756	2	14472		14472	0	620	756	2	620	455	504	M	0	0	0.25	0.5	0.25	0		756	503	382	F	0	0	0	0	1	0		13528	14472	0	620	756	0	0	0	0	0	0	0	0	0	0
1575	17280		649	756	2	17280		17280	0	649	756	2	649	461	452	M	0.125	0.0625	0	0.5625	0.25	0		756	503	382	F	0	0	0	0	1	0		16336	17280	0	649	756	0	0.03125	0	0	0	0.125	0	0.03125	0	0
1576	19440		689	756	2	19440		19440	0	689	756	2	689	502	495	M	0	0	0	0.25	0.75	0		756	503	382	F	0	0	0	0	1	0		18496	19440	0	689	756	0	0	0	0	0	0	0.125	0	0	0
1577	19656		690	756	2	19656		19656	0	690	756	2	690	502	495	M	0	0	0	0.25	0.75	0		756	503	382	F	0	0	0	0	1	0		18712	19656	0	690	756	0	0	0	0	0	0	0.125	0	0	0
1578	20736		713	756	2	20736		20736	0	713	756	2	713	377	509	M	0	0	0.75	0	0.25	0		756	503	382	F	0	0	0	0	1	0		19792	20736	0	713	756	0	0	0	0	0	0	0	0	0	0
1579	22464		726	756	2	22464		22464	0	726	756	2	726	377	362	M	0	0.125	0.5	0.125	0.25	0		756	503	382	F	0	0	0	0	1	0		21520	22464	0	726	756	0	0.0625	0	0	0	0	0	0.0625	0	0
1580	22680		731	756	2	22680		22680	0	731	756	2	731	461	452	M	0.125	0.0625	0	0.5625	0.25	0		756	503	382	F	0	0	0	0	1	0		21736	22680	0	731	756	0	0.03125	0	0	0	0.125	0	0.03125	0	0
1581	23112		736	756	2	23112		23112	0	736	756	2	736	377	561	M	0.25	0.125	0.5	0	0.125	0		756	503	382	F	0	0	0	0	1	0		22168	23112	0	736	756	0.0625	0	0	0	0	0	0	0	0	0
1582	23760		743	756	2	23760		23760	0	743	756	2	743	377	418	M	0	0	1	0	0	0		756	503	382	F	0	0	0	0	1	0		22816	23760	0	743	756	0	0	0	0	0	0	0	0	0	0
1583	25056		749	756	2	25056		25056	0	749	756	2	749	415	371	M	0	0	0	0	1	0		756	503	382	F	0	0	0	0	1	0		24112	25056	0	749	756	0	0	0	0	0	0	0	0	0	0
1584	26352		769	756	2	26352		26352	0	769	756	2	769	386	425	M	0.375	0.25	0	0.25	0.125	0		756	503	382	F	0	0	0	0	1	0		25408	26352	0	769	756	0.125	0	0	0	0	0.125	0	0	0	0
1585	26784		772	756	2	26784		26784	0	772	756	2	772	502	557	M	0	0	0	0.25	0.75	0		756	503	382	F	0	0	0	0	1	0		25840	26784	0	772	756	0	0	0	0	0	0	0.125	0	0	0
1586	28944		792	756	2	28944		28944	0	792	756	2	792	519	576	M	0.125	0.125	0.25	0.375	0.125	0		756	503	382	F	0	0	0	0	1	0		28000	28944	0	792	756	0	0.0625	0	0	0.125	0	0	0.0625	0	0
1587	29160		793	756	2	29160		29160	0	793	756	2	793	519	576	M	0.125	0.125	0.25	0.375	0.125	0		756	503	382	F	0	0	0	0	1	0		28216	29160	0	793	756	0	0.0625	0	0	0.125	0	0	0.0625	0	0
1588	29808		807	756	2	29808		29808	0	807	756	2	807	502	596	M	0	0	0	0	1	0		756	503	382	F	0	0	0	0	1	0		28864	29808	0	807	756	0	0	0	0	0	0	0	0	0	0
1589	31320		842	756	2	31320		31320	0	842	756	2	842	415	371	M	0	0	0	0	1	0		756	503	382	F	0	0	0	0	1	0		30376	31320	0	842	756	0	0	0	0	0	0	0	0	0	0
1590	36072		906	756	2	36072		36072	0	906	756	2	906	519	576	M	0.125	0.125	0.25	0.375	0.125	0		756	503	382	F	0	0	0	0	1	0		35128	36072	0	906	756	0	0.0625	0	0	0.125	0	0	0.0625	0	0
1591	1513		342	757	2	1513		1513	0	342	757	2	342	WILD	WILD	M	0	0	0	0	1	0		757	MULT24	509	F	0	0	0.25	0	0.25	0		569	1513	0	342	757	0	0	0	0	0	0	0	0	0	0
1592	4321		461	757	2	4321		4321	0	461	757	2	461	306	362	M	0	0.125	0	0.625	0.25	0		757	MULT24	509	F	0	0	0.25	0	0.25	0		3377	4321	0	461	757	0	0.0625	0	0	0	0	0	0.0625	0	0
1593	5401		502	757	2	5401		5401	0	502	757	2	502	WILD	WILD	M	0	0	0	0	1	0		757	MULT24	509	F	0	0	0.25	0	0.25	0		4457	5401	0	502	757	0	0	0	0	0	0	0	0	0	0
1594	10369		579	757	2	10369		10369	0	579	757	2	579	WILD	WILD	M	0	0	0	1	0	0		757	MULT24	509	F	0	0	0.25	0	0.25	0		9425	10369	0	579	757	0	0	0	0	0	0	0	0	0	0
1595	10585		582	757	2	10585		10585	0	582	757	2	582	327	476	M	0	0	0	0	1	0		757	MULT24	509	F	0	0	0.25	0	0.25	0		9641	10585	0	582	757	0	0	0	0	0	0	0	0	0	0
1596	12961		606	757	2	12961		12961	0	606	757	2	606	424	544	M	0.5	0	0	0	0.5	0		757	MULT24	509	F	0	0	0.25	0	0.25	0		12017	12961	0	606	757	0	0	0	0	0	0	0	0	0	0
1597	13393		609	757	2	13393		13393	0	609	757	2	609	357	511	M	0	0	0	0.5	0.5	0		757	MULT24	509	F	0	0	0.25	0	0.25	0		12449	13393	0	609	757	0	0	0	0	0	0	0	0	0	0
1598	14905		623	757	2	14905		14905	0	623	757	2	623	WILD	WILD	M	0	0	0	0	1	0		757	MULT24	509	F	0	0	0.25	0	0.25	0		13961	14905	0	623	757	0	0	0	0	0	0	0	0	0	0
1599	15121		624	757	2	15121		15121	0	624	757	2	624	WILD	WILD	M	0	0	1	0	0	0		757	MULT24	509	F	0	0	0.25	0	0.25	0		14177	15121	0	624	757	0	0	0	0	0	0	0	0	0	0
1600	17497		661	757	2	17497		17497	0	661	757	2	661	WILD	WILD	M	0	0	0	0	1	0		757	MULT24	509	F	0	0	0.25	0	0.25	0		16553	17497	0	661	757	0	0	0	0	0	0	0	0	0	0
1601	20521		711	757	2	20521		20521	0	711	757	2	711	342	522	M	0.125	0.25	0	0.125	0.5	0		757	MULT24	509	F	0	0	0.25	0	0.25	0		19577	20521	0	711	757	0.0625	0.0625	0	0	0	0	0	0.0625	0	0
1602	21817		719	757	2	21817		21817	0	719	757	2	719	424	581	M	0	0	0	0	1	0		757	MULT24	509	F	0	0	0.25	0	0.25	0		20873	21817	0	719	757	0	0	0	0	0	0	0	0	0	0
1603	22249		724	757	2	22249		22249	0	724	757	2	724	342	523	M	0.125	0.25	0	0.125	0.5	0		757	MULT24	509	F	0	0	0.25	0	0.25	0		21305	22249	0	724	757	0.0625	0.0625	0	0	0	0	0	0.0625	0	0
1604	32401		865	757	2	32401		32401	0	865	757	2	865	MULT49	581	M	0	0	0	0	0.5	0		757	MULT24	509	F	0	0	0.25	0	0.25	0		31457	32401	0	865	757	0	0	0	0	0	0	0	0	0	0
1605	33913		886	757	2	33913		33913	0	886	757	2	886	579	698	M	0	0	0	1	0	0		757	MULT24	509	F	0	0	0.25	0	0.25	0		32969	33913	0	886	757	0	0	0	0	0	0	0	0	0	0.25
1606	39097		937	757	2	39097		39097	0	937	757	2	937	MULT74	698	M	0	0	0	0.5	0	0		757	MULT24	509	F	0	0	0.25	0	0.25	0		38153	39097	0	937	757	0	0	0	0	0	0	0	0	0	0.25
1607	39313		938	757	2	39313		39313	0	938	757	2	938	661	702	M	0	0	0	0	1	0		757	MULT24	509	F	0	0	0.25	0	0.25	0		38369	39313	0	938	757	0	0	0	0	0	0	0	0	0	0
1608	1730		377	759	2	1730		1730	0	377	759	2	377	WILD	WILD	M	0	0	1	0	0	0		759	503	439	F	0	0	0	0.25	0.75	0		786	1730	0	377	759	0	0	0	0	0	0	0	0	0	0
1609	2162		390	759	2	2162		2162	0	390	759	2	390	323	245	M	0	0	0	0.25	0.625	0.125		759	503	439	F	0	0	0	0.25	0.75	0		1218	2162	0	390	759	0	0	0	0	0	0	0	0	0.125	0
1610	4754		488	759	2	4754		4754	0	488	759	2	488	323	245	M	0	0	0	0.25	0.625	0.125		759	503	439	F	0	0	0	0.25	0.75	0		3810	4754	0	488	759	0	0	0	0	0	0	0	0	0.125	0
1611	6698		519	759	2	6698		6698	0	519	759	2	519	287	314	M	0.25	0	0	0.5	0.25	0		759	503	439	F	0	0	0	0.25	0.75	0		5754	6698	0	519	759	0	0	0	0	0.25	0	0	0	0	0
1612	6914		520	759	2	6914		6914	0	520	759	2	520	287	314	M	0.25	0	0	0.5	0.25	0		759	503	439	F	0	0	0	0.25	0.75	0		5970	6914	0	520	759	0	0	0	0	0.25	0	0	0	0	0
1613	11882		592	759	2	11882		11882	0	592	759	2	592	467	407	M	0	0.375	0	0.625	0	0		759	503	439	F	0	0	0	0.25	0.75	0		10938	11882	0	592	759	0.125	0.0625	0	0	0.125	0.125	0	0.0625	0	0
1614	13826		613	759	2	13826		13826	0	613	759	2	613	424	374	M	0	0.5	0	0	0.5	0		759	503	439	F	0	0	0	0.25	0.75	0		12882	13826	0	613	759	0	0	0.25	0	0	0	0	0	0	0
1615	17282		649	759	2	17282		17282	0	649	759	2	649	461	452	M	0.125	0.0625	0	0.5625	0.25	0		759	503	439	F	0	0	0	0.25	0.75	0		16338	17282	0	649	759	0	0.03125	0	0	0	0.125	0	0.03125	0	0
1616	21170		715	759	2	21170		21170	0	715	759	2	715	377	494	M	0	0.0625	0.5	0.3125	0.125	0		759	503	439	F	0	0	0	0.25	0.75	0		20226	21170	0	715	759	0	0.03125	0	0	0.125	0	0	0.03125	0	0
1617	22466		726	759	2	22466		22466	0	726	759	2	726	377	362	M	0	0.125	0.5	0.125	0.25	0		759	503	439	F	0	0	0	0.25	0.75	0		21522	22466	0	726	759	0	0.0625	0	0	0	0	0	0.0625	0	0
1618	23762		743	759	2	23762		23762	0	743	759	2	743	377	418	M	0	0	1	0	0	0		759	503	439	F	0	0	0	0.25	0.75	0		22818	23762	0	743	759	0	0	0	0	0	0	0	0	0	0
1619	26354		769	759	2	26354		26354	0	769	759	2	769	386	425	M	0.375	0.25	0	0.25	0.125	0		759	503	439	F	0	0	0	0.25	0.75	0		25410	26354	0	769	759	0.125	0	0	0	0	0.125	0	0	0	0
1620	26570		770	759	2	26570		26570	0	770	759	2	770	520	401	M	0.125	0.125	0	0.375	0.375	0		759	503	439	F	0	0	0	0.25	0.75	0		25626	26570	0	770	759	0	0.0625	0	0	0.125	0	0	0.0625	0	0
1621	26786		772	759	2	26786		26786	0	772	759	2	772	502	557	M	0	0	0	0.25	0.75	0		759	503	439	F	0	0	0	0.25	0.75	0		25842	26786	0	772	759	0	0	0	0	0	0	0.125	0	0	0
1622	27218		778	759	2	27218		27218	0	778	759	2	778	488	568	M	0	0.25	0	0.125	0.5625	0.0625		759	503	439	F	0	0	0	0.25	0.75	0		26274	27218	0	778	759	0	0	0.125	0	0	0	0	0	0.0625	0
1623	28946		792	759	2	28946		28946	0	792	759	2	792	519	576	M	0.125	0.125	0.25	0.375	0.125	0		759	503	439	F	0	0	0	0.25	0.75	0		28002	28946	0	792	759	0	0.0625	0	0	0.125	0	0	0.0625	0	0
1624	29162		793	759	2	29162		29162	0	793	759	2	793	519	576	M	0.125	0.125	0.25	0.375	0.125	0		759	503	439	F	0	0	0	0.25	0.75	0		28218	29162	0	793	759	0	0.0625	0	0	0.125	0	0	0.0625	0	0
1625	29810		807	759	2	29810		29810	0	807	759	2	807	502	596	M	0	0	0	0	1	0		759	503	439	F	0	0	0	0.25	0.75	0		28866	29810	0	807	759	0	0	0	0	0	0	0	0	0	0
1626	31970		857	759	2	31970		31970	0	857	759	2	857	MULT43	523	M	0.125	0.25	0	0.125	0	0		759	503	439	F	0	0	0	0.25	0.75	0		31026	31970	0	857	759	0.0625	0.0625	0	0	0	0	0	0.0625	0	0
1627	32186		858	759	2	32186		32186	0	858	759	2	858	MULT44	523	M	0.125	0.25	0	0.125	0	0		759	503	439	F	0	0	0	0.25	0.75	0		31242	32186	0	858	759	0.0625	0.0625	0	0	0	0	0	0.0625	0	0
1628	36074		906	759	2	36074		36074	0	906	759	2	906	519	576	M	0.125	0.125	0.25	0.375	0.125	0		759	503	439	F	0	0	0	0.25	0.75	0		35130	36074	0	906	759	0	0.0625	0	0	0.125	0	0	0.0625	0	0
1629	38018		926	759	2	38018		38018	0	926	759	2	926	488	596	M	0	0	0	0.125	0.8125	0.0625		759	503	439	F	0	0	0	0.25	0.75	0		37074	38018	0	926	759	0	0	0	0	0	0	0	0	0.0625	0
1630	38450		931	759	2	38450		38450	0	931	759	2	931	488	568	M	0	0.25	0	0.125	0.5625	0.0625		759	503	439	F	0	0	0	0.25	0.75	0		37506	38450	0	931	759	0	0	0.125	0	0	0	0	0	0.0625	0
1631	1731		377	760	2	1731		1731	0	377	760	2	377	WILD	WILD	M	0	0	1	0	0	0		760	503	439	F	0	0	0	0.25	0.75	0		787	1731	0	377	760	0	0	0	0	0	0	0	0	0	0
1632	2163		390	760	2	2163		2163	0	390	760	2	390	323	245	M	0	0	0	0.25	0.625	0.125		760	503	439	F	0	0	0	0.25	0.75	0		1219	2163	0	390	760	0	0	0	0	0	0	0	0	0.125	0
1633	4755		488	760	2	4755		4755	0	488	760	2	488	323	245	M	0	0	0	0.25	0.625	0.125		760	503	439	F	0	0	0	0.25	0.75	0		3811	4755	0	488	760	0	0	0	0	0	0	0	0	0.125	0
1634	6699		519	760	2	6699		6699	0	519	760	2	519	287	314	M	0.25	0	0	0.5	0.25	0		760	503	439	F	0	0	0	0.25	0.75	0		5755	6699	0	519	760	0	0	0	0	0.25	0	0	0	0	0
1635	6915		520	760	2	6915		6915	0	520	760	2	520	287	314	M	0.25	0	0	0.5	0.25	0		760	503	439	F	0	0	0	0.25	0.75	0		5971	6915	0	520	760	0	0	0	0	0.25	0	0	0	0	0
1636	11883		592	760	2	11883		11883	0	592	760	2	592	467	407	M	0	0.375	0	0.625	0	0		760	503	439	F	0	0	0	0.25	0.75	0		10939	11883	0	592	760	0.125	0.0625	0	0	0.125	0.125	0	0.0625	0	0
1637	13827		613	760	2	13827		13827	0	613	760	2	613	424	374	M	0	0.5	0	0	0.5	0		760	503	439	F	0	0	0	0.25	0.75	0		12883	13827	0	613	760	0	0	0.25	0	0	0	0	0	0	0
1638	17283		649	760	2	17283		17283	0	649	760	2	649	461	452	M	0.125	0.0625	0	0.5625	0.25	0		760	503	439	F	0	0	0	0.25	0.75	0		16339	17283	0	649	760	0	0.03125	0	0	0	0.125	0	0.03125	0	0
1639	21171		715	760	2	21171		21171	0	715	760	2	715	377	494	M	0	0.0625	0.5	0.3125	0.125	0		760	503	439	F	0	0	0	0.25	0.75	0		20227	21171	0	715	760	0	0.03125	0	0	0.125	0	0	0.03125	0	0
1640	22467		726	760	2	22467		22467	0	726	760	2	726	377	362	M	0	0.125	0.5	0.125	0.25	0		760	503	439	F	0	0	0	0.25	0.75	0		21523	22467	0	726	760	0	0.0625	0	0	0	0	0	0.0625	0	0
1641	23763		743	760	2	23763		23763	0	743	760	2	743	377	418	M	0	0	1	0	0	0		760	503	439	F	0	0	0	0.25	0.75	0		22819	23763	0	743	760	0	0	0	0	0	0	0	0	0	0
1642	26355		769	760	2	26355		26355	0	769	760	2	769	386	425	M	0.375	0.25	0	0.25	0.125	0		760	503	439	F	0	0	0	0.25	0.75	0		25411	26355	0	769	760	0.125	0	0	0	0	0.125	0	0	0	0
1643	26571		770	760	2	26571		26571	0	770	760	2	770	520	401	M	0.125	0.125	0	0.375	0.375	0		760	503	439	F	0	0	0	0.25	0.75	0		25627	26571	0	770	760	0	0.0625	0	0	0.125	0	0	0.0625	0	0
1644	26787		772	760	2	26787		26787	0	772	760	2	772	502	557	M	0	0	0	0.25	0.75	0		760	503	439	F	0	0	0	0.25	0.75	0		25843	26787	0	772	760	0	0	0	0	0	0	0.125	0	0	0
1645	27219		778	760	2	27219		27219	0	778	760	2	778	488	568	M	0	0.25	0	0.125	0.5625	0.0625		760	503	439	F	0	0	0	0.25	0.75	0		26275	27219	0	778	760	0	0	0.125	0	0	0	0	0	0.0625	0
1646	28947		792	760	2	28947		28947	0	792	760	2	792	519	576	M	0.125	0.125	0.25	0.375	0.125	0		760	503	439	F	0	0	0	0.25	0.75	0		28003	28947	0	792	760	0	0.0625	0	0	0.125	0	0	0.0625	0	0
1647	29163		793	760	2	29163		29163	0	793	760	2	793	519	576	M	0.125	0.125	0.25	0.375	0.125	0		760	503	439	F	0	0	0	0.25	0.75	0		28219	29163	0	793	760	0	0.0625	0	0	0.125	0	0	0.0625	0	0
1648	29811		807	760	2	29811		29811	0	807	760	2	807	502	596	M	0	0	0	0	1	0		760	503	439	F	0	0	0	0.25	0.75	0		28867	29811	0	807	760	0	0	0	0	0	0	0	0	0	0
1649	31971		857	760	2	31971		31971	0	857	760	2	857	MULT43	523	M	0.125	0.25	0	0.125	0	0		760	503	439	F	0	0	0	0.25	0.75	0		31027	31971	0	857	760	0.0625	0.0625	0	0	0	0	0	0.0625	0	0
1650	32187		858	760	2	32187		32187	0	858	760	2	858	MULT44	523	M	0.125	0.25	0	0.125	0	0		760	503	439	F	0	0	0	0.25	0.75	0		31243	32187	0	858	760	0.0625	0.0625	0	0	0	0	0	0.0625	0	0
1651	36075		906	760	2	36075		36075	0	906	760	2	906	519	576	M	0.125	0.125	0.25	0.375	0.125	0		760	503	439	F	0	0	0	0.25	0.75	0		35131	36075	0	906	760	0	0.0625	0	0	0.125	0	0	0.0625	0	0
1652	38019		926	760	2	38019		38019	0	926	760	2	926	488	596	M	0	0	0	0.125	0.8125	0.0625		760	503	439	F	0	0	0	0.25	0.75	0		37075	38019	0	926	760	0	0	0	0	0	0	0	0	0.0625	0
1653	38451		931	760	2	38451		38451	0	931	760	2	931	488	568	M	0	0.25	0	0.125	0.5625	0.0625		760	503	439	F	0	0	0	0.25	0.75	0		37507	38451	0	931	760	0	0	0.125	0	0	0	0	0	0.0625	0
1654	1948		386	761	2	1948		1948	0	386	761	2	386	343	312	M	0.5	0.5	0	0	0	0		761	377	387	F	0	0.125	0.5	0.125	0.25	0		1004	1948	0	386	761	0.25	0.0625	0	0	0	0	0	0.0625	0	0
1655	2164		390	761	2	2164		2164	0	390	761	2	390	323	245	M	0	0	0	0.25	0.625	0.125		761	377	387	F	0	0.125	0.5	0.125	0.25	0		1220	2164	0	390	761	0	0.0625	0	0	0	0	0	0.0625	0.125	0
1656	4540		466	761	2	4540		4540	0	466	761	2	466	231	253	M	0	0	0	0	1	0		761	377	387	F	0	0.125	0.5	0.125	0.25	0		3596	4540	0	466	761	0	0.0625	0	0	0	0	0	0.0625	0	0
1657	4756		488	761	2	4756		4756	0	488	761	2	488	323	245	M	0	0	0	0.25	0.625	0.125		761	377	387	F	0	0.125	0.5	0.125	0.25	0		3812	4756	0	488	761	0	0.0625	0	0	0	0	0	0.0625	0.125	0
1658	5836		510	761	2	5836		5836	0	510	761	2	510	329	418	M	0	0	0.5	0	0.5	0		761	377	387	F	0	0.125	0.5	0.125	0.25	0		4892	5836	0	510	761	0	0.0625	0	0	0	0	0	0.0625	0	0
1659	6916		520	761	2	6916		6916	0	520	761	2	520	287	314	M	0.25	0	0	0.5	0.25	0		761	377	387	F	0	0.125	0.5	0.125	0.25	0		5972	6916	0	520	761	0	0.0625	0	0	0.25	0	0	0.0625	0	0
1660	9292		563	761	2	9292		9292	0	563	761	2	563	415	371	M	0	0	0	0	1	0		761	377	387	F	0	0.125	0.5	0.125	0.25	0		8348	9292	0	563	761	0	0.0625	0	0	0	0	0	0.0625	0	0
1661	10588		582	761	2	10588		10588	0	582	761	2	582	327	476	M	0	0	0	0	1	0		761	377	387	F	0	0.125	0.5	0.125	0.25	0		9644	10588	0	582	761	0	0.0625	0	0	0	0	0	0.0625	0	0
1662	11236		586	761	2	11236		11236	0	586	761	2	586	399	414	M	0	0	0	0	1	0		761	377	387	F	0	0.125	0.5	0.125	0.25	0		10292	11236	0	586	761	0	0.0625	0	0	0	0	0	0.0625	0	0
1663	12316		595	761	2	12316		12316	0	595	761	2	595	458	473	M	0	0	0	0.25	0.75	0		761	377	387	F	0	0.125	0.5	0.125	0.25	0		11372	12316	0	595	761	0	0.0625	0	0	0	0.125	0	0.0625	0	0
1664	12964		606	761	2	12964		12964	0	606	761	2	606	424	544	M	0.5	0	0	0	0.5	0		761	377	387	F	0	0.125	0.5	0.125	0.25	0		12020	12964	0	606	761	0	0.0625	0	0	0	0	0	0.0625	0	0
1665	13180		607	761	2	13180		13180	0	607	761	2	607	369	516	M	0	0.25	0.25	0	0.5	0		761	377	387	F	0	0.125	0.5	0.125	0.25	0		12236	13180	0	607	761	0	0.0625	0.125	0	0	0	0	0.0625	0	0
1666	13828		613	761	2	13828		13828	0	613	761	2	613	424	374	M	0	0.5	0	0	0.5	0		761	377	387	F	0	0.125	0.5	0.125	0.25	0		12884	13828	0	613	761	0	0.0625	0.25	0	0	0	0	0.0625	0	0
1667	14476		620	761	2	14476		14476	0	620	761	2	620	455	504	M	0	0	0.25	0.5	0.25	0		761	377	387	F	0	0.125	0.5	0.125	0.25	0		13532	14476	0	620	761	0	0.0625	0	0	0	0	0	0.0625	0	0
1668	19444		689	761	2	19444		19444	0	689	761	2	689	502	495	M	0	0	0	0.25	0.75	0		761	377	387	F	0	0.125	0.5	0.125	0.25	0		18500	19444	0	689	761	0	0.0625	0	0	0	0	0.125	0.0625	0	0
1669	19660		690	761	2	19660		19660	0	690	761	2	690	502	495	M	0	0	0	0.25	0.75	0		761	377	387	F	0	0.125	0.5	0.125	0.25	0		18716	19660	0	690	761	0	0.0625	0	0	0	0	0.125	0.0625	0	0
1670	24628		747	761	2	24628		24628	0	747	761	2	747	503	474	M	0	0	0	0.25	0.75	0		761	377	387	F	0	0.125	0.5	0.125	0.25	0		23684	24628	0	747	761	0	0.0625	0	0	0	0.125	0	0.0625	0	0
1671	25060		749	761	2	25060		25060	0	749	761	2	749	415	371	M	0	0	0	0	1	0		761	377	387	F	0	0.125	0.5	0.125	0.25	0		24116	25060	0	749	761	0	0.0625	0	0	0	0	0	0.0625	0	0
1672	26356		769	761	2	26356		26356	0	769	761	2	769	386	425	M	0.375	0.25	0	0.25	0.125	0		761	377	387	F	0	0.125	0.5	0.125	0.25	0		25412	26356	0	769	761	0.125	0.0625	0	0	0	0.125	0	0.0625	0	0
1673	26788		772	761	2	26788		26788	0	772	761	2	772	502	557	M	0	0	0	0.25	0.75	0		761	377	387	F	0	0.125	0.5	0.125	0.25	0		25844	26788	0	772	761	0	0.0625	0	0	0	0	0.125	0.0625	0	0
1674	29812		807	761	2	29812		29812	0	807	761	2	807	502	596	M	0	0	0	0	1	0		761	377	387	F	0	0.125	0.5	0.125	0.25	0		28868	29812	0	807	761	0	0.0625	0	0	0	0	0	0.0625	0	0
1675	31324		842	761	2	31324		31324	0	842	761	2	842	415	371	M	0	0	0	0	1	0		761	377	387	F	0	0.125	0.5	0.125	0.25	0		30380	31324	0	842	761	0	0.0625	0	0	0	0	0	0.0625	0	0
1676	36292		910	761	2	36292		36292	0	910	761	2	910	MULT59	439	M	0	0	0	0.25	0.25	0		761	377	387	F	0	0.125	0.5	0.125	0.25	0		35348	36292	0	910	761	0	0.0625	0	0	0	0	0	0.0625	0	0
1677	1949		386	762	2	1949		1949	0	386	762	2	386	343	312	M	0.5	0.5	0	0	0	0		762	377	387	F	0	0.125	0.5	0.125	0.25	0		1005	1949	0	386	762	0.25	0.0625	0	0	0	0	0	0.0625	0	0
1678	2165		390	762	2	2165		2165	0	390	762	2	390	323	245	M	0	0	0	0.25	0.625	0.125		762	377	387	F	0	0.125	0.5	0.125	0.25	0		1221	2165	0	390	762	0	0.0625	0	0	0	0	0	0.0625	0.125	0
1679	4541		466	762	2	4541		4541	0	466	762	2	466	231	253	M	0	0	0	0	1	0		762	377	387	F	0	0.125	0.5	0.125	0.25	0		3597	4541	0	466	762	0	0.0625	0	0	0	0	0	0.0625	0	0
1680	4757		488	762	2	4757		4757	0	488	762	2	488	323	245	M	0	0	0	0.25	0.625	0.125		762	377	387	F	0	0.125	0.5	0.125	0.25	0		3813	4757	0	488	762	0	0.0625	0	0	0	0	0	0.0625	0.125	0
1681	5837		510	762	2	5837		5837	0	510	762	2	510	329	418	M	0	0	0.5	0	0.5	0		762	377	387	F	0	0.125	0.5	0.125	0.25	0		4893	5837	0	510	762	0	0.0625	0	0	0	0	0	0.0625	0	0
1682	6917		520	762	2	6917		6917	0	520	762	2	520	287	314	M	0.25	0	0	0.5	0.25	0		762	377	387	F	0	0.125	0.5	0.125	0.25	0		5973	6917	0	520	762	0	0.0625	0	0	0.25	0	0	0.0625	0	0
1683	9293		563	762	2	9293		9293	0	563	762	2	563	415	371	M	0	0	0	0	1	0		762	377	387	F	0	0.125	0.5	0.125	0.25	0		8349	9293	0	563	762	0	0.0625	0	0	0	0	0	0.0625	0	0
1684	10589		582	762	2	10589		10589	0	582	762	2	582	327	476	M	0	0	0	0	1	0		762	377	387	F	0	0.125	0.5	0.125	0.25	0		9645	10589	0	582	762	0	0.0625	0	0	0	0	0	0.0625	0	0
1685	11237		586	762	2	11237		11237	0	586	762	2	586	399	414	M	0	0	0	0	1	0		762	377	387	F	0	0.125	0.5	0.125	0.25	0		10293	11237	0	586	762	0	0.0625	0	0	0	0	0	0.0625	0	0
1686	12317		595	762	2	12317		12317	0	595	762	2	595	458	473	M	0	0	0	0.25	0.75	0		762	377	387	F	0	0.125	0.5	0.125	0.25	0		11373	12317	0	595	762	0	0.0625	0	0	0	0.125	0	0.0625	0	0
1687	12965		606	762	2	12965		12965	0	606	762	2	606	424	544	M	0.5	0	0	0	0.5	0		762	377	387	F	0	0.125	0.5	0.125	0.25	0		12021	12965	0	606	762	0	0.0625	0	0	0	0	0	0.0625	0	0
1688	13181		607	762	2	13181		13181	0	607	762	2	607	369	516	M	0	0.25	0.25	0	0.5	0		762	377	387	F	0	0.125	0.5	0.125	0.25	0		12237	13181	0	607	762	0	0.0625	0.125	0	0	0	0	0.0625	0	0
1689	13829		613	762	2	13829		13829	0	613	762	2	613	424	374	M	0	0.5	0	0	0.5	0		762	377	387	F	0	0.125	0.5	0.125	0.25	0		12885	13829	0	613	762	0	0.0625	0.25	0	0	0	0	0.0625	0	0
1690	14477		620	762	2	14477		14477	0	620	762	2	620	455	504	M	0	0	0.25	0.5	0.25	0		762	377	387	F	0	0.125	0.5	0.125	0.25	0		13533	14477	0	620	762	0	0.0625	0	0	0	0	0	0.0625	0	0
1691	19445		689	762	2	19445		19445	0	689	762	2	689	502	495	M	0	0	0	0.25	0.75	0		762	377	387	F	0	0.125	0.5	0.125	0.25	0		18501	19445	0	689	762	0	0.0625	0	0	0	0	0.125	0.0625	0	0
1692	19661		690	762	2	19661		19661	0	690	762	2	690	502	495	M	0	0	0	0.25	0.75	0		762	377	387	F	0	0.125	0.5	0.125	0.25	0		18717	19661	0	690	762	0	0.0625	0	0	0	0	0.125	0.0625	0	0
1693	24629		747	762	2	24629		24629	0	747	762	2	747	503	474	M	0	0	0	0.25	0.75	0		762	377	387	F	0	0.125	0.5	0.125	0.25	0		23685	24629	0	747	762	0	0.0625	0	0	0	0.125	0	0.0625	0	0
1694	25061		749	762	2	25061		25061	0	749	762	2	749	415	371	M	0	0	0	0	1	0		762	377	387	F	0	0.125	0.5	0.125	0.25	0		24117	25061	0	749	762	0	0.0625	0	0	0	0	0	0.0625	0	0
1695	26357		769	762	2	26357		26357	0	769	762	2	769	386	425	M	0.375	0.25	0	0.25	0.125	0		762	377	387	F	0	0.125	0.5	0.125	0.25	0		25413	26357	0	769	762	0.125	0.0625	0	0	0	0.125	0	0.0625	0	0
1696	26789		772	762	2	26789		26789	0	772	762	2	772	502	557	M	0	0	0	0.25	0.75	0		762	377	387	F	0	0.125	0.5	0.125	0.25	0		25845	26789	0	772	762	0	0.0625	0	0	0	0	0.125	0.0625	0	0
1697	29813		807	762	2	29813		29813	0	807	762	2	807	502	596	M	0	0	0	0	1	0		762	377	387	F	0	0.125	0.5	0.125	0.25	0		28869	29813	0	807	762	0	0.0625	0	0	0	0	0	0.0625	0	0
1698	31325		842	762	2	31325		31325	0	842	762	2	842	415	371	M	0	0	0	0	1	0		762	377	387	F	0	0.125	0.5	0.125	0.25	0		30381	31325	0	842	762	0	0.0625	0	0	0	0	0	0.0625	0	0
1699	36293		910	762	2	36293		36293	0	910	762	2	910	MULT59	439	M	0	0	0	0.25	0.25	0		762	377	387	F	0	0.125	0.5	0.125	0.25	0		35349	36293	0	910	762	0	0.0625	0	0	0	0	0	0.0625	0	0
1700	2166		390	763	2	2166		2166	0	390	763	2	390	323	245	M	0	0	0	0.25	0.625	0.125		763	377	494	F	0	0.0625	0.5	0.3125	0.125	0		1222	2166	0	390	763	0	0.03125	0	0	0.125	0	0	0.03125	0.125	0
1701	4758		488	763	2	4758		4758	0	488	763	2	488	323	245	M	0	0	0	0.25	0.625	0.125		763	377	494	F	0	0.0625	0.5	0.3125	0.125	0		3814	4758	0	488	763	0	0.03125	0	0	0.125	0	0	0.03125	0.125	0
1702	9294		563	763	2	9294		9294	0	563	763	2	563	415	371	M	0	0	0	0	1	0		763	377	494	F	0	0.0625	0.5	0.3125	0.125	0		8350	9294	0	563	763	0	0.03125	0	0	0.125	0	0	0.03125	0	0
1703	11238		586	763	2	11238		11238	0	586	763	2	586	399	414	M	0	0	0	0	1	0		763	377	494	F	0	0.0625	0.5	0.3125	0.125	0		10294	11238	0	586	763	0	0.03125	0	0	0.125	0	0	0.03125	0	0
1704	12318		595	763	2	12318		12318	0	595	763	2	595	458	473	M	0	0	0	0.25	0.75	0		763	377	494	F	0	0.0625	0.5	0.3125	0.125	0		11374	12318	0	595	763	0	0.03125	0	0	0.125	0.125	0	0.03125	0	0
1705	13182		607	763	2	13182		13182	0	607	763	2	607	369	516	M	0	0.25	0.25	0	0.5	0		763	377	494	F	0	0.0625	0.5	0.3125	0.125	0		12238	13182	0	607	763	0	0.03125	0.125	0	0.125	0	0	0.03125	0	0
1706	14478		620	763	2	14478		14478	0	620	763	2	620	455	504	M	0	0	0.25	0.5	0.25	0		763	377	494	F	0	0.0625	0.5	0.3125	0.125	0		13534	14478	0	620	763	0	0.03125	0	0	0.125	0	0	0.03125	0	0
1707	19446		689	763	2	19446		19446	0	689	763	2	689	502	495	M	0	0	0	0.25	0.75	0		763	377	494	F	0	0.0625	0.5	0.3125	0.125	0		18502	19446	0	689	763	0	0.03125	0	0	0.125	0	0.125	0.03125	0	0
1708	19662		690	763	2	19662		19662	0	690	763	2	690	502	495	M	0	0	0	0.25	0.75	0		763	377	494	F	0	0.0625	0.5	0.3125	0.125	0		18718	19662	0	690	763	0	0.03125	0	0	0.125	0	0.125	0.03125	0	0
1709	24630		747	763	2	24630		24630	0	747	763	2	747	503	474	M	0	0	0	0.25	0.75	0		763	377	494	F	0	0.0625	0.5	0.3125	0.125	0		23686	24630	0	747	763	0	0.03125	0	0	0.125	0.125	0	0.03125	0	0
1710	25062		749	763	2	25062		25062	0	749	763	2	749	415	371	M	0	0	0	0	1	0		763	377	494	F	0	0.0625	0.5	0.3125	0.125	0		24118	25062	0	749	763	0	0.03125	0	0	0.125	0	0	0.03125	0	0
1711	26790		772	763	2	26790		26790	0	772	763	2	772	502	557	M	0	0	0	0.25	0.75	0		763	377	494	F	0	0.0625	0.5	0.3125	0.125	0		25846	26790	0	772	763	0	0.03125	0	0	0.125	0	0.125	0.03125	0	0
1712	31326		842	763	2	31326		31326	0	842	763	2	842	415	371	M	0	0	0	0	1	0		763	377	494	F	0	0.0625	0.5	0.3125	0.125	0		30382	31326	0	842	763	0	0.03125	0	0	0.125	0	0	0.03125	0	0
1713	1520		342	765	2	1520		1520	0	342	765	2	342	WILD	WILD	M	0	0	0	0	1	0		765	WILD	WILD	F	0	0	0	1	0	0		576	1520	0	342	765	0	0	0	0	0	0	0	0	0	0
1714	25712		753	765	2	25712		25712	0	753	765	2	753	MULT22	562	M	0	0	0.25	0	0.25	0		765	WILD	WILD	F	0	0	0	1	0	0		24768	25712	0	753	765	0	0	0	0	0	0	0	0	0	0
1715	36512		912	765	2	36512		36512	0	912	765	2	912	624	562	M	0	0	0.75	0	0.25	0		765	WILD	WILD	F	0	0	0	1	0	0		35568	36512	0	912	765	0	0	0	0	0	0	0	0	0	0
1716	1738		377	771	2	1738		1738	0	377	771	2	377	WILD	WILD	M	0	0	1	0	0	0		771	502	557	F	0	0	0	0.25	0.75	0		794	1738	0	377	771	0	0	0	0	0	0	0.125	0	0	0
1717	2170		390	771	2	2170		2170	0	390	771	2	390	323	245	M	0	0	0	0.25	0.625	0.125		771	502	557	F	0	0	0	0.25	0.75	0		1226	2170	0	390	771	0	0	0	0	0	0	0.125	0	0.125	0
1718	4762		488	771	2	4762		4762	0	488	771	2	488	323	245	M	0	0	0	0.25	0.625	0.125		771	502	557	F	0	0	0	0.25	0.75	0		3818	4762	0	488	771	0	0	0	0	0	0	0.125	0	0.125	0
1719	5626		503	771	2	5626		5626	0	503	771	2	503	WILD	WILD	M	0	0	0	0	1	0		771	502	557	F	0	0	0	0.25	0.75	0		4682	5626	0	503	771	0	0	0	0	0	0	0.125	0	0	0
1720	6706		519	771	2	6706		6706	0	519	771	2	519	287	314	M	0.25	0	0	0.5	0.25	0		771	502	557	F	0	0	0	0.25	0.75	0		5762	6706	0	519	771	0	0	0	0	0.25	0	0.125	0	0	0
1721	6922		520	771	2	6922		6922	0	520	771	2	520	287	314	M	0.25	0	0	0.5	0.25	0		771	502	557	F	0	0	0	0.25	0.75	0		5978	6922	0	520	771	0	0	0	0	0.25	0	0.125	0	0	0
1722	11890		592	771	2	11890		11890	0	592	771	2	592	467	407	M	0	0.375	0	0.625	0	0		771	502	557	F	0	0	0	0.25	0.75	0		10946	11890	0	592	771	0.125	0.0625	0	0	0.125	0.125	0.125	0.0625	0	0
1723	13834		613	771	2	13834		13834	0	613	771	2	613	424	374	M	0	0.5	0	0	0.5	0		771	502	557	F	0	0	0	0.25	0.75	0		12890	13834	0	613	771	0	0	0.25	0	0	0	0.125	0	0	0
1724	14482		620	771	2	14482		14482	0	620	771	2	620	455	504	M	0	0	0.25	0.5	0.25	0		771	502	557	F	0	0	0	0.25	0.75	0		13538	14482	0	620	771	0	0	0	0	0	0	0.125	0	0	0
1725	17290		649	771	2	17290		17290	0	649	771	2	649	461	452	M	0.125	0.0625	0	0.5625	0.25	0		771	502	557	F	0	0	0	0.25	0.75	0		16346	17290	0	649	771	0	0.03125	0	0	0	0.125	0.125	0.03125	0	0
1726	20746		713	771	2	20746		20746	0	713	771	2	713	377	509	M	0	0	0.75	0	0.25	0		771	502	557	F	0	0	0	0.25	0.75	0		19802	20746	0	713	771	0	0	0	0	0	0	0.125	0	0	0
1727	20962		714	771	2	20962		20962	0	714	771	2	714	503	418	M	0	0	0.5	0	0.5	0		771	502	557	F	0	0	0	0.25	0.75	0		20018	20962	0	714	771	0	0	0	0	0	0	0.125	0	0	0
1728	21178		715	771	2	21178		21178	0	715	771	2	715	377	494	M	0	0.0625	0.5	0.3125	0.125	0		771	502	557	F	0	0	0	0.25	0.75	0		20234	21178	0	715	771	0	0.03125	0	0	0.125	0	0.125	0.03125	0	0
1729	22474		726	771	2	22474		22474	0	726	771	2	726	377	362	M	0	0.125	0.5	0.125	0.25	0		771	502	557	F	0	0	0	0.25	0.75	0		21530	22474	0	726	771	0	0.0625	0	0	0	0	0.125	0.0625	0	0
1730	23770		743	771	2	23770		23770	0	743	771	2	743	377	418	M	0	0	1	0	0	0		771	502	557	F	0	0	0	0.25	0.75	0		22826	23770	0	743	771	0	0	0	0	0	0	0.125	0	0	0
1731	24634		747	771	2	24634		24634	0	747	771	2	747	503	474	M	0	0	0	0.25	0.75	0		771	502	557	F	0	0	0	0.25	0.75	0		23690	24634	0	747	771	0	0	0	0	0	0.125	0.125	0	0	0
1732	26362		769	771	2	26362		26362	0	769	771	2	769	386	425	M	0.375	0.25	0	0.25	0.125	0		771	502	557	F	0	0	0	0.25	0.75	0		25418	26362	0	769	771	0.125	0	0	0	0	0.125	0.125	0	0	0
1733	26578		770	771	2	26578		26578	0	770	771	2	770	520	401	M	0.125	0.125	0	0.375	0.375	0		771	502	557	F	0	0	0	0.25	0.75	0		25634	26578	0	770	771	0	0.0625	0	0	0.125	0	0.125	0.0625	0	0
1734	28954		792	771	2	28954		28954	0	792	771	2	792	519	576	M	0.125	0.125	0.25	0.375	0.125	0		771	502	557	F	0	0	0	0.25	0.75	0		28010	28954	0	792	771	0	0.0625	0	0	0.125	0	0.125	0.0625	0	0
1735	29170		793	771	2	29170		29170	0	793	771	2	793	519	576	M	0.125	0.125	0.25	0.375	0.125	0		771	502	557	F	0	0	0	0.25	0.75	0		28226	29170	0	793	771	0	0.0625	0	0	0.125	0	0.125	0.0625	0	0
1736	33706		879	771	2	33706		33706	0	879	771	2	879	488	712	M	0	0	0.25	0.125	0.5625	0.0625		771	502	557	F	0	0	0	0.25	0.75	0		32762	33706	0	879	771	0	0	0	0	0	0	0.125	0	0.0625	0
1737	36082		906	771	2	36082		36082	0	906	771	2	906	519	576	M	0.125	0.125	0.25	0.375	0.125	0		771	502	557	F	0	0	0	0.25	0.75	0		35138	36082	0	906	771	0	0.0625	0	0	0.125	0	0.125	0.0625	0	0
1738	1743		377	784	2	1743		1743	0	377	784	2	377	WILD	WILD	M	0	0	1	0	0	0		784	502	403	F	0	0	0	0.125	0.8125	0.0625		799	1743	0	377	784	0	0	0	0	0	0	0	0	0.0625	0
1739	1959		386	784	2	1959		1959	0	386	784	2	386	343	312	M	0.5	0.5	0	0	0	0		784	502	403	F	0	0	0	0.125	0.8125	0.0625		1015	1959	0	386	784	0.25	0	0	0	0	0	0	0	0.0625	0
1740	4335		461	784	2	4335		4335	0	461	784	2	461	306	362	M	0	0.125	0	0.625	0.25	0		784	502	403	F	0	0	0	0.125	0.8125	0.0625		3391	4335	0	461	784	0	0.0625	0	0	0	0	0	0.0625	0.0625	0
1741	4551		466	784	2	4551		4551	0	466	784	2	466	231	253	M	0	0	0	0	1	0		784	502	403	F	0	0	0	0.125	0.8125	0.0625		3607	4551	0	466	784	0	0	0	0	0	0	0	0	0.0625	0
1742	5847		510	784	2	5847		5847	0	510	784	2	510	329	418	M	0	0	0.5	0	0.5	0		784	502	403	F	0	0	0	0.125	0.8125	0.0625		4903	5847	0	510	784	0	0	0	0	0	0	0	0	0.0625	0
1743	7575		526	784	2	7575		7575	0	526	784	2	526	329	446	M	0	0	0	0.5	0.5	0		784	502	403	F	0	0	0	0.125	0.8125	0.0625		6631	7575	0	526	784	0	0	0	0	0	0	0.25	0	0.0625	0
1744	10599		582	784	2	10599		10599	0	582	784	2	582	327	476	M	0	0	0	0	1	0		784	502	403	F	0	0	0	0.125	0.8125	0.0625		9655	10599	0	582	784	0	0	0	0	0	0	0	0	0.0625	0
1745	12975		606	784	2	12975		12975	0	606	784	2	606	424	544	M	0.5	0	0	0	0.5	0		784	502	403	F	0	0	0	0.125	0.8125	0.0625		12031	12975	0	606	784	0	0	0	0	0	0	0	0	0.0625	0
1746	13407		609	784	2	13407		13407	0	609	784	2	609	357	511	M	0	0	0	0.5	0.5	0		784	502	403	F	0	0	0	0.125	0.8125	0.0625		12463	13407	0	609	784	0	0	0	0	0	0	0	0	0.0625	0
1747	13839		613	784	2	13839		13839	0	613	784	2	613	424	374	M	0	0.5	0	0	0.5	0		784	502	403	F	0	0	0	0.125	0.8125	0.0625		12895	13839	0	613	784	0	0	0.25	0	0	0	0	0	0.0625	0
1748	17295		649	784	2	17295		17295	0	649	784	2	649	461	452	M	0.125	0.0625	0	0.5625	0.25	0		784	502	403	F	0	0	0	0.125	0.8125	0.0625		16351	17295	0	649	784	0	0.03125	0	0	0	0.125	0	0.03125	0.0625	0
1749	20535		711	784	2	20535		20535	0	711	784	2	711	342	522	M	0.125	0.25	0	0.125	0.5	0		784	502	403	F	0	0	0	0.125	0.8125	0.0625		19591	20535	0	711	784	0.0625	0.0625	0	0	0	0	0	0.0625	0.0625	0
1750	20751		713	784	2	20751		20751	0	713	784	2	713	377	509	M	0	0	0.75	0	0.25	0		784	502	403	F	0	0	0	0.125	0.8125	0.0625		19807	20751	0	713	784	0	0	0	0	0	0	0	0	0.0625	0
1751	21831		719	784	2	21831		21831	0	719	784	2	719	424	581	M	0	0	0	0	1	0		784	502	403	F	0	0	0	0.125	0.8125	0.0625		20887	21831	0	719	784	0	0	0	0	0	0	0	0	0.0625	0
1752	22263		724	784	2	22263		22263	0	724	784	2	724	342	523	M	0.125	0.25	0	0.125	0.5	0		784	502	403	F	0	0	0	0.125	0.8125	0.0625		21319	22263	0	724	784	0.0625	0.0625	0	0	0	0	0	0.0625	0.0625	0
1753	22695		731	784	2	22695		22695	0	731	784	2	731	461	452	M	0.125	0.0625	0	0.5625	0.25	0		784	502	403	F	0	0	0	0.125	0.8125	0.0625		21751	22695	0	731	784	0	0.03125	0	0	0	0.125	0	0.03125	0.0625	0
1754	23127		736	784	2	23127		23127	0	736	784	2	736	377	561	M	0.25	0.125	0.5	0	0.125	0		784	502	403	F	0	0	0	0.125	0.8125	0.0625		22183	23127	0	736	784	0.0625	0	0	0	0	0	0	0	0.0625	0
1755	26367		769	784	2	26367		26367	0	769	784	2	769	386	425	M	0.375	0.25	0	0.25	0.125	0		784	502	403	F	0	0	0	0.125	0.8125	0.0625		25423	26367	0	769	784	0.125	0	0	0	0	0.125	0	0	0.0625	0
1756	28095		787	784	2	28095		28095	0	787	784	2	787	342	561	M	0.25	0.125	0	0	0.625	0		784	502	403	F	0	0	0	0.125	0.8125	0.0625		27151	28095	0	787	784	0.0625	0	0	0	0	0	0	0	0.0625	0
1757	28311		788	784	2	28311		28311	0	788	784	2	788	342	561	M	0.25	0.125	0	0	0.625	0		784	502	403	F	0	0	0	0.125	0.8125	0.0625		27367	28311	0	788	784	0.0625	0	0	0	0	0	0	0	0.0625	0
1758	36951		917	784	2	36951		36951	0	917	784	2	917	MULT61	523	M	0.125	0.25	0	0.125	0	0		784	502	403	F	0	0	0	0.125	0.8125	0.0625		36007	36951	0	917	784	0.0625	0.0625	0	0	0	0	0	0.0625	0.0625	0
1759	39543		939	784	2	39543		39543	0	939	784	2	939	661	694	M	0	0	0	0	1	0		784	502	403	F	0	0	0	0.125	0.8125	0.0625		38599	39543	0	939	784	0	0	0	0	0	0	0	0	0.0625	0
1760	1528		342	791	2	1528		1528	0	342	791	2	342	WILD	WILD	M	0	0	0	0	1	0		791	579	572	F	0	0	0	0.875	0.125	0		584	1528	0	342	791	0	0	0	0	0	0	0.0625	0	0	0
1761	4336		461	791	2	4336		4336	0	461	791	2	461	306	362	M	0	0.125	0	0.625	0.25	0		791	579	572	F	0	0	0	0.875	0.125	0		3392	4336	0	461	791	0	0.0625	0	0	0	0	0.0625	0.0625	0	0
1762	5416		502	791	2	5416		5416	0	502	791	2	502	WILD	WILD	M	0	0	0	0	1	0		791	579	572	F	0	0	0	0.875	0.125	0		4472	5416	0	502	791	0	0	0	0	0	0	0.0625	0	0	0
1763	12976		606	791	2	12976		12976	0	606	791	2	606	424	544	M	0.5	0	0	0	0.5	0		791	579	572	F	0	0	0	0.875	0.125	0		12032	12976	0	606	791	0	0	0	0	0	0	0.0625	0	0	0
1764	14920		623	791	2	14920		14920	0	623	791	2	623	WILD	WILD	M	0	0	0	0	1	0		791	579	572	F	0	0	0	0.875	0.125	0		13976	14920	0	623	791	0	0	0	0	0	0	0.0625	0	0	0
1765	15136		624	791	2	15136		15136	0	624	791	2	624	WILD	WILD	M	0	0	1	0	0	0		791	579	572	F	0	0	0	0.875	0.125	0		14192	15136	0	624	791	0	0	0	0	0	0	0.0625	0	0	0
1766	17512		661	791	2	17512		17512	0	661	791	2	661	WILD	WILD	M	0	0	0	0	1	0		791	579	572	F	0	0	0	0.875	0.125	0		16568	17512	0	661	791	0	0	0	0	0	0	0.0625	0	0	0
1767	20536		711	791	2	20536		20536	0	711	791	2	711	342	522	M	0.125	0.25	0	0.125	0.5	0		791	579	572	F	0	0	0	0.875	0.125	0		19592	20536	0	711	791	0.0625	0.0625	0	0	0	0	0.0625	0.0625	0	0
1768	21832		719	791	2	21832		21832	0	719	791	2	719	424	581	M	0	0	0	0	1	0		791	579	572	F	0	0	0	0.875	0.125	0		20888	21832	0	719	791	0	0	0	0	0	0	0.0625	0	0	0
1769	22264		724	791	2	22264		22264	0	724	791	2	724	342	523	M	0.125	0.25	0	0.125	0.5	0		791	579	572	F	0	0	0	0.875	0.125	0		21320	22264	0	724	791	0.0625	0.0625	0	0	0	0	0.0625	0.0625	0	0
1770	32416		865	791	2	32416		32416	0	865	791	2	865	MULT49	581	M	0	0	0	0	0.5	0		791	579	572	F	0	0	0	0.875	0.125	0		31472	32416	0	865	791	0	0	0	0	0	0	0.0625	0	0	0
1771	39328		938	791	2	39328		39328	0	938	791	2	938	661	702	M	0	0	0	0	1	0		791	579	572	F	0	0	0	0.875	0.125	0		38384	39328	0	938	791	0	0	0	0	0	0	0.0625	0	0	0
1772	39544		939	791	2	39544		39544	0.0078125	939	791	2	939	661	694	M	0	0	0	0	1	0		791	579	572	F	0	0	0	0.875	0.125	0		38600	39544	0.0078125	939	791	0	0	0	0	0	0	0.0625	0	0	0
1773	1745		377	794	2	1745		1745	0	377	794	2	377	WILD	WILD	M	0	0	1	0	0	0		794	502	495	F	0	0	0	0.25	0.75	0		801	1745	0	377	794	0	0	0	0	0	0	0.125	0	0	0
1774	1961		386	794	2	1961		1961	0	386	794	2	386	343	312	M	0.5	0.5	0	0	0	0		794	502	495	F	0	0	0	0.25	0.75	0		1017	1961	0	386	794	0.25	0	0	0	0	0	0.125	0	0	0
1775	2177		390	794	2	2177		2177	0	390	794	2	390	323	245	M	0	0	0	0.25	0.625	0.125		794	502	495	F	0	0	0	0.25	0.75	0		1233	2177	0	390	794	0	0	0	0	0	0	0.125	0	0.125	0
1776	4553		466	794	2	4553		4553	0	466	794	2	466	231	253	M	0	0	0	0	1	0		794	502	495	F	0	0	0	0.25	0.75	0		3609	4553	0	466	794	0	0	0	0	0	0	0.125	0	0	0
1777	4769		488	794	2	4769		4769	0	488	794	2	488	323	245	M	0	0	0	0.25	0.625	0.125		794	502	495	F	0	0	0	0.25	0.75	0		3825	4769	0	488	794	0	0	0	0	0	0	0.125	0	0.125	0
1778	5633		503	794	2	5633		5633	0	503	794	2	503	WILD	WILD	M	0	0	0	0	1	0		794	502	495	F	0	0	0	0.25	0.75	0		4689	5633	0	503	794	0	0	0	0	0	0	0.125	0	0	0
1779	6713		519	794	2	6713		6713	0	519	794	2	519	287	314	M	0.25	0	0	0.5	0.25	0		794	502	495	F	0	0	0	0.25	0.75	0		5769	6713	0	519	794	0	0	0	0	0.25	0	0.125	0	0	0
1780	6929		520	794	2	6929		6929	0	520	794	2	520	287	314	M	0.25	0	0	0.5	0.25	0		794	502	495	F	0	0	0	0.25	0.75	0		5985	6929	0	520	794	0	0	0	0	0.25	0	0.125	0	0	0
1781	11897		592	794	2	11897		11897	0	592	794	2	592	467	407	M	0	0.375	0	0.625	0	0		794	502	495	F	0	0	0	0.25	0.75	0		10953	11897	0	592	794	0.125	0.0625	0	0	0.125	0.125	0.125	0.0625	0	0
1782	13841		613	794	2	13841		13841	0	613	794	2	613	424	374	M	0	0.5	0	0	0.5	0		794	502	495	F	0	0	0	0.25	0.75	0		12897	13841	0	613	794	0	0	0.25	0	0	0	0.125	0	0	0
1783	17297		649	794	2	17297		17297	0	649	794	2	649	461	452	M	0.125	0.0625	0	0.5625	0.25	0		794	502	495	F	0	0	0	0.25	0.75	0		16353	17297	0	649	794	0	0.03125	0	0	0	0.125	0.125	0.03125	0	0
1784	20969		714	794	2	20969		20969	0	714	794	2	714	503	418	M	0	0	0.5	0	0.5	0		794	502	495	F	0	0	0	0.25	0.75	0		20025	20969	0	714	794	0	0	0	0	0	0	0.125	0	0	0
1785	21185		715	794	2	21185		21185	0	715	794	2	715	377	494	M	0	0.0625	0.5	0.3125	0.125	0		794	502	495	F	0	0	0	0.25	0.75	0		20241	21185	0	715	794	0	0.03125	0	0	0.125	0	0.125	0.03125	0	0
1786	22481		726	794	2	22481		22481	0	726	794	2	726	377	362	M	0	0.125	0.5	0.125	0.25	0		794	502	495	F	0	0	0	0.25	0.75	0		21537	22481	0	726	794	0	0.0625	0	0	0	0	0.125	0.0625	0	0
1787	22697		731	794	2	22697		22697	0	731	794	2	731	461	452	M	0.125	0.0625	0	0.5625	0.25	0		794	502	495	F	0	0	0	0.25	0.75	0		21753	22697	0	731	794	0	0.03125	0	0	0	0.125	0.125	0.03125	0	0
1788	23129		736	794	2	23129		23129	0	736	794	2	736	377	561	M	0.25	0.125	0.5	0	0.125	0		794	502	495	F	0	0	0	0.25	0.75	0		22185	23129	0	736	794	0.0625	0	0	0	0	0	0.125	0	0	0
1789	23777		743	794	2	23777		23777	0	743	794	2	743	377	418	M	0	0	1	0	0	0		794	502	495	F	0	0	0	0.25	0.75	0		22833	23777	0	743	794	0	0	0	0	0	0	0.125	0	0	0
1790	24641		747	794	2	24641		24641	0	747	794	2	747	503	474	M	0	0	0	0.25	0.75	0		794	502	495	F	0	0	0	0.25	0.75	0		23697	24641	0	747	794	0	0	0	0	0	0.125	0.125	0	0	0
1791	26369		769	794	2	26369		26369	0	769	794	2	769	386	425	M	0.375	0.25	0	0.25	0.125	0		794	502	495	F	0	0	0	0.25	0.75	0		25425	26369	0	769	794	0.125	0	0	0	0	0.125	0.125	0	0	0
1792	26585		770	794	2	26585		26585	0	770	794	2	770	520	401	M	0.125	0.125	0	0.375	0.375	0		794	502	495	F	0	0	0	0.25	0.75	0		25641	26585	0	770	794	0	0.0625	0	0	0.125	0	0.125	0.0625	0	0
1793	28961		792	794	2	28961		28961	0	792	794	2	792	519	576	M	0.125	0.125	0.25	0.375	0.125	0		794	502	495	F	0	0	0	0.25	0.75	0		28017	28961	0	792	794	0	0.0625	0	0	0.125	0	0.125	0.0625	0	0
1794	29177		793	794	2	29177		29177	0	793	794	2	793	519	576	M	0.125	0.125	0.25	0.375	0.125	0		794	502	495	F	0	0	0	0.25	0.75	0		28233	29177	0	793	794	0	0.0625	0	0	0.125	0	0.125	0.0625	0	0
1795	31985		857	794	2	31985		31985	0	857	794	2	857	MULT43	523	M	0.125	0.25	0	0.125	0	0		794	502	495	F	0	0	0	0.25	0.75	0		31041	31985	0	857	794	0.0625	0.0625	0	0	0	0	0.125	0.0625	0	0
1796	32201		858	794	2	32201		32201	0	858	794	2	858	MULT44	523	M	0.125	0.25	0	0.125	0	0		794	502	495	F	0	0	0	0.25	0.75	0		31257	32201	0	858	794	0.0625	0.0625	0	0	0	0	0.125	0.0625	0	0
1797	33713		879	794	2	33713		33713	0	879	794	2	879	488	712	M	0	0	0.25	0.125	0.5625	0.0625		794	502	495	F	0	0	0	0.25	0.75	0		32769	33713	0	879	794	0	0	0	0	0	0	0.125	0	0.0625	0
1798	36089		906	794	2	36089		36089	0	906	794	2	906	519	576	M	0.125	0.125	0.25	0.375	0.125	0		794	502	495	F	0	0	0	0.25	0.75	0		35145	36089	0	906	794	0	0.0625	0	0	0.125	0	0.125	0.0625	0	0
1799	38033		926	794	2	38033		38033	0	926	794	2	926	488	596	M	0	0	0	0.125	0.8125	0.0625		794	502	495	F	0	0	0	0.25	0.75	0		37089	38033	0	926	794	0	0	0	0	0	0	0.125	0	0.0625	0
1800	1746		377	796	2	1746		1746	0	377	796	2	377	WILD	WILD	M	0	0	1	0	0	0		796	386	362	F	0.25	0.375	0	0.125	0.25	0		802	1746	0	377	796	0.125	0.0625	0	0	0	0	0	0.0625	0	0
1801	2178		390	796	2	2178		2178	0	390	796	2	390	323	245	M	0	0	0	0.25	0.625	0.125		796	386	362	F	0.25	0.375	0	0.125	0.25	0		1234	2178	0	390	796	0.125	0.0625	0	0	0	0	0	0.0625	0.125	0
1802	4554		466	796	2	4554		4554	0	466	796	2	466	231	253	M	0	0	0	0	1	0		796	386	362	F	0.25	0.375	0	0.125	0.25	0		3610	4554	0	466	796	0.125	0.0625	0	0	0	0	0	0.0625	0	0
1803	4770		488	796	2	4770		4770	0	488	796	2	488	323	245	M	0	0	0	0.25	0.625	0.125		796	386	362	F	0.25	0.375	0	0.125	0.25	0		3826	4770	0	488	796	0.125	0.0625	0	0	0	0	0	0.0625	0.125	0
1804	5634		503	796	2	5634		5634	0	503	796	2	503	WILD	WILD	M	0	0	0	0	1	0		796	386	362	F	0.25	0.375	0	0.125	0.25	0		4690	5634	0	503	796	0.125	0.0625	0	0	0	0	0	0.0625	0	0
1805	6714		519	796	2	6714		6714	0	519	796	2	519	287	314	M	0.25	0	0	0.5	0.25	0		796	386	362	F	0.25	0.375	0	0.125	0.25	0		5770	6714	0	519	796	0.125	0.0625	0	0	0.25	0	0	0.0625	0	0
1806	6930		520	796	2	6930		6930	0	520	796	2	520	287	314	M	0.25	0	0	0.5	0.25	0		796	386	362	F	0.25	0.375	0	0.125	0.25	0		5986	6930	0	520	796	0.125	0.0625	0	0	0.25	0	0	0.0625	0	0
1807	8226		532	796	2	8226		8226	0	532	796	2	532	394	414	M	0	0	0	0	1	0		796	386	362	F	0.25	0.375	0	0.125	0.25	0		7282	8226	0	532	796	0.125	0.0625	0	0	0	0	0	0.0625	0	0
1808	8442		536	796	2	8442		8442	0	536	796	2	536	287	425	M	0.125	0	0	0.75	0.125	0		796	386	362	F	0.25	0.375	0	0.125	0.25	0		7498	8442	0	536	796	0.125	0.0625	0	0	0.25	0.125	0	0.0625	0	0
1809	9306		563	796	2	9306		9306	0	563	796	2	563	415	371	M	0	0	0	0	1	0		796	386	362	F	0.25	0.375	0	0.125	0.25	0		8362	9306	0	563	796	0.125	0.0625	0	0	0	0	0	0.0625	0	0
1810	11250		586	796	2	11250		11250	0	586	796	2	586	399	414	M	0	0	0	0	1	0		796	386	362	F	0.25	0.375	0	0.125	0.25	0		10306	11250	0	586	796	0.125	0.0625	0	0	0	0	0	0.0625	0	0
1811	12330		595	796	2	12330		12330	0	595	796	2	595	458	473	M	0	0	0	0.25	0.75	0		796	386	362	F	0.25	0.375	0	0.125	0.25	0		11386	12330	0	595	796	0.125	0.0625	0	0	0	0.125	0	0.0625	0	0
1812	13194		607	796	2	13194		13194	0	607	796	2	607	369	516	M	0	0.25	0.25	0	0.5	0		796	386	362	F	0.25	0.375	0	0.125	0.25	0		12250	13194	0	607	796	0.125	0.0625	0.125	0	0	0	0	0.0625	0	0
1813	13842		613	796	2	13842		13842	0	613	796	2	613	424	374	M	0	0.5	0	0	0.5	0		796	386	362	F	0.25	0.375	0	0.125	0.25	0		12898	13842	0	613	796	0.125	0.0625	0.25	0	0	0	0	0.0625	0	0
1814	14490		620	796	2	14490		14490	0	620	796	2	620	455	504	M	0	0	0.25	0.5	0.25	0		796	386	362	F	0.25	0.375	0	0.125	0.25	0		13546	14490	0	620	796	0.125	0.0625	0	0	0	0	0	0.0625	0	0
1815	18162		668	796	2	18162		18162	0	668	796	2	668	503	487	M	0	0	0	0	1	0		796	386	362	F	0.25	0.375	0	0.125	0.25	0		17218	18162	0	668	796	0.125	0.0625	0	0	0	0	0	0.0625	0	0
1816	18378		669	796	2	18378		18378	0	669	796	2	669	503	487	M	0	0	0	0	1	0		796	386	362	F	0.25	0.375	0	0.125	0.25	0		17434	18378	0	669	796	0.125	0.0625	0	0	0	0	0	0.0625	0	0
1817	19026		685	796	2	19026		19026	0	685	796	2	685	526	514	M	0	0	0	0.25	0.75	0		796	386	362	F	0.25	0.375	0	0.125	0.25	0		18082	19026	0	685	796	0.125	0.0625	0	0	0	0	0.125	0.0625	0	0
1818	19458		689	796	2	19458		19458	0	689	796	2	689	502	495	M	0	0	0	0.25	0.75	0		796	386	362	F	0.25	0.375	0	0.125	0.25	0		18514	19458	0	689	796	0.125	0.0625	0	0	0	0	0.125	0.0625	0	0
1819	19674		690	796	2	19674		19674	0	690	796	2	690	502	495	M	0	0	0	0.25	0.75	0		796	386	362	F	0.25	0.375	0	0.125	0.25	0		18730	19674	0	690	796	0.125	0.0625	0	0	0	0	0.125	0.0625	0	0
1820	20754		713	796	2	20754		20754	0	713	796	2	713	377	509	M	0	0	0.75	0	0.25	0		796	386	362	F	0.25	0.375	0	0.125	0.25	0		19810	20754	0	713	796	0.125	0.0625	0	0	0	0	0	0.0625	0	0
1821	20970		714	796	2	20970		20970	0	714	796	2	714	503	418	M	0	0	0.5	0	0.5	0		796	386	362	F	0.25	0.375	0	0.125	0.25	0		20026	20970	0	714	796	0.125	0.0625	0	0	0	0	0	0.0625	0	0
1822	23778		743	796	2	23778		23778	0	743	796	2	743	377	418	M	0	0	1	0	0	0		796	386	362	F	0.25	0.375	0	0.125	0.25	0		22834	23778	0	743	796	0.125	0.0625	0	0	0	0	0	0.0625	0	0
1823	24642		747	796	2	24642		24642	0	747	796	2	747	503	474	M	0	0	0	0.25	0.75	0		796	386	362	F	0.25	0.375	0	0.125	0.25	0		23698	24642	0	747	796	0.125	0.0625	0	0	0	0.125	0	0.0625	0	0
1824	25074		749	796	2	25074		25074	0	749	796	2	749	415	371	M	0	0	0	0	1	0		796	386	362	F	0.25	0.375	0	0.125	0.25	0		24130	25074	0	749	796	0.125	0.0625	0	0	0	0	0	0.0625	0	0
1825	26802		772	796	2	26802		26802	0	772	796	2	772	502	557	M	0	0	0	0.25	0.75	0		796	386	362	F	0.25	0.375	0	0.125	0.25	0		25858	26802	0	772	796	0.125	0.0625	0	0	0	0	0.125	0.0625	0	0
1826	27234		778	796	2	27234		27234	0	778	796	2	778	488	568	M	0	0.25	0	0.125	0.5625	0.0625		796	386	362	F	0.25	0.375	0	0.125	0.25	0		26290	27234	0	778	796	0.125	0.0625	0.125	0	0	0	0	0.0625	0.0625	0
1827	28530		789	796	2	28530		28530	0	789	796	2	789	526	514	M	0	0	0	0.25	0.75	0		796	386	362	F	0.25	0.375	0	0.125	0.25	0		27586	28530	0	789	796	0.125	0.0625	0	0	0	0	0.125	0.0625	0	0
1828	29826		807	796	2	29826		29826	0	807	796	2	807	502	596	M	0	0	0	0	1	0		796	386	362	F	0.25	0.375	0	0.125	0.25	0		28882	29826	0	807	796	0.125	0.0625	0	0	0	0	0	0.0625	0	0
1829	31338		842	796	2	31338		31338	0	842	796	2	842	415	371	M	0	0	0	0	1	0		796	386	362	F	0.25	0.375	0	0.125	0.25	0		30394	31338	0	842	796	0.125	0.0625	0	0	0	0	0	0.0625	0	0
1830	33714		879	796	2	33714		33714	0	879	796	2	879	488	712	M	0	0	0.25	0.125	0.5625	0.0625		796	386	362	F	0.25	0.375	0	0.125	0.25	0		32770	33714	0	879	796	0.125	0.0625	0	0	0	0	0	0.0625	0.0625	0
1831	34146		887	796	2	34146		34146	0	887	796	2	887	526	514	M	0	0	0	0.25	0.75	0		796	386	362	F	0.25	0.375	0	0.125	0.25	0		33202	34146	0	887	796	0.125	0.0625	0	0	0	0	0.125	0.0625	0	0
1832	34362		890	796	2	34362		34362	0	890	796	2	890	503	641	M	0	0	0	0	1	0		796	386	362	F	0.25	0.375	0	0.125	0.25	0		33418	34362	0	890	796	0.125	0.0625	0	0	0	0	0	0.0625	0	0
1833	36306		910	796	2	36306		36306	0	910	796	2	910	MULT59	439	M	0	0	0	0.25	0.25	0		796	386	362	F	0.25	0.375	0	0.125	0.25	0		35362	36306	0	910	796	0.125	0.0625	0	0	0	0	0	0.0625	0	0
1834	38034		926	796	2	38034		38034	0	926	796	2	926	488	596	M	0	0	0	0.125	0.8125	0.0625		796	386	362	F	0.25	0.375	0	0.125	0.25	0		37090	38034	0	926	796	0.125	0.0625	0	0	0	0	0	0.0625	0.0625	0
1835	38466		931	796	2	38466		38466	0	931	796	2	931	488	568	M	0	0.25	0	0.125	0.5625	0.0625		796	386	362	F	0.25	0.375	0	0.125	0.25	0		37522	38466	0	931	796	0.125	0.0625	0.125	0	0	0	0	0.0625	0.0625	0
1836	38682		933	796	2	38682		38682	0	933	796	2	933	502	432	M	0	0	0	0	1	0		796	386	362	F	0.25	0.375	0	0.125	0.25	0		37738	38682	0	933	796	0.125	0.0625	0	0	0	0	0	0.0625	0	0
1837	2179		390	800	2	2179		2179	0	390	800	2	390	323	245	M	0	0	0	0.25	0.625	0.125		800	503	474	F	0	0	0	0.25	0.75	0		1235	2179	0	390	800	0	0	0	0	0	0.125	0	0	0.125	0
1838	4771		488	800	2	4771		4771	0	488	800	2	488	323	245	M	0	0	0	0.25	0.625	0.125		800	503	474	F	0	0	0	0.25	0.75	0		3827	4771	0	488	800	0	0	0	0	0	0.125	0	0	0.125	0
1839	6715		519	800	2	6715		6715	0	519	800	2	519	287	314	M	0.25	0	0	0.5	0.25	0		800	503	474	F	0	0	0	0.25	0.75	0		5771	6715	0	519	800	0	0	0	0	0.25	0.125	0	0	0	0
1840	6931		520	800	2	6931		6931	0	520	800	2	520	287	314	M	0.25	0	0	0.5	0.25	0		800	503	474	F	0	0	0	0.25	0.75	0		5987	6931	0	520	800	0	0	0	0	0.25	0.125	0	0	0	0
1841	9307		563	800	2	9307		9307	0	563	800	2	563	415	371	M	0	0	0	0	1	0		800	503	474	F	0	0	0	0.25	0.75	0		8363	9307	0	563	800	0	0	0	0	0	0.125	0	0	0	0
1842	11251		586	800	2	11251		11251	0	586	800	2	586	399	414	M	0	0	0	0	1	0		800	503	474	F	0	0	0	0.25	0.75	0		10307	11251	0	586	800	0	0	0	0	0	0.125	0	0	0	0
1843	13195		607	800	2	13195		13195	0	607	800	2	607	369	516	M	0	0.25	0.25	0	0.5	0		800	503	474	F	0	0	0	0.25	0.75	0		12251	13195	0	607	800	0	0	0.125	0	0	0.125	0	0	0	0
1844	13843		613	800	2	13843		13843	0	613	800	2	613	424	374	M	0	0.5	0	0	0.5	0		800	503	474	F	0	0	0	0.25	0.75	0		12899	13843	0	613	800	0	0	0.25	0	0	0.125	0	0	0	0
1845	14491		620	800	2	14491		14491	0	620	800	2	620	455	504	M	0	0	0.25	0.5	0.25	0		800	503	474	F	0	0	0	0.25	0.75	0		13547	14491	0	620	800	0	0	0	0	0	0.125	0	0	0	0
1846	19459		689	800	2	19459		19459	0	689	800	2	689	502	495	M	0	0	0	0.25	0.75	0		800	503	474	F	0	0	0	0.25	0.75	0		18515	19459	0	689	800	0	0	0	0	0	0.125	0.125	0	0	0
1847	19675		690	800	2	19675		19675	0	690	800	2	690	502	495	M	0	0	0	0.25	0.75	0		800	503	474	F	0	0	0	0.25	0.75	0		18731	19675	0	690	800	0	0	0	0	0	0.125	0.125	0	0	0
1848	20755		713	800	2	20755		20755	0	713	800	2	713	377	509	M	0	0	0.75	0	0.25	0		800	503	474	F	0	0	0	0.25	0.75	0		19811	20755	0	713	800	0	0	0	0	0	0.125	0	0	0	0
1849	21187		715	800	2	21187		21187	0	715	800	2	715	377	494	M	0	0.0625	0.5	0.3125	0.125	0		800	503	474	F	0	0	0	0.25	0.75	0		20243	21187	0	715	800	0	0.03125	0	0	0.125	0.125	0	0.03125	0	0
1850	22483		726	800	2	22483		22483	0	726	800	2	726	377	362	M	0	0.125	0.5	0.125	0.25	0		800	503	474	F	0	0	0	0.25	0.75	0		21539	22483	0	726	800	0	0.0625	0	0	0	0.125	0	0.0625	0	0
1851	23779		743	800	2	23779		23779	0	743	800	2	743	377	418	M	0	0	1	0	0	0		800	503	474	F	0	0	0	0.25	0.75	0		22835	23779	0	743	800	0	0	0	0	0	0.125	0	0	0	0
1852	25075		749	800	2	25075		25075	0	749	800	2	749	415	371	M	0	0	0	0	1	0		800	503	474	F	0	0	0	0.25	0.75	0		24131	25075	0	749	800	0	0	0	0	0	0.125	0	0	0	0
1853	26803		772	800	2	26803		26803	0	772	800	2	772	502	557	M	0	0	0	0.25	0.75	0		800	503	474	F	0	0	0	0.25	0.75	0		25859	26803	0	772	800	0	0	0	0	0	0.125	0.125	0	0	0
1854	28963		792	800	2	28963		28963	0	792	800	2	792	519	576	M	0.125	0.125	0.25	0.375	0.125	0		800	503	474	F	0	0	0	0.25	0.75	0		28019	28963	0	792	800	0	0.0625	0	0	0.125	0.125	0	0.0625	0	0
1855	29179		793	800	2	29179		29179	0	793	800	2	793	519	576	M	0.125	0.125	0.25	0.375	0.125	0		800	503	474	F	0	0	0	0.25	0.75	0		28235	29179	0	793	800	0	0.0625	0	0	0.125	0.125	0	0.0625	0	0
1856	29827		807	800	2	29827		29827	0	807	800	2	807	502	596	M	0	0	0	0	1	0		800	503	474	F	0	0	0	0.25	0.75	0		28883	29827	0	807	800	0	0	0	0	0	0.125	0	0	0	0
1857	31339		842	800	2	31339		31339	0	842	800	2	842	415	371	M	0	0	0	0	1	0		800	503	474	F	0	0	0	0.25	0.75	0		30395	31339	0	842	800	0	0	0	0	0	0.125	0	0	0	0
1858	31987		857	800	2	31987		31987	0	857	800	2	857	MULT43	523	M	0.125	0.25	0	0.125	0	0		800	503	474	F	0	0	0	0.25	0.75	0		31043	31987	0	857	800	0.0625	0.0625	0	0	0	0.125	0	0.0625	0	0
1859	32203		858	800	2	32203		32203	0	858	800	2	858	MULT44	523	M	0.125	0.25	0	0.125	0	0		800	503	474	F	0	0	0	0.25	0.75	0		31259	32203	0	858	800	0.0625	0.0625	0	0	0	0.125	0	0.0625	0	0
1860	36091		906	800	2	36091		36091	0	906	800	2	906	519	576	M	0.125	0.125	0.25	0.375	0.125	0		800	503	474	F	0	0	0	0.25	0.75	0		35147	36091	0	906	800	0	0.0625	0	0	0.125	0.125	0	0.0625	0	0
1861	38035		926	800	2	38035		38035	0	926	800	2	926	488	596	M	0	0	0	0.125	0.8125	0.0625		800	503	474	F	0	0	0	0.25	0.75	0		37091	38035	0	926	800	0	0	0	0	0	0.125	0	0	0.0625	0
1862	38683		933	800	2	38683		38683	0	933	800	2	933	502	432	M	0	0	0	0	1	0		800	503	474	F	0	0	0	0.25	0.75	0		37739	38683	0	933	800	0	0	0	0	0	0.125	0	0	0	0
1863	1748		377	801	2	1748		1748	0	377	801	2	377	WILD	WILD	M	0	0	1	0	0	0		801	461	452	F	0.125	0.0625	0	0.5625	0.25	0		804	1748	0	377	801	0	0.03125	0	0	0	0.125	0	0.03125	0	0
1864	1964		386	801	2	1964		1964	0	386	801	2	386	343	312	M	0.5	0.5	0	0	0	0		801	461	452	F	0.125	0.0625	0	0.5625	0.25	0		1020	1964	0	386	801	0.25	0.03125	0	0	0	0.125	0	0.03125	0	0
1865	4556		466	801	2	4556		4556	0	466	801	2	466	231	253	M	0	0	0	0	1	0		801	461	452	F	0.125	0.0625	0	0.5625	0.25	0		3612	4556	0	466	801	0	0.03125	0	0	0	0.125	0	0.03125	0	0
1866	4772		488	801	2	4772		4772	0	488	801	2	488	323	245	M	0	0	0	0.25	0.625	0.125		801	461	452	F	0.125	0.0625	0	0.5625	0.25	0		3828	4772	0	488	801	0	0.03125	0	0	0	0.125	0	0.03125	0.125	0
1867	5852		510	801	2	5852		5852	0	510	801	2	510	329	418	M	0	0	0.5	0	0.5	0		801	461	452	F	0.125	0.0625	0	0.5625	0.25	0		4908	5852	0	510	801	0	0.03125	0	0	0	0.125	0	0.03125	0	0
1868	7580		526	801	2	7580		7580	0	526	801	2	526	329	446	M	0	0	0	0.5	0.5	0		801	461	452	F	0.125	0.0625	0	0.5625	0.25	0		6636	7580	0	526	801	0	0.03125	0	0	0	0.125	0.25	0.03125	0	0
1869	10604		582	801	2	10604		10604	0	582	801	2	582	327	476	M	0	0	0	0	1	0		801	461	452	F	0.125	0.0625	0	0.5625	0.25	0		9660	10604	0	582	801	0	0.03125	0	0	0	0.125	0	0.03125	0	0
1870	12980		606	801	2	12980		12980	0	606	801	2	606	424	544	M	0.5	0	0	0	0.5	0		801	461	452	F	0.125	0.0625	0	0.5625	0.25	0		12036	12980	0	606	801	0	0.03125	0	0	0	0.125	0	0.03125	0	0
1871	13196		607	801	2	13196		13196	0	607	801	2	607	369	516	M	0	0.25	0.25	0	0.5	0		801	461	452	F	0.125	0.0625	0	0.5625	0.25	0		12252	13196	0	607	801	0	0.03125	0.125	0	0	0.125	0	0.03125	0	0
1872	13844		613	801	2	13844		13844	0	613	801	2	613	424	374	M	0	0.5	0	0	0.5	0		801	461	452	F	0.125	0.0625	0	0.5625	0.25	0		12900	13844	0	613	801	0	0.03125	0.25	0	0	0.125	0	0.03125	0	0
1873	19460		689	801	2	19460		19460	0	689	801	2	689	502	495	M	0	0	0	0.25	0.75	0		801	461	452	F	0.125	0.0625	0	0.5625	0.25	0		18516	19460	0	689	801	0	0.03125	0	0	0	0.125	0.125	0.03125	0	0
1874	19676		690	801	2	19676		19676	0	690	801	2	690	502	495	M	0	0	0	0.25	0.75	0		801	461	452	F	0.125	0.0625	0	0.5625	0.25	0		18732	19676	0	690	801	0	0.03125	0	0	0	0.125	0.125	0.03125	0	0
1875	20756		713	801	2	20756		20756	0	713	801	2	713	377	509	M	0	0	0.75	0	0.25	0		801	461	452	F	0.125	0.0625	0	0.5625	0.25	0		19812	20756	0	713	801	0	0.03125	0	0	0	0.125	0	0.03125	0	0
1876	21836		719	801	2	21836		21836	0	719	801	2	719	424	581	M	0	0	0	0	1	0		801	461	452	F	0.125	0.0625	0	0.5625	0.25	0		20892	21836	0	719	801	0	0.03125	0	0	0	0.125	0	0.03125	0	0
1877	22268		724	801	2	22268		22268	0.0078125	724	801	2	724	342	523	M	0.125	0.25	0	0.125	0.5	0		801	461	452	F	0.125	0.0625	0	0.5625	0.25	0		21324	22268	0.0078125	724	801	0.0625	0.09375	0	0	0	0.125	0	0.09375	0	0
1878	23780		743	801	2	23780		23780	0	743	801	2	743	377	418	M	0	0	1	0	0	0		801	461	452	F	0.125	0.0625	0	0.5625	0.25	0		22836	23780	0	743	801	0	0.03125	0	0	0	0.125	0	0.03125	0	0
1879	25076		749	801	2	25076		25076	0	749	801	2	749	415	371	M	0	0	0	0	1	0		801	461	452	F	0.125	0.0625	0	0.5625	0.25	0		24132	25076	0	749	801	0	0.03125	0	0	0	0.125	0	0.03125	0	0
1880	29828		807	801	2	29828		29828	0	807	801	2	807	502	596	M	0	0	0	0	1	0		801	461	452	F	0.125	0.0625	0	0.5625	0.25	0		28884	29828	0	807	801	0	0.03125	0	0	0	0.125	0	0.03125	0	0
1881	31340		842	801	2	31340		31340	0	842	801	2	842	415	371	M	0	0	0	0	1	0		801	461	452	F	0.125	0.0625	0	0.5625	0.25	0		30396	31340	0	842	801	0	0.03125	0	0	0	0.125	0	0.03125	0	0
1882	36308		910	801	2	36308		36308	0	910	801	2	910	MULT59	439	M	0	0	0	0.25	0.25	0		801	461	452	F	0.125	0.0625	0	0.5625	0.25	0		35364	36308	0	910	801	0	0.03125	0	0	0	0.125	0	0.03125	0	0
1883	2181		390	810	2	2181		2181	0	390	810	2	390	323	245	M	0	0	0	0.25	0.625	0.125		810	502	476	F	0	0	0	0	1	0		1237	2181	0	390	810	0	0	0	0	0	0	0	0	0.125	0
1884	4773		488	810	2	4773		4773	0	488	810	2	488	323	245	M	0	0	0	0.25	0.625	0.125		810	502	476	F	0	0	0	0	1	0		3829	4773	0	488	810	0	0	0	0	0	0	0	0	0.125	0
1885	6717		519	810	2	6717		6717	0	519	810	2	519	287	314	M	0.25	0	0	0.5	0.25	0		810	502	476	F	0	0	0	0	1	0		5773	6717	0	519	810	0	0	0	0	0.25	0	0	0	0	0
1886	6933		520	810	2	6933		6933	0	520	810	2	520	287	314	M	0.25	0	0	0.5	0.25	0		810	502	476	F	0	0	0	0	1	0		5989	6933	0	520	810	0	0	0	0	0.25	0	0	0	0	0
1887	11901		592	810	2	11901		11901	0	592	810	2	592	467	407	M	0	0.375	0	0.625	0	0		810	502	476	F	0	0	0	0	1	0		10957	11901	0	592	810	0.125	0.0625	0	0	0.125	0.125	0	0.0625	0	0
1888	20973		714	810	2	20973		20973	0	714	810	2	714	503	418	M	0	0	0.5	0	0.5	0		810	502	476	F	0	0	0	0	1	0		20029	20973	0	714	810	0	0	0	0	0	0	0	0	0	0
1889	22485		726	810	2	22485		22485	0	726	810	2	726	377	362	M	0	0.125	0.5	0.125	0.25	0		810	502	476	F	0	0	0	0	1	0		21541	22485	0	726	810	0	0.0625	0	0	0	0	0	0.0625	0	0
1890	23781		743	810	2	23781		23781	0	743	810	2	743	377	418	M	0	0	1	0	0	0		810	502	476	F	0	0	0	0	1	0		22837	23781	0	743	810	0	0	0	0	0	0	0	0	0	0
1891	24645		747	810	2	24645		24645	0	747	810	2	747	503	474	M	0	0	0	0.25	0.75	0		810	502	476	F	0	0	0	0	1	0		23701	24645	0	747	810	0	0	0	0	0	0.125	0	0	0	0
1892	26589		770	810	2	26589		26589	0	770	810	2	770	520	401	M	0.125	0.125	0	0.375	0.375	0		810	502	476	F	0	0	0	0	1	0		25645	26589	0	770	810	0	0.0625	0	0	0.125	0	0	0.0625	0	0
1893	28965		792	810	2	28965		28965	0	792	810	2	792	519	576	M	0.125	0.125	0.25	0.375	0.125	0		810	502	476	F	0	0	0	0	1	0		28021	28965	0	792	810	0	0.0625	0	0	0.125	0	0	0.0625	0	0
1894	29181		793	810	2	29181		29181	0	793	810	2	793	519	576	M	0.125	0.125	0.25	0.375	0.125	0		810	502	476	F	0	0	0	0	1	0		28237	29181	0	793	810	0	0.0625	0	0	0.125	0	0	0.0625	0	0
1895	33717		879	810	2	33717		33717	0	879	810	2	879	488	712	M	0	0	0.25	0.125	0.5625	0.0625		810	502	476	F	0	0	0	0	1	0		32773	33717	0	879	810	0	0	0	0	0	0	0	0	0.0625	0
1896	36093		906	810	2	36093		36093	0	906	810	2	906	519	576	M	0.125	0.125	0.25	0.375	0.125	0		810	502	476	F	0	0	0	0	1	0		35149	36093	0	906	810	0	0.0625	0	0	0.125	0	0	0.0625	0	0
1897	6718		519	811	2	6718		6718	0	519	811	2	519	287	314	M	0.25	0	0	0.5	0.25	0		811	574	387	F	0	0.25	0	0.3125	0.40625	0.03125		5774	6718	0	519	811	0.0625	0.0625	0	0	0.25	0.0625	0	0.0625	0.03125	0
1898	6934		520	811	2	6934		6934	0	520	811	2	520	287	314	M	0.25	0	0	0.5	0.25	0		811	574	387	F	0	0.25	0	0.3125	0.40625	0.03125		5990	6934	0	520	811	0.0625	0.0625	0	0	0.25	0.0625	0	0.0625	0.03125	0
1899	9310		563	811	2	9310		9310	0	563	811	2	563	415	371	M	0	0	0	0	1	0		811	574	387	F	0	0.25	0	0.3125	0.40625	0.03125		8366	9310	0	563	811	0.0625	0.0625	0	0	0	0.0625	0	0.0625	0.03125	0
1900	11254		586	811	2	11254		11254	0	586	811	2	586	399	414	M	0	0	0	0	1	0		811	574	387	F	0	0.25	0	0.3125	0.40625	0.03125		10310	11254	0	586	811	0.0625	0.0625	0	0	0	0.0625	0	0.0625	0.03125	0
1901	14494		620	811	2	14494		14494	0	620	811	2	620	455	504	M	0	0	0.25	0.5	0.25	0		811	574	387	F	0	0.25	0	0.3125	0.40625	0.03125		13550	14494	0	620	811	0.0625	0.0625	0	0	0	0.0625	0	0.0625	0.03125	0
1902	19030		685	811	2	19030		19030	0	685	811	2	685	526	514	M	0	0	0	0.25	0.75	0		811	574	387	F	0	0.25	0	0.3125	0.40625	0.03125		18086	19030	0	685	811	0.0625	0.0625	0	0	0	0.0625	0.125	0.0625	0.03125	0
1903	19462		689	811	2	19462		19462	0	689	811	2	689	502	495	M	0	0	0	0.25	0.75	0		811	574	387	F	0	0.25	0	0.3125	0.40625	0.03125		18518	19462	0	689	811	0.0625	0.0625	0	0	0	0.0625	0.125	0.0625	0.03125	0
1904	19678		690	811	2	19678		19678	0	690	811	2	690	502	495	M	0	0	0	0.25	0.75	0		811	574	387	F	0	0.25	0	0.3125	0.40625	0.03125		18734	19678	0	690	811	0.0625	0.0625	0	0	0	0.0625	0.125	0.0625	0.03125	0
1905	20974		714	811	2	20974		20974	0	714	811	2	714	503	418	M	0	0	0.5	0	0.5	0		811	574	387	F	0	0.25	0	0.3125	0.40625	0.03125		20030	20974	0	714	811	0.0625	0.0625	0	0	0	0.0625	0	0.0625	0.03125	0
1906	23782		743	811	2	23782		23782	0	743	811	2	743	377	418	M	0	0	1	0	0	0		811	574	387	F	0	0.25	0	0.3125	0.40625	0.03125		22838	23782	0	743	811	0.0625	0.0625	0	0	0	0.0625	0	0.0625	0.03125	0
1907	25078		749	811	2	25078		25078	0	749	811	2	749	415	371	M	0	0	0	0	1	0		811	574	387	F	0	0.25	0	0.3125	0.40625	0.03125		24134	25078	0	749	811	0.0625	0.0625	0	0	0	0.0625	0	0.0625	0.03125	0
1908	26806		772	811	2	26806		26806	0	772	811	2	772	502	557	M	0	0	0	0.25	0.75	0		811	574	387	F	0	0.25	0	0.3125	0.40625	0.03125		25862	26806	0	772	811	0.0625	0.0625	0	0	0	0.0625	0.125	0.0625	0.03125	0
1909	28534		789	811	2	28534		28534	0	789	811	2	789	526	514	M	0	0	0	0.25	0.75	0		811	574	387	F	0	0.25	0	0.3125	0.40625	0.03125		27590	28534	0	789	811	0.0625	0.0625	0	0	0	0.0625	0.125	0.0625	0.03125	0
1910	31342		842	811	2	31342		31342	0	842	811	2	842	415	371	M	0	0	0	0	1	0		811	574	387	F	0	0.25	0	0.3125	0.40625	0.03125		30398	31342	0	842	811	0.0625	0.0625	0	0	0	0.0625	0	0.0625	0.03125	0
1911	34150		887	811	2	34150		34150	0	887	811	2	887	526	514	M	0	0	0	0.25	0.75	0		811	574	387	F	0	0.25	0	0.3125	0.40625	0.03125		33206	34150	0	887	811	0.0625	0.0625	0	0	0	0.0625	0.125	0.0625	0.03125	0
1912	36310		910	811	2	36310		36310	0	910	811	2	910	MULT59	439	M	0	0	0	0.25	0.25	0		811	574	387	F	0	0.25	0	0.3125	0.40625	0.03125		35366	36310	0	910	811	0.0625	0.0625	0	0	0	0.0625	0	0.0625	0.03125	0
1913	38686		933	811	2	38686		38686	0	933	811	2	933	502	432	M	0	0	0	0	1	0		811	574	387	F	0	0.25	0	0.3125	0.40625	0.03125		37742	38686	0	933	811	0.0625	0.0625	0	0	0	0.0625	0	0.0625	0.03125	0
1914	6726		519	823	2	6726		6726	0	519	823	2	519	287	314	M	0.25	0	0	0.5	0.25	0		823	MULT39	401	F	0	0.125	0	0.125	0.25	0		5782	6726	0	519	823	0	0.0625	0	0	0.25	0	0	0.0625	0	0
1915	6942		520	823	2	6942		6942	0	520	823	2	520	287	314	M	0.25	0	0	0.5	0.25	0		823	MULT39	401	F	0	0.125	0	0.125	0.25	0		5998	6942	0	520	823	0	0.0625	0	0	0.25	0	0	0.0625	0	0
1916	9318		563	823	2	9318		9318	0	563	823	2	563	415	371	M	0	0	0	0	1	0		823	MULT39	401	F	0	0.125	0	0.125	0.25	0		8374	9318	0	563	823	0	0.0625	0	0	0	0	0	0.0625	0	0
1917	11262		586	823	2	11262		11262	0	586	823	2	586	399	414	M	0	0	0	0	1	0		823	MULT39	401	F	0	0.125	0	0.125	0.25	0		10318	11262	0	586	823	0	0.0625	0	0	0	0	0	0.0625	0	0
1918	14502		620	823	2	14502		14502	0	620	823	2	620	455	504	M	0	0	0.25	0.5	0.25	0		823	MULT39	401	F	0	0.125	0	0.125	0.25	0		13558	14502	0	620	823	0	0.0625	0	0	0	0	0	0.0625	0	0
1919	19038		685	823	2	19038		19038	0	685	823	2	685	526	514	M	0	0	0	0.25	0.75	0		823	MULT39	401	F	0	0.125	0	0.125	0.25	0		18094	19038	0	685	823	0	0.0625	0	0	0	0	0.125	0.0625	0	0
1920	19470		689	823	2	19470		19470	0	689	823	2	689	502	495	M	0	0	0	0.25	0.75	0		823	MULT39	401	F	0	0.125	0	0.125	0.25	0		18526	19470	0	689	823	0	0.0625	0	0	0	0	0.125	0.0625	0	0
1921	19686		690	823	2	19686		19686	0	690	823	2	690	502	495	M	0	0	0	0.25	0.75	0		823	MULT39	401	F	0	0.125	0	0.125	0.25	0		18742	19686	0	690	823	0	0.0625	0	0	0	0	0.125	0.0625	0	0
1922	20982		714	823	2	20982		20982	0	714	823	2	714	503	418	M	0	0	0.5	0	0.5	0		823	MULT39	401	F	0	0.125	0	0.125	0.25	0		20038	20982	0	714	823	0	0.0625	0	0	0	0	0	0.0625	0	0
1923	23790		743	823	2	23790		23790	0	743	823	2	743	377	418	M	0	0	1	0	0	0		823	MULT39	401	F	0	0.125	0	0.125	0.25	0		22846	23790	0	743	823	0	0.0625	0	0	0	0	0	0.0625	0	0
1924	25086		749	823	2	25086		25086	0	749	823	2	749	415	371	M	0	0	0	0	1	0		823	MULT39	401	F	0	0.125	0	0.125	0.25	0		24142	25086	0	749	823	0	0.0625	0	0	0	0	0	0.0625	0	0
1925	26814		772	823	2	26814		26814	0	772	823	2	772	502	557	M	0	0	0	0.25	0.75	0		823	MULT39	401	F	0	0.125	0	0.125	0.25	0		25870	26814	0	772	823	0	0.0625	0	0	0	0	0.125	0.0625	0	0
1926	28542		789	823	2	28542		28542	0	789	823	2	789	526	514	M	0	0	0	0.25	0.75	0		823	MULT39	401	F	0	0.125	0	0.125	0.25	0		27598	28542	0	789	823	0	0.0625	0	0	0	0	0.125	0.0625	0	0
1927	31350		842	823	2	31350		31350	0	842	823	2	842	415	371	M	0	0	0	0	1	0		823	MULT39	401	F	0	0.125	0	0.125	0.25	0		30406	31350	0	842	823	0	0.0625	0	0	0	0	0	0.0625	0	0
1928	34158		887	823	2	34158		34158	0	887	823	2	887	526	514	M	0	0	0	0.25	0.75	0		823	MULT39	401	F	0	0.125	0	0.125	0.25	0		33214	34158	0	887	823	0	0.0625	0	0	0	0	0.125	0.0625	0	0
1929	36318		910	823	2	36318		36318	0	910	823	2	910	MULT59	439	M	0	0	0	0.25	0.25	0		823	MULT39	401	F	0	0.125	0	0.125	0.25	0		35374	36318	0	910	823	0	0.0625	0	0	0	0	0	0.0625	0	0
1930	38694		933	823	2	38694		38694	0	933	823	2	933	502	432	M	0	0	0	0	1	0		823	MULT39	401	F	0	0.125	0	0.125	0.25	0		37750	38694	0	933	823	0	0.0625	0	0	0	0	0	0.0625	0	0
1931	18824		674	827	2	18824		18824	0	674	827	2	674	502	544	M	0.5	0	0	0	0.5	0		827	623	505	F	0	0	0	0	1	0		17880	18824	0	674	827	0	0	0	0	0	0	0	0	0	0
1932	25520		752	827	2	25520		25520	0	752	827	2	752	488	656	M	0	0	0	0.625	0.3125	0.0625		827	623	505	F	0	0	0	0	1	0		24576	25520	0	752	827	0	0	0	0	0	0	0	0	0.0625	0
1933	27032		775	827	2	27032		27032	0	775	827	2	775	502	698	M	0	0	0	0.5	0.5	0		827	623	505	F	0	0	0	0	1	0		26088	27032	0	775	827	0	0	0	0	0	0	0	0	0	0.25
1934	36968		917	827	2	36968		36968	0	917	827	2	917	MULT61	523	M	0.125	0.25	0	0.125	0	0		827	623	505	F	0	0	0	0	1	0		36024	36968	0	917	827	0.0625	0.0625	0	0	0	0	0	0.0625	0	0
1935	2200		390	846	2	2200		2200	0	390	846	2	390	323	245	M	0	0	0	0.25	0.625	0.125		846	503	487	F	0	0	0	0	1	0		1256	2200	0	390	846	0	0	0	0	0	0	0	0	0.125	0
1936	4792		488	846	2	4792		4792	0	488	846	2	488	323	245	M	0	0	0	0.25	0.625	0.125		846	503	487	F	0	0	0	0	1	0		3848	4792	0	488	846	0	0	0	0	0	0	0	0	0.125	0
1937	14512		620	846	2	14512		14512	0	620	846	2	620	455	504	M	0	0	0.25	0.5	0.25	0		846	503	487	F	0	0	0	0	1	0		13568	14512	0	620	846	0	0	0	0	0	0	0	0	0	0
1938	22504		726	846	2	22504		22504	0	726	846	2	726	377	362	M	0	0.125	0.5	0.125	0.25	0		846	503	487	F	0	0	0	0	1	0		21560	22504	0	726	846	0	0.0625	0	0	0	0	0	0.0625	0	0
1939	2202		390	853	2	2202		2202	0	390	853	2	390	323	245	M	0	0	0	0.25	0.625	0.125		853	584	561	F	0.25	0.125	0.25	0	0.375	0		1258	2202	0	390	853	0.0625	0	0	0	0	0	0	0	0.125	0
1940	4794		488	853	2	4794		4794	0	488	853	2	488	323	245	M	0	0	0	0.25	0.625	0.125		853	584	561	F	0.25	0.125	0.25	0	0.375	0		3850	4794	0	488	853	0.0625	0	0	0	0	0	0	0	0.125	0
1941	9330		563	853	2	9330		9330	0	563	853	2	563	415	371	M	0	0	0	0	1	0		853	584	561	F	0.25	0.125	0.25	0	0.375	0		8386	9330	0	563	853	0.0625	0	0	0	0	0	0	0	0	0
1942	12354		595	853	2	12354		12354	0	595	853	2	595	458	473	M	0	0	0	0.25	0.75	0		853	584	561	F	0.25	0.125	0.25	0	0.375	0		11410	12354	0	595	853	0.0625	0	0	0	0	0.125	0	0	0	0
1943	13218		607	853	2	13218		13218	0	607	853	2	607	369	516	M	0	0.25	0.25	0	0.5	0		853	584	561	F	0.25	0.125	0.25	0	0.375	0		12274	13218	0	607	853	0.0625	0	0.125	0	0	0	0	0	0	0
1944	14514		620	853	2	14514		14514	0	620	853	2	620	455	504	M	0	0	0.25	0.5	0.25	0		853	584	561	F	0.25	0.125	0.25	0	0.375	0		13570	14514	0	620	853	0.0625	0	0	0	0	0	0	0	0	0
1945	25098		749	853	2	25098		25098	0	749	853	2	749	415	371	M	0	0	0	0	1	0		853	584	561	F	0.25	0.125	0.25	0	0.375	0		24154	25098	0	749	853	0.0625	0	0	0	0	0	0	0	0	0
1946	31362		842	853	2	31362		31362	0	842	853	2	842	415	371	M	0	0	0	0	1	0		853	584	561	F	0.25	0.125	0.25	0	0.375	0		30418	31362	0	842	853	0.0625	0	0	0	0	0	0	0	0	0
1947	1771		377	855	2	1771		1771	0	377	855	2	377	WILD	WILD	M	0	0	1	0	0	0		855	MULT41	425	F	0.125	0	0	0.25	0.125	0		827	1771	0	377	855	0	0	0	0	0	0.125	0	0	0	0
1948	1987		386	855	2	1987		1987	0	386	855	2	386	343	312	M	0.5	0.5	0	0	0	0		855	MULT41	425	F	0.125	0	0	0.25	0.125	0		1043	1987	0	386	855	0.25	0	0	0	0	0.125	0	0	0	0
1949	2203		390	855	2	2203		2203	0	390	855	2	390	323	245	M	0	0	0	0.25	0.625	0.125		855	MULT41	425	F	0.125	0	0	0.25	0.125	0		1259	2203	0	390	855	0	0	0	0	0	0.125	0	0	0.125	0
1950	4363		461	855	2	4363		4363	0	461	855	2	461	306	362	M	0	0.125	0	0.625	0.25	0		855	MULT41	425	F	0.125	0	0	0.25	0.125	0		3419	4363	0	461	855	0	0.0625	0	0	0	0.125	0	0.0625	0	0
1951	4579		466	855	2	4579		4579	0	466	855	2	466	231	253	M	0	0	0	0	1	0		855	MULT41	425	F	0.125	0	0	0.25	0.125	0		3635	4579	0	466	855	0	0	0	0	0	0.125	0	0	0	0
1952	4795		488	855	2	4795		4795	0	488	855	2	488	323	245	M	0	0	0	0.25	0.625	0.125		855	MULT41	425	F	0.125	0	0	0.25	0.125	0		3851	4795	0	488	855	0	0	0	0	0	0.125	0	0	0.125	0
1953	5875		510	855	2	5875		5875	0	510	855	2	510	329	418	M	0	0	0.5	0	0.5	0		855	MULT41	425	F	0.125	0	0	0.25	0.125	0		4931	5875	0	510	855	0	0	0	0	0	0.125	0	0	0	0
1954	7603		526	855	2	7603		7603	0	526	855	2	526	329	446	M	0	0	0	0.5	0.5	0		855	MULT41	425	F	0.125	0	0	0.25	0.125	0		6659	7603	0	526	855	0	0	0	0	0	0.125	0.25	0	0	0
1955	13003		606	855	2	13003		13003	0	606	855	2	606	424	544	M	0.5	0	0	0	0.5	0		855	MULT41	425	F	0.125	0	0	0.25	0.125	0		12059	13003	0	606	855	0	0	0	0	0	0.125	0	0	0	0
1956	13867		613	855	2	13867		13867	0	613	855	2	613	424	374	M	0	0.5	0	0	0.5	0		855	MULT41	425	F	0.125	0	0	0.25	0.125	0		12923	13867	0	613	855	0	0	0.25	0	0	0.125	0	0	0	0
1957	19483		689	855	2	19483		19483	0	689	855	2	689	502	495	M	0	0	0	0.25	0.75	0		855	MULT41	425	F	0.125	0	0	0.25	0.125	0		18539	19483	0	689	855	0	0	0	0	0	0.125	0.125	0	0	0
1958	19699		690	855	2	19699		19699	0	690	855	2	690	502	495	M	0	0	0	0.25	0.75	0		855	MULT41	425	F	0.125	0	0	0.25	0.125	0		18755	19699	0	690	855	0	0	0	0	0	0.125	0.125	0	0	0
1959	20779		713	855	2	20779		20779	0	713	855	2	713	377	509	M	0	0	0.75	0	0.25	0		855	MULT41	425	F	0.125	0	0	0.25	0.125	0		19835	20779	0	713	855	0	0	0	0	0	0.125	0	0	0	0
1960	21859		719	855	2	21859		21859	0	719	855	2	719	424	581	M	0	0	0	0	1	0		855	MULT41	425	F	0.125	0	0	0.25	0.125	0		20915	21859	0	719	855	0	0	0	0	0	0.125	0	0	0	0
1961	23803		743	855	2	23803		23803	0	743	855	2	743	377	418	M	0	0	1	0	0	0		855	MULT41	425	F	0.125	0	0	0.25	0.125	0		22859	23803	0	743	855	0	0	0	0	0	0.125	0	0	0	0
1962	29851		807	855	2	29851		29851	0	807	855	2	807	502	596	M	0	0	0	0	1	0		855	MULT41	425	F	0.125	0	0	0.25	0.125	0		28907	29851	0	807	855	0	0	0	0	0	0.125	0	0	0	0
1963	36331		910	855	2	36331		36331	0	910	855	2	910	MULT59	439	M	0	0	0	0.25	0.25	0		855	MULT41	425	F	0.125	0	0	0.25	0.125	0		35387	36331	0	910	855	0	0	0	0	0	0.125	0	0	0	0
1964	36979		917	855	2	36979		36979	0	917	855	2	917	MULT61	523	M	0.125	0.25	0	0.125	0	0		855	MULT41	425	F	0.125	0	0	0.25	0.125	0		36035	36979	0	917	855	0.0625	0.0625	0	0	0	0.125	0	0.0625	0	0
1965	1556		342	860	2	1556		1556	0	342	860	2	342	WILD	WILD	M	0	0	0	0	1	0		860	WILD	WILD	F	0	0	0	0	1	0		612	1556	0	342	860	0	0	0	0	0	0	0	0	0	0
1966	25748		753	860	2	25748		25748	0	753	860	2	753	MULT22	562	M	0	0	0.25	0	0.25	0		860	WILD	WILD	F	0	0	0	0	1	0		24804	25748	0	753	860	0	0	0	0	0	0	0	0	0	0
1967	36548		912	860	2	36548		36548	0	912	860	2	912	624	562	M	0	0	0.75	0	0.25	0		860	WILD	WILD	F	0	0	0	0	1	0		35604	36548	0	912	860	0	0	0	0	0	0	0	0	0	0
1968	1777		377	869	2	1777		1777	0	377	869	2	377	WILD	WILD	M	0	0	1	0	0	0		869	503	692	F	0	0	0	0.125	0.875	0		833	1777	0	377	869	0	0	0	0	0	0.0625	0	0	0	0
1969	1993		386	869	2	1993		1993	0	386	869	2	386	343	312	M	0.5	0.5	0	0	0	0		869	503	692	F	0	0	0	0.125	0.875	0		1049	1993	0	386	869	0.25	0	0	0	0	0.0625	0	0	0	0
1970	2209		390	869	2	2209		2209	0	390	869	2	390	323	245	M	0	0	0	0.25	0.625	0.125		869	503	692	F	0	0	0	0.125	0.875	0		1265	2209	0	390	869	0	0	0	0	0	0.0625	0	0	0.125	0
1971	4585		466	869	2	4585		4585	0	466	869	2	466	231	253	M	0	0	0	0	1	0		869	503	692	F	0	0	0	0.125	0.875	0		3641	4585	0	466	869	0	0	0	0	0	0.0625	0	0	0	0
1972	4801		488	869	2	4801		4801	0	488	869	2	488	323	245	M	0	0	0	0.25	0.625	0.125		869	503	692	F	0	0	0	0.125	0.875	0		3857	4801	0	488	869	0	0	0	0	0	0.0625	0	0	0.125	0
1973	6745		519	869	2	6745		6745	0	519	869	2	519	287	314	M	0.25	0	0	0.5	0.25	0		869	503	692	F	0	0	0	0.125	0.875	0		5801	6745	0	519	869	0	0	0	0	0.25	0.0625	0	0	0	0
1974	6961		520	869	2	6961		6961	0	520	869	2	520	287	314	M	0.25	0	0	0.5	0.25	0		869	503	692	F	0	0	0	0.125	0.875	0		6017	6961	0	520	869	0	0	0	0	0.25	0.0625	0	0	0	0
1975	8257		532	869	2	8257		8257	0	532	869	2	532	394	414	M	0	0	0	0	1	0		869	503	692	F	0	0	0	0.125	0.875	0		7313	8257	0	532	869	0	0	0	0	0	0.0625	0	0	0	0
1976	9337		563	869	2	9337		9337	0	563	869	2	563	415	371	M	0	0	0	0	1	0		869	503	692	F	0	0	0	0.125	0.875	0		8393	9337	0	563	869	0	0	0	0	0	0.0625	0	0	0	0
1977	11281		586	869	2	11281		11281	0	586	869	2	586	399	414	M	0	0	0	0	1	0		869	503	692	F	0	0	0	0.125	0.875	0		10337	11281	0	586	869	0	0	0	0	0	0.0625	0	0	0	0
1978	13225		607	869	2	13225		13225	0	607	869	2	607	369	516	M	0	0.25	0.25	0	0.5	0		869	503	692	F	0	0	0	0.125	0.875	0		12281	13225	0	607	869	0	0	0.125	0	0	0.0625	0	0	0	0
1979	13873		613	869	2	13873		13873	0	613	869	2	613	424	374	M	0	0.5	0	0	0.5	0		869	503	692	F	0	0	0	0.125	0.875	0		12929	13873	0	613	869	0	0	0.25	0	0	0.0625	0	0	0	0
1980	14521		620	869	2	14521		14521	0	620	869	2	620	455	504	M	0	0	0.25	0.5	0.25	0		869	503	692	F	0	0	0	0.125	0.875	0		13577	14521	0	620	869	0	0	0	0	0	0.0625	0	0	0	0
1981	20785		713	869	2	20785		20785	0	713	869	2	713	377	509	M	0	0	0.75	0	0.25	0		869	503	692	F	0	0	0	0.125	0.875	0		19841	20785	0	713	869	0	0	0	0	0	0.0625	0	0	0	0
1982	21217		715	869	2	21217		21217	0	715	869	2	715	377	494	M	0	0.0625	0.5	0.3125	0.125	0		869	503	692	F	0	0	0	0.125	0.875	0		20273	21217	0	715	869	0	0.03125	0	0	0.125	0.0625	0	0.03125	0	0
1983	22513		726	869	2	22513		22513	0	726	869	2	726	377	362	M	0	0.125	0.5	0.125	0.25	0		869	503	692	F	0	0	0	0.125	0.875	0		21569	22513	0	726	869	0	0.0625	0	0	0	0.0625	0	0.0625	0	0
1984	23161		736	869	2	23161		23161	0	736	869	2	736	377	561	M	0.25	0.125	0.5	0	0.125	0		869	503	692	F	0	0	0	0.125	0.875	0		22217	23161	0	736	869	0.0625	0	0	0	0	0.0625	0	0	0	0
1985	23809		743	869	2	23809		23809	0	743	869	2	743	377	418	M	0	0	1	0	0	0		869	503	692	F	0	0	0	0.125	0.875	0		22865	23809	0	743	869	0	0	0	0	0	0.0625	0	0	0	0
1986	25105		749	869	2	25105		25105	0	749	869	2	749	415	371	M	0	0	0	0	1	0		869	503	692	F	0	0	0	0.125	0.875	0		24161	25105	0	749	869	0	0	0	0	0	0.0625	0	0	0	0
1987	26617		770	869	2	26617		26617	0	770	869	2	770	520	401	M	0.125	0.125	0	0.375	0.375	0		869	503	692	F	0	0	0	0.125	0.875	0		25673	26617	0	770	869	0	0.0625	0	0	0.125	0.0625	0	0.0625	0	0
1988	27265		778	869	2	27265		27265	0	778	869	2	778	488	568	M	0	0.25	0	0.125	0.5625	0.0625		869	503	692	F	0	0	0	0.125	0.875	0		26321	27265	0	778	869	0	0	0.125	0	0	0.0625	0	0	0.0625	0
1989	28993		792	869	2	28993		28993	0	792	869	2	792	519	576	M	0.125	0.125	0.25	0.375	0.125	0		869	503	692	F	0	0	0	0.125	0.875	0		28049	28993	0	792	869	0	0.0625	0	0	0.125	0.0625	0	0.0625	0	0
1990	29209		793	869	2	29209		29209	0	793	869	2	793	519	576	M	0.125	0.125	0.25	0.375	0.125	0		869	503	692	F	0	0	0	0.125	0.875	0		28265	29209	0	793	869	0	0.0625	0	0	0.125	0.0625	0	0.0625	0	0
1991	30937		839	869	2	30937		30937	0	839	869	2	839	584	387	M	0	0.125	0.25	0.125	0.5	0		869	503	692	F	0	0	0	0.125	0.875	0		29993	30937	0	839	869	0	0.0625	0	0	0	0.0625	0	0.0625	0	0
1992	31369		842	869	2	31369		31369	0	842	869	2	842	415	371	M	0	0	0	0	1	0		869	503	692	F	0	0	0	0.125	0.875	0		30425	31369	0	842	869	0	0	0	0	0	0.0625	0	0	0	0
1993	32017		857	869	2	32017		32017	0	857	869	2	857	MULT43	523	M	0.125	0.25	0	0.125	0	0		869	503	692	F	0	0	0	0.125	0.875	0		31073	32017	0	857	869	0.0625	0.0625	0	0	0	0.0625	0	0.0625	0	0
1994	32233		858	869	2	32233		32233	0	858	869	2	858	MULT44	523	M	0.125	0.25	0	0.125	0	0		869	503	692	F	0	0	0	0.125	0.875	0		31289	32233	0	858	869	0.0625	0.0625	0	0	0	0.0625	0	0.0625	0	0
1995	36121		906	869	2	36121		36121	0	906	869	2	906	519	576	M	0.125	0.125	0.25	0.375	0.125	0		869	503	692	F	0	0	0	0.125	0.875	0		35177	36121	0	906	869	0	0.0625	0	0	0.125	0.0625	0	0.0625	0	0
1996	38065		926	869	2	38065		38065	0	926	869	2	926	488	596	M	0	0	0	0.125	0.8125	0.0625		869	503	692	F	0	0	0	0.125	0.875	0		37121	38065	0	926	869	0	0	0	0	0	0.0625	0	0	0.0625	0
1997	38497		931	869	2	38497		38497	0	931	869	2	931	488	568	M	0	0.25	0	0.125	0.5625	0.0625		869	503	692	F	0	0	0	0.125	0.875	0		37553	38497	0	931	869	0	0	0.125	0	0	0.0625	0	0	0.0625	0
1998	1778		377	870	2	1778		1778	0	377	870	2	377	WILD	WILD	M	0	0	1	0	0	0		870	461	452	F	0.125	0.0625	0	0.5625	0.25	0		834	1778	0	377	870	0	0.03125	0	0	0	0.125	0	0.03125	0	0
[truncated: 5,302 more rows]
[truncated: 69 more columns]
