# Supplementary material for: Genetic composition of captive panda population
Source: BMC Genet. 2016 Oct 3;17:133. doi: 10.1186/s12863-016-0441-y (PMC5048454; doi:10.1186/s12863-016-0441-y)
Supplement: Additional file 6: — Genetic composition of the new generation from three plans of habitat-controlled breeding. (XLSX 58 kb) [file 12863_2016_441_MOESM6_ESM.xlsx]

## Sheet: Plan A
Pair	Male								Female								Offspring
	Stud #	XXL	LS	QIN	MIN	QIO	SCN		Stud #	XXL	LS	QIN	MIN	QIO	SCN		XXL	LS	QIN	MIN	QIO	SCN
1	386	0.25	0.25	0	0	0	0		660	0	0	0.5	0	0	0		0.125	0.125	0.25	0	0	0
2	386	0.25	0.25	0	0	0	0		699	0	0	0.5	0	0	0		0.125	0.125	0.25	0	0	0
3	386	0.25	0.25	0	0	0	0		700	0	0	0.5	0	0	0		0.125	0.125	0.25	0	0	0
4	386	0.25	0.25	0	0	0	0		562	0	0	0.25	0	0.25	0		0.125	0.125	0.125	0	0.125	0
5	386	0.25	0.25	0	0	0	0		712	0	0	0.25	0	0.25	0		0.125	0.125	0.125	0	0.125	0
6	386	0.25	0.25	0	0	0	0		509	0	0	0.25	0	0.25	0		0.125	0.125	0.125	0	0.125	0
7	386	0.25	0.25	0	0	0	0		654	0	0	0.125	0.25	0.125	0		0.125	0.125	0.0625	0.125	0.0625	0
8	386	0.25	0.25	0	0	0	0		650	0	0	0.125	0.125	0.25	0		0.125	0.125	0.0625	0.0625	0.125	0
9	386	0.25	0.25	0	0	0	0		643	0	0	0.125	0.125	0.25	0		0.125	0.125	0.0625	0.0625	0.125	0
10	386	0.25	0.25	0	0	0	0		704	0	0	0.125	0.125	0.25	0		0.125	0.125	0.0625	0.0625	0.125	0
11	703	0	0	0.5	0	0	0		561	0.25	0.125	0	0	0.125	0		0.125	0.0625	0.25	0	0.0625	0
12	674	0.25	0	0	0	0.25	0		576	0	0.125	0.25	0.125	0	0		0.125	0.0625	0.125	0.0625	0.125	0
13	674	0.25	0	0	0	0.25	0		537	0	0.125	0	0.375	0	0		0.125	0.0625	0	0.1875	0.125	0
14	674	0.25	0	0	0	0.25	0		593	0	0.125	0	0.375	0	0		0.125	0.0625	0	0.1875	0.125	0
15	674	0.25	0	0	0	0.25	0		453	0	0.125	0	0.375	0	0		0.125	0.0625	0	0.1875	0.125	0
16	674	0.25	0	0	0	0.25	0		521	0	0.125	0	0.375	0	0		0.125	0.0625	0	0.1875	0.125	0
17	674	0.25	0	0	0	0.25	0		491	0	0.125	0	0.375	0	0		0.125	0.0625	0	0.1875	0.125	0
18	674	0.25	0	0	0	0.25	0		490	0	0.125	0	0.375	0	0		0.125	0.0625	0	0.1875	0.125	0
19	674	0.25	0	0	0	0.25	0		625	0	0.0625	0.25	0.1875	0	0		0.125	0.03125	0.125	0.09375	0.125	0
20	674	0.25	0	0	0	0.25	0		709	0	0.0625	0.25	0.1875	0	0		0.125	0.03125	0.125	0.09375	0.125	0
21	674	0.25	0	0	0	0.25	0		696	0	0	0	0.5	0	0		0.125	0	0	0.25	0.125	0
22	606	0.25	0	0	0	0.25	0		765	0	0	0	0.5	0	0		0.125	0	0	0.25	0.125	0
23	606	0.25	0	0	0	0.25	0		698	0	0	0	0.5	0	0		0.125	0	0	0.25	0.125	0
24	703	0	0	0.5	0	0	0		678	0.1875	0.125	0	0.125	0.0625	0		0.09375	0.0625	0.25	0.0625	0.03125	0
25	703	0	0	0.5	0	0	0		522	0.125	0.25	0	0.125	0	0		0.0625	0.125	0.25	0.0625	0	0
26	703	0	0	0.5	0	0	0		523	0.125	0.25	0	0.125	0	0		0.0625	0.125	0.25	0.0625	0	0
27	703	0	0	0.5	0	0	0		680	0.125	0.1875	0	0.0625	0.125	0		0.0625	0.09375	0.25	0.03125	0.0625	0
28	703	0	0	0.5	0	0	0		598	0.125	0.1875	0	0.0625	0.125	0		0.0625	0.09375	0.25	0.03125	0.0625	0
29	703	0	0	0.5	0	0	0		637	0.125	0.1875	0	0.0625	0.125	0		0.0625	0.09375	0.25	0.03125	0.0625	0
30	703	0	0	0.5	0	0	0		796	0.125	0.1875	0	0.0625	0.125	0		0.0625	0.09375	0.25	0.03125	0.0625	0
31	592	0	0.1875	0	0.3125	0	0		665	0.125	0	0.125	0	0.25	0		0.0625	0.09375	0.0625	0.15625	0.125	0
32	703	0	0	0.5	0	0	0		452	0.125	0	0	0.25	0.125	0		0.0625	0	0.25	0.125	0.0625	0
33	703	0	0	0.5	0	0	0		425	0.125	0	0	0.25	0.125	0		0.0625	0	0.25	0.125	0.0625	0
34	624	0	0	0.5	0	0	0		725	0.0625	0.125	0	0.0625	0.25	0		0.03125	0.0625	0.25	0.03125	0.125	0
35	624	0	0	0.5	0	0	0		681	0.0625	0.0625	0	0.1875	0.1875	0		0.03125	0.03125	0.25	0.09375	0.09375	0
36	624	0	0	0.5	0	0	0		801	0.0625	0.03125	0	0.28125	0.125	0		0.03125	0.015625	0.25	0.140625	0.0625	0
37	624	0	0	0.5	0	0	0		568	0	0.25	0	0	0.25	0		0	0.125	0.25	0	0.125	0
38	624	0	0	0.5	0	0	0		549	0	0.25	0	0	0.25	0		0	0.125	0.25	0	0.125	0
39	624	0	0	0.5	0	0	0		516	0	0.25	0	0	0.25	0		0	0.125	0.25	0	0.125	0
40	831	0	0	0	0.5	0	0		587	0	0.25	0.125	0	0.125	0		0	0.125	0.0625	0.25	0.0625	0
41	592	0	0.1875	0	0.3125	0	0		600	0	0	0.125	0	0.375	0		0	0.09375	0.0625	0.15625	0.1875	0
42	592	0	0.1875	0	0.3125	0	0		667	0	0	0.125	0	0.375	0		0	0.09375	0.0625	0.15625	0.1875	0
43	592	0	0.1875	0	0.3125	0	0		505	0	0	0	0	0.5	0		0	0.09375	0	0.15625	0.25	0
44	592	0	0.1875	0	0.3125	0	0		512	0	0	0	0	0.5	0		0	0.09375	0	0.15625	0.25	0
45	592	0	0.1875	0	0.3125	0	0		487	0	0	0	0	0.5	0		0	0.09375	0	0.15625	0.25	0
46	592	0	0.1875	0	0.3125	0	0		480	0	0	0	0	0.5	0		0	0.09375	0	0.15625	0.25	0
47	592	0	0.1875	0	0.3125	0	0		511	0	0	0	0	0.5	0		0	0.09375	0	0.15625	0.25	0
48	592	0	0.1875	0	0.3125	0	0		476	0	0	0	0	0.5	0		0	0.09375	0	0.15625	0.25	0
49	592	0	0.1875	0	0.3125	0	0		432	0	0	0	0	0.5	0		0	0.09375	0	0.15625	0.25	0
50	624	0	0	0.5	0	0	0		818	0	0.125	0	0.28125	0.078125	0.015625		0	0.0625	0.25	0.140625	0.0390625	0.0078125
51	624	0	0	0.5	0	0	0		819	0	0.125	0	0.28125	0.078125	0.015625		0	0.0625	0.25	0.140625	0.0390625	0.0078125
52	624	0	0	0.5	0	0	0		663	0	0.125	0	0.1875	0.15625	0.03125		0	0.0625	0.25	0.09375	0.078125	0.015625
53	624	0	0	0.5	0	0	0		811	0	0.125	0	0.15625	0.203125	0.015625		0	0.0625	0.25	0.078125	0.101562	0.0078125
54	377	0	0	0.5	0	0	0		734	0	0.125	0	0.0625	0.28125	0.03125		0	0.0625	0.25	0.03125	0.140625	0.015625
55	377	0	0	0.5	0	0	0		735	0	0.125	0	0.0625	0.28125	0.03125		0	0.0625	0.25	0.03125	0.140625	0.015625
56	377	0	0	0.5	0	0	0		638	0	0.125	0	0	0.375	0		0	0.0625	0.25	0	0.1875	0
57	377	0	0	0.5	0	0	0		708	0	0.125	0	0	0.375	0		0	0.0625	0.25	0	0.1875	0
58	575(454,515)	0	0.125	0	0.375	0	0		860	0	0	0	0	0.5	0		0	0.0625	0	0.1875	0.25	0
59	515(454,574)	0	0.125	0	0.375	0	0		702	0	0	0	0	0.5	0		0	0.0625	0	0.1875	0.25	0
60	454(515,574)	0	0.125	0	0.375	0	0		581	0	0	0	0	0.5	0		0	0.0625	0	0.1875	0.25	0
61	575(454,515)	0	0.125	0	0.375	0	0		827	0	0	0	0	0.5	0		0	0.0625	0	0.1875	0.25	0
62	515(454,574)	0	0.125	0	0.375	0	0		755	0	0	0	0	0.5	0		0	0.0625	0	0.1875	0.25	0
63	454(515,574)	0	0.125	0	0.375	0	0		603	0	0	0	0	0.5	0		0	0.0625	0	0.1875	0.25	0
64	575(454,515)	0	0.125	0	0.375	0	0		756	0	0	0	0	0.5	0		0	0.0625	0	0.1875	0.25	0
65	515(454,574)	0	0.125	0	0.375	0	0		694	0	0	0	0	0.5	0		0	0.0625	0	0.1875	0.25	0
66	454(515,574)	0	0.125	0	0.375	0	0		596	0	0	0	0	0.5	0		0	0.0625	0	0.1875	0.25	0
67	515(454,574)	0	0.125	0	0.375	0	0		631	0	0	0	0	0.5	0		0	0.0625	0	0.1875	0.25	0
68	575(454,515)	0	0.125	0	0.375	0	0		810	0	0	0	0	0.5	0		0	0.0625	0	0.1875	0.25	0
69	454(515,574)	0	0.125	0	0.375	0	0		565	0	0	0	0	0.5	0		0	0.0625	0	0.1875	0.25	0
70	515(454,574)	0	0.125	0	0.375	0	0		641	0	0	0	0	0.5	0		0	0.0625	0	0.1875	0.25	0
71	454(515,574)	0	0.125	0	0.375	0	0		567	0	0	0	0	0.5	0		0	0.0625	0	0.1875	0.25	0
72	515(454,574)	0	0.125	0	0.375	0	0		706	0	0	0	0	0.5	0		0	0.0625	0	0.1875	0.25	0
73	454(515,574)	0	0.125	0	0.375	0	0		566	0	0	0	0	0.5	0		0	0.0625	0	0.1875	0.25	0
74	454(515,574)	0	0.125	0	0.375	0	0		610	0	0	0	0	0.5	0		0	0.0625	0	0.1875	0.25	0
75	515(454,574)	0	0.125	0	0.375	0	0		632	0	0	0	0	0.5	0		0	0.0625	0	0.1875	0.25	0
76	575(454,515)	0	0.125	0	0.375	0	0		774	0	0	0	0	0.5	0		0	0.0625	0	0.1875	0.25	0
77	515(454,574)	0	0.125	0	0.375	0	0		618	0	0	0	0	0.5	0		0	0.0625	0	0.1875	0.25	0
78	515(454,574)	0	0.125	0	0.375	0	0		741	0	0	0	0	0.5	0		0	0.0625	0	0.1875	0.25	0
79	515(454,574)	0	0.125	0	0.375	0	0		634	0	0	0	0	0.5	0		0	0.0625	0	0.1875	0.25	0
80	454(515,574)	0	0.125	0	0.375	0	0		548	0	0	0	0	0.5	0		0	0.0625	0	0.1875	0.25	0
81	454(515,574)	0	0.125	0	0.375	0	0		547	0	0	0	0	0.5	0		0	0.0625	0	0.1875	0.25	0
82	454(515,574)	0	0.125	0	0.375	0	0		514	0	0	0	0	0.5	0		0	0.0625	0	0.1875	0.25	0
83	377	0	0	0.5	0	0	0		813	0	0.09375	0	0.25	0.140625	0.015625		0	0.046875	0.25	0.125	0.0703125	0.0078125
84	377	0	0	0.5	0	0	0		554	0	0.0625	0	0.3125	0.125	0		0	0.03125	0.25	0.15625	0.0625	0
85	377	0	0	0.5	0	0	0		555	0	0.0625	0	0.3125	0.125	0		0	0.03125	0.25	0.15625	0.0625	0
86	377	0	0	0.5	0	0	0		493	0	0.0625	0	0.3125	0.125	0		0	0.03125	0.25	0.15625	0.0625	0
87	377	0	0	0.5	0	0	0		494	0	0.0625	0	0.3125	0.125	0		0	0.03125	0.25	0.15625	0.0625	0
88	377	0	0	0.5	0	0	0		570	0	0.0625	0	0.3125	0.125	0		0	0.03125	0.25	0.15625	0.0625	0
89	743	0	0	0.5	0	0	0		737	0	0.0625	0	0.25	0.15625	0.03125		0	0.03125	0.25	0.125	0.078125	0.015625
90	743	0	0	0.5	0	0	0		783	0	0.0625	0	0.25	0.15625	0.03125		0	0.03125	0.25	0.125	0.078125	0.015625
91	743	0	0	0.5	0	0	0		648	0	0.03125	0	0.15625	0.3125	0		0	0.015625	0.25	0.078125	0.15625	0
92	743	0	0	0.5	0	0	0		676	0	0.03125	0	0.15625	0.3125	0		0	0.015625	0.25	0.078125	0.15625	0
93	743	0	0	0.5	0	0	0		829	0	0.03125	0	0.15625	0.3125	0		0	0.015625	0.25	0.078125	0.15625	0
94	743	0	0	0.5	0	0	0		791	0	0	0	0.4375	0.0625	0		0	0	0.25	0.21875	0.03125	0
95	743	0	0	0.5	0	0	0		572	0	0	0	0.375	0.125	0		0	0	0.25	0.1875	0.0625	0
96	743	0	0	0.5	0	0	0		691	0	0	0	0.3125	0.15625	0.03125		0	0	0.25	0.15625	0.078125	0.015625
97	743	0	0	0.5	0	0	0		434	0	0	0	0.25	0.25	0		0	0	0.25	0.125	0.125	0
98	743	0	0	0.5	0	0	0		439	0	0	0	0.25	0.25	0		0	0	0.25	0.125	0.125	0
99	748	0.25	0	0	0.0625	0.15625	0.03125		824	0.0625	0.125	0.125	0.0625	0.125	0		0.15625	0.0625	0.0625	0.0625	0.140625	0.015625
100	748	0.25	0	0	0.0625	0.15625	0.03125		821	0.0625	0.125	0.125	0.0625	0.125	0		0.15625	0.0625	0.0625	0.0625	0.140625	0.015625
101	748	0.25	0	0	0.0625	0.15625	0.03125		822	0.0625	0.125	0.125	0.0625	0.125	0		0.15625	0.0625	0.0625	0.0625	0.140625	0.015625
102	748	0.25	0	0	0.0625	0.15625	0.03125		671	0.0625	0.125	0.125	0.0625	0.125	0		0.15625	0.0625	0.0625	0.0625	0.140625	0.015625
103	748	0.25	0	0	0.0625	0.15625	0.03125		645	0.0625	0	0.125	0.125	0.1875	0		0.15625	0	0.0625	0.09375	0.171875	0.015625
104	748	0.25	0	0	0.0625	0.15625	0.03125		761	0	0.0625	0.25	0.0625	0.125	0		0.125	0.03125	0.125	0.0625	0.140625	0.015625
105	748	0.25	0	0	0.0625	0.15625	0.03125		762	0	0.0625	0.25	0.0625	0.125	0		0.125	0.03125	0.125	0.0625	0.140625	0.015625
106	748	0.25	0	0	0.0625	0.15625	0.03125		764	0	0.0625	0.125	0.1875	0.125	0		0.125	0.03125	0.0625	0.125	0.140625	0.015625
107	748	0.25	0	0	0.0625	0.15625	0.03125		722(779,814)	0	0.0625	0.125	0.1875	0.125	0		0.125	0.03125	0.0625	0.125	0.140625	0.015625
108	748	0.25	0	0	0.0625	0.15625	0.03125		723(779,814)	0	0.0625	0.125	0.1875	0.125	0		0.125	0.03125	0.0625	0.125	0.140625	0.015625
109	606	0.25	0	0	0	0.25	0		635	0	0.0625	0.125	0.0625	0.25	0		0.125	0.03125	0.0625	0.03125	0.25	0
110	606	0.25	0	0	0	0.25	0		779(722,723)	0	0.0625	0.125	0.1875	0.125	0		0.125	0.03125	0.0625	0.09375	0.1875	0
111	606	0.25	0	0	0	0.25	0		814(722,723)	0	0.0625	0.125	0.1875	0.125	0		0.125	0.03125	0.0625	0.09375	0.1875	0
112	606	0.25	0	0	0	0.25	0		763	0	0.03125	0.25	0.15625	0.0625	0		0.125	0.015625	0.125	0.078125	0.15625	0
113	606	0.25	0	0	0	0.25	0		507	0	0	0.125	0.0625	0.3125	0		0.125	0	0.0625	0.03125	0.28125	0
114	606	0.25	0	0	0	0.25	0		569	0	0	0.125	0.0625	0.28125	0.03125		0.125	0	0.0625	0.03125	0.265625	0.015625
115	606	0.25	0	0	0	0.25	0		664	0	0	0.125	0.0625	0.28125	0.03125		0.125	0	0.0625	0.03125	0.265625	0.015625
116	606	0.25	0	0	0	0.25	0		740	0	0	0.125	0.125	0.25	0		0.125	0	0.0625	0.0625	0.25	0
117	769	0.1875	0.125	0	0.125	0.0625	0		820	0	0.03125	0.125	0.15625	0.1875	0		0.09375	0.078125	0.0625	0.140625	0.125	0
118	769	0.1875	0.125	0	0.125	0.0625	0		750	0	0	0.0625	0.03125	0.390625	0.015625		0.09375	0.0625	0.03125	0.078125	0.226562	0.0078125
119	769	0.1875	0.125	0	0.125	0.0625	0		495	0	0	0	0.25	0.25	0		0.09375	0.0625	0	0.1875	0.15625	0
120	769	0.1875	0.125	0	0.125	0.0625	0		557	0	0	0	0.25	0.25	0		0.09375	0.0625	0	0.1875	0.15625	0
121	769	0.1875	0.125	0	0.125	0.0625	0		539	0	0	0	0.25	0.25	0		0.09375	0.0625	0	0.1875	0.15625	0
122	769	0.1875	0.125	0	0.125	0.0625	0		477	0	0	0	0.25	0.25	0		0.09375	0.0625	0	0.1875	0.15625	0
123	769	0.1875	0.125	0	0.125	0.0625	0		759(760)	0	0	0	0.125	0.375	0		0.09375	0.0625	0	0.125	0.21875	0
124	769	0.1875	0.125	0	0.125	0.0625	0		739	0	0	0	0.125	0.375	0		0.09375	0.0625	0	0.125	0.21875	0
125	769	0.1875	0.125	0	0.125	0.0625	0		794	0	0	0	0.125	0.375	0		0.09375	0.0625	0	0.125	0.21875	0
126	769	0.1875	0.125	0	0.125	0.0625	0		601	0	0	0	0.125	0.375	0		0.09375	0.0625	0	0.125	0.21875	0
127	736	0.125	0.0625	0.25	0	0.0625	0		473	0	0	0	0.25	0.25	0		0.0625	0.03125	0.125	0.125	0.15625	0
128	736	0.125	0.0625	0.25	0	0.0625	0		692	0	0	0	0.125	0.375	0		0.0625	0.03125	0.125	0.0625	0.21875	0
129	736	0.125	0.0625	0.25	0	0.0625	0		474	0	0	0	0.25	0.25	0		0.0625	0.03125	0.125	0.125	0.15625	0
130	736	0.125	0.0625	0.25	0	0.0625	0		760(759)	0	0	0	0.125	0.375	0		0.0625	0.03125	0.125	0.0625	0.21875	0
131	736	0.125	0.0625	0.25	0	0.0625	0		771	0	0	0	0.125	0.375	0		0.0625	0.03125	0.125	0.0625	0.21875	0
132	736	0.125	0.0625	0.25	0	0.0625	0		800	0	0	0	0.125	0.375	0		0.0625	0.03125	0.125	0.0625	0.21875	0
133	736	0.125	0.0625	0.25	0	0.0625	0		651	0	0	0	0.125	0.375	0		0.0625	0.03125	0.125	0.0625	0.21875	0
134	736	0.125	0.0625	0.25	0	0.0625	0		766	0	0	0	0.125	0.375	0		0.0625	0.03125	0.125	0.0625	0.21875	0
135	736	0.125	0.0625	0.25	0	0.0625	0		611	0	0	0	0.125	0.375	0		0.0625	0.03125	0.125	0.0625	0.21875	0
136	736	0.125	0.0625	0.25	0	0.0625	0		682	0	0	0	0.125	0.375	0		0.0625	0.03125	0.125	0.0625	0.21875	0
137	787(788)	0.125	0.0625	0	0	0.3125	0		571	0	0	0	0.125	0.375	0		0.0625	0.03125	0	0.0625	0.34375	0
138	787(788)	0.125	0.0625	0	0	0.3125	0		784	0	0	0	0.0625	0.40625	0.03125		0.0625	0.03125	0	0.03125	0.359375	0.015625
139	787(788)	0.125	0.0625	0	0	0.3125	0		672	0	0	0	0.0625	0.40625	0.03125		0.0625	0.03125	0	0.03125	0.359375	0.015625
140	787(788)	0.125	0.0625	0	0	0.3125	0		781	0	0	0	0.0625	0.4375	0		0.0625	0.03125	0	0.03125	0.375	0
Sum																	7.84375	8.01562	14.6562	16.1562	22.9766	0.351562
Contribution（%）																	0.112054	0.114509	0.209375	0.230804	0.328237	0.00502232

## Sheet: Plan B
Pair	Male								Female								Offspring
	Stud #	XXL	LS	QIN	MIN	QIO	SCN		Stud #	XXL	LS	QIN	MIN	QIO	SCN		XXL	LS	QIN	MIN	QIO	SCN
1	386	0.25	0.25	0	0	0	0		660	0	0	0.5	0	0	0		0.125	0.125	0.25	0	0	0
2	386	0.25	0.25	0	0	0	0		699	0	0	0.5	0	0	0		0.125	0.125	0.25	0	0	0
3	386	0.25	0.25	0	0	0	0		700	0	0	0.5	0	0	0		0.125	0.125	0.25	0	0	0
4	386	0.25	0.25	0	0	0	0		562	0	0	0.25	0	0.25	0		0.125	0.125	0.125	0	0.125	0
5	386	0.25	0.25	0	0	0	0		712	0	0	0.25	0	0.25	0		0.125	0.125	0.125	0	0.125	0
6	386	0.25	0.25	0	0	0	0		509	0	0	0.25	0	0.25	0		0.125	0.125	0.125	0	0.125	0
7	386	0.25	0.25	0	0	0	0		654	0	0	0.125	0.25	0.125	0		0.125	0.125	0.0625	0.125	0.0625	0
8	386	0.25	0.25	0	0	0	0		643	0	0	0.125	0.125	0.25	0		0.125	0.125	0.0625	0.0625	0.125	0
9	386	0.25	0.25	0	0	0	0		650	0	0	0.125	0.125	0.25	0		0.125	0.125	0.0625	0.0625	0.125	0
10	703	0	0	0.5	0	0	0		561	0.25	0.125	0	0	0.125	0		0.125	0.0625	0.25	0	0.0625	0
11	674	0.25	0	0	0	0.25	0		576	0	0.125	0.25	0.125	0	0		0.125	0.0625	0.125	0.0625	0.125	0
12	674	0.25	0	0	0	0.25	0		537	0	0.125	0	0.375	0	0		0.125	0.0625	0	0.1875	0.125	0
13	674	0.25	0	0	0	0.25	0		453	0	0.125	0	0.375	0	0		0.125	0.0625	0	0.1875	0.125	0
14	674	0.25	0	0	0	0.25	0		521	0	0.125	0	0.375	0	0		0.125	0.0625	0	0.1875	0.125	0
15	674	0.25	0	0	0	0.25	0		491	0	0.125	0	0.375	0	0		0.125	0.0625	0	0.1875	0.125	0
16	674	0.25	0	0	0	0.25	0		490	0	0.125	0	0.375	0	0		0.125	0.0625	0	0.1875	0.125	0
17	606	0.25	0	0	0	0.25	0		593	0	0.125	0	0.375	0	0		0.125	0.0625	0	0.1875	0.125	0
18	606	0.25	0	0	0	0.25	0		625	0	0.0625	0.25	0.1875	0	0		0.125	0.03125	0.125	0.09375	0.125	0
19	606	0.25	0	0	0	0.25	0		709	0	0.0625	0.25	0.1875	0	0		0.125	0.03125	0.125	0.09375	0.125	0
20	606	0.25	0	0	0	0.25	0		696	0	0	0	0.5	0	0		0.125	0	0	0.25	0.125	0
21	606	0.25	0	0	0	0.25	0		765	0	0	0	0.5	0	0		0.125	0	0	0.25	0.125	0
22	606	0.25	0	0	0	0.25	0		698	0	0	0	0.5	0	0		0.125	0	0	0.25	0.125	0
23	703	0	0	0.5	0	0	0		678	0.1875	0.125	0	0.125	0.0625	0		0.09375	0.0625	0.25	0.0625	0.03125	0
24	703	0	0	0.5	0	0	0		522	0.125	0.25	0	0.125	0	0		0.0625	0.125	0.25	0.0625	0	0
25	703	0	0	0.5	0	0	0		523	0.125	0.25	0	0.125	0	0		0.0625	0.125	0.25	0.0625	0	0
26	703	0	0	0.5	0	0	0		598	0.125	0.1875	0	0.0625	0.125	0		0.0625	0.09375	0.25	0.03125	0.0625	0
27	703	0	0	0.5	0	0	0		637	0.125	0.1875	0	0.0625	0.125	0		0.0625	0.09375	0.25	0.03125	0.0625	0
28	624	0	0	0.5	0	0	0		680	0.125	0.1875	0	0.0625	0.125	0		0.0625	0.09375	0.25	0.03125	0.0625	0
29	624	0	0	0.5	0	0	0		796	0.125	0.1875	0	0.0625	0.125	0		0.0625	0.09375	0.25	0.03125	0.0625	0
30	592	0	0.1875	0	0.3125	0	0		665	0.125	0	0.125	0	0.25	0		0.0625	0.09375	0.0625	0.15625	0.125	0
31	624	0	0	0.5	0	0	0		452	0.125	0	0	0.25	0.125	0		0.0625	0	0.25	0.125	0.0625	0
32	624	0	0	0.5	0	0	0		425	0.125	0	0	0.25	0.125	0		0.0625	0	0.25	0.125	0.0625	0
33	624	0	0	0.5	0	0	0		725	0.0625	0.125	0	0.0625	0.25	0		0.03125	0.0625	0.25	0.03125	0.125	0
34	624	0	0	0.5	0	0	0		681	0.0625	0.0625	0	0.1875	0.1875	0		0.03125	0.03125	0.25	0.09375	0.09375	0
35	377	0	0	0.5	0	0	0		801	0.0625	0.03125	0	0.28125	0.125	0		0.03125	0.015625	0.25	0.140625	0.0625	0
36	377	0	0	0.5	0	0	0		568	0	0.25	0	0	0.25	0		0	0.125	0.25	0	0.125	0
37	377	0	0	0.5	0	0	0		549	0	0.25	0	0	0.25	0		0	0.125	0.25	0	0.125	0
38	377	0	0	0.5	0	0	0		516	0	0.25	0	0	0.25	0		0	0.125	0.25	0	0.125	0
39	831	0	0	0	0.5	0	0		587	0	0.25	0.125	0	0.125	0		0	0.125	0.0625	0.25	0.0625	0
40	592	0	0.1875	0	0.3125	0	0		600	0	0	0.125	0	0.375	0		0	0.09375	0.0625	0.15625	0.1875	0
41	592	0	0.1875	0	0.3125	0	0		667	0	0	0.125	0	0.375	0		0	0.09375	0.0625	0.15625	0.1875	0
42	592	0	0.1875	0	0.3125	0	0		860	0	0	0	0	0.5	0		0	0.09375	0	0.15625	0.25	0
43	377	0	0	0.5	0	0	0		818	0	0.125	0	0.28125	0.078125	0.015625		0	0.0625	0.25	0.140625	0.0390625	0.0078125
44	377	0	0	0.5	0	0	0		819	0	0.125	0	0.28125	0.078125	0.015625		0	0.0625	0.25	0.140625	0.0390625	0.0078125
45	743	0	0	0.5	0	0	0		663	0	0.125	0	0.1875	0.15625	0.03125		0	0.0625	0.25	0.09375	0.078125	0.015625
46	743	0	0	0.5	0	0	0		811	0	0.125	0	0.15625	0.203125	0.015625		0	0.0625	0.25	0.078125	0.101562	0.0078125
47	743	0	0	0.5	0	0	0		734	0	0.125	0	0.0625	0.28125	0.03125		0	0.0625	0.25	0.03125	0.140625	0.015625
48	743	0	0	0.5	0	0	0		735	0	0.125	0	0.0625	0.28125	0.03125		0	0.0625	0.25	0.03125	0.140625	0.015625
49	743	0	0	0.5	0	0	0		638	0	0.125	0	0	0.375	0		0	0.0625	0.25	0	0.1875	0
50	743	0	0	0.5	0	0	0		708	0	0.125	0	0	0.375	0		0	0.0625	0.25	0	0.1875	0
51	454(515,575)	0	0.125	0	0.375	0	0		702	0	0	0	0	0.5	0		0	0.0625	0	0.1875	0.25	0
52	454(515,575)	0	0.125	0	0.375	0	0		505	0	0	0	0	0.5	0		0	0.0625	0	0.1875	0.25	0
53	454(515,575)	0	0.125	0	0.375	0	0		581	0	0	0	0	0.5	0		0	0.0625	0	0.1875	0.25	0
54	454(515,575)	0	0.125	0	0.375	0	0		827	0	0	0	0	0.5	0		0	0.0625	0	0.1875	0.25	0
55	515(454,575)	0	0.125	0	0.375	0	0		512	0	0	0	0	0.5	0		0	0.0625	0	0.1875	0.25	0
56	515(454,575)	0	0.125	0	0.375	0	0		755	0	0	0	0	0.5	0		0	0.0625	0	0.1875	0.25	0
57	515(454,575)	0	0.125	0	0.375	0	0		603	0	0	0	0	0.5	0		0	0.0625	0	0.1875	0.25	0
58	515(454,575)	0	0.125	0	0.375	0	0		756	0	0	0	0	0.5	0		0	0.0625	0	0.1875	0.25	0
59	575(454,515)	0	0.125	0	0.375	0	0		694	0	0	0	0	0.5	0		0	0.0625	0	0.1875	0.25	0
60	575(454,515)	0	0.125	0	0.375	0	0		596	0	0	0	0	0.5	0		0	0.0625	0	0.1875	0.25	0
61	575(454,515)	0	0.125	0	0.375	0	0		631	0	0	0	0	0.5	0		0	0.0625	0	0.1875	0.25	0
62	575(454,515)	0	0.125	0	0.375	0	0		810	0	0	0	0	0.5	0		0	0.0625	0	0.1875	0.25	0
63	831	0	0	0	0.5	0	0		565	0	0	0	0	0.5	0		0	0	0	0.25	0.25	0
64	579	0	0	0	0.5	0	0		641	0	0	0	0	0.5	0		0	0	0	0.25	0.25	0
65	579	0	0	0	0.5	0	0		567(706)	0	0	0	0	0.5	0		0	0	0	0.25	0.25	0
66	748	0.25	0	0	0.0625	0.15625	0.03125		824	0.0625	0.125	0.125	0.0625	0.125	0		0.15625	0.0625	0.0625	0.0625	0.140625	0.015625
67	748	0.25	0	0	0.0625	0.15625	0.03125		821	0.0625	0.125	0.125	0.0625	0.125	0		0.15625	0.0625	0.0625	0.0625	0.140625	0.015625
68	748	0.25	0	0	0.0625	0.15625	0.03125		822	0.0625	0.125	0.125	0.0625	0.125	0		0.15625	0.0625	0.0625	0.0625	0.140625	0.015625
69	748	0.25	0	0	0.0625	0.15625	0.03125		671	0.0625	0.125	0.125	0.0625	0.125	0		0.15625	0.0625	0.0625	0.0625	0.140625	0.015625
70	748	0.25	0	0	0.0625	0.15625	0.03125		645	0.0625	0	0.125	0.125	0.1875	0		0.15625	0	0.0625	0.09375	0.171875	0.015625
71	748	0.25	0	0	0.0625	0.15625	0.03125		761(762)	0	0.0625	0.25	0.0625	0.125	0		0.125	0.03125	0.125	0.0625	0.140625	0.015625
72	769	0.1875	0.125	0	0.125	0.0625	0		762(761)	0	0.0625	0.25	0.0625	0.125	0		0.09375	0.09375	0.125	0.09375	0.09375	0
73	769	0.1875	0.125	0	0.125	0.0625	0		635	0	0.0625	0.125	0.0625	0.25	0		0.09375	0.09375	0.0625	0.09375	0.15625	0
74	769	0.1875	0.125	0	0.125	0.0625	0		764	0	0.0625	0.125	0.1875	0.125	0		0.09375	0.09375	0.0625	0.15625	0.09375	0
75	769	0.1875	0.125	0	0.125	0.0625	0		554	0	0.0625	0	0.3125	0.125	0		0.09375	0.09375	0	0.21875	0.09375	0
76	769	0.1875	0.125	0	0.125	0.0625	0		493	0	0.0625	0	0.3125	0.125	0		0.09375	0.09375	0	0.21875	0.09375	0
77	769	0.1875	0.125	0	0.125	0.0625	0		494	0	0.0625	0	0.3125	0.125	0		0.09375	0.09375	0	0.21875	0.09375	0
78	736	0.125	0.0625	0.25	0	0.0625	0		555	0	0.0625	0	0.3125	0.125	0		0.0625	0.0625	0.125	0.15625	0.09375	0
79	736	0.125	0.0625	0.25	0	0.0625	0		570	0	0.0625	0	0.3125	0.125	0		0.0625	0.0625	0.125	0.15625	0.09375	0
80	787(788)	0.125	0.0625	0	0	0.3125	0		763	0	0.03125	0.25	0.15625	0.0625	0		0.0625	0.046875	0.125	0.078125	0.1875	0
81	736	0.125	0.0625	0.25	0	0.0625	0		648	0	0.03125	0	0.15625	0.3125	0		0.0625	0.046875	0.125	0.078125	0.1875	0
82	736	0.125	0.0625	0.25	0	0.0625	0		676	0	0.03125	0	0.15625	0.3125	0		0.0625	0.046875	0.125	0.078125	0.1875	0
83	736	0.125	0.0625	0.25	0	0.0625	0		829	0	0.03125	0	0.15625	0.3125	0		0.0625	0.046875	0.125	0.078125	0.1875	0
84	788(787)	0.125	0.0625	0	0	0.3125	0		820	0	0.03125	0.125	0.15625	0.1875	0		0.0625	0.046875	0.0625	0.078125	0.25	0
85	736	0.125	0.0625	0.25	0	0.0625	0		704	0	0	0.125	0.125	0.25	0		0.0625	0.03125	0.1875	0.0625	0.15625	0
86	736	0.125	0.0625	0.25	0	0.0625	0		740	0	0	0.125	0.125	0.25	0		0.0625	0.03125	0.1875	0.0625	0.15625	0
87	787(788)	0.125	0.0625	0	0	0.3125	0		569	0	0	0.125	0.0625	0.28125	0.03125		0.0625	0.03125	0.0625	0.03125	0.296875	0.015625
88	787(788)	0.125	0.0625	0	0	0.3125	0		664	0	0	0.125	0.0625	0.28125	0.03125		0.0625	0.03125	0.0625	0.03125	0.296875	0.015625
89	787(788)	0.125	0.0625	0	0	0.3125	0		507	0	0	0.125	0.0625	0.3125	0		0.0625	0.03125	0.0625	0.03125	0.3125	0
90	788(787)	0.125	0.0625	0	0	0.3125	0		750	0	0	0.0625	0.03125	0.390625	0.015625		0.0625	0.03125	0.03125	0.015625	0.351562	0.0078125
91	788(787)	0.125	0.0625	0	0	0.3125	0		791	0	0	0	0.4375	0.0625	0		0.0625	0.03125	0	0.21875	0.1875	0
92	788(787)	0.125	0.0625	0	0	0.3125	0		572	0	0	0	0.375	0.125	0		0.0625	0.03125	0	0.1875	0.21875	0
93	520	0.125	0	0	0.25	0.125	0		691	0	0	0	0.3125	0.15625	0.03125		0.0625	0	0	0.28125	0.140625	0.015625
94	520	0.125	0	0	0.25	0.125	0		434	0	0	0	0.25	0.25	0		0.0625	0	0	0.25	0.1875	0
95	520	0.125	0	0	0.25	0.125	0		473	0	0	0	0.25	0.25	0		0.0625	0	0	0.25	0.1875	0
96	520	0.125	0	0	0.25	0.125	0		439	0	0	0	0.25	0.25	0		0.0625	0	0	0.25	0.1875	0
97	519	0.125	0	0	0.25	0.125	0		474	0	0	0	0.25	0.25	0		0.0625	0	0	0.25	0.1875	0
98	519	0.125	0	0	0.25	0.125	0		495	0	0	0	0.25	0.25	0		0.0625	0	0	0.25	0.1875	0
99	519	0.125	0	0	0.25	0.125	0		557	0	0	0	0.25	0.25	0		0.0625	0	0	0.25	0.1875	0
100	519	0.125	0	0	0.25	0.125	0		539	0	0	0	0.25	0.25	0		0.0625	0	0	0.25	0.1875	0
101	670	0.0625	0.125	0.125	0.0625	0.125	0		477	0	0	0	0.25	0.25	0		0.03125	0.0625	0.0625	0.15625	0.1875	0
102	670	0.0625	0.125	0.125	0.0625	0.125	0		692	0	0	0	0.125	0.375	0		0.03125	0.0625	0.0625	0.09375	0.25	0
103	670	0.0625	0.125	0.125	0.0625	0.125	0		771	0	0	0	0.125	0.375	0		0.03125	0.0625	0.0625	0.09375	0.25	0
104	670	0.0625	0.125	0.125	0.0625	0.125	0		800	0	0	0	0.125	0.375	0		0.03125	0.0625	0.0625	0.09375	0.25	0
105	670	0.0625	0.125	0.125	0.0625	0.125	0		651	0	0	0	0.125	0.375	0		0.03125	0.0625	0.0625	0.09375	0.25	0
106	711	0.0625	0.125	0	0.0625	0.25	0		601	0	0	0	0.125	0.375	0		0.03125	0.0625	0	0.09375	0.3125	0
107	711	0.0625	0.125	0	0.0625	0.25	0		739	0	0	0	0.125	0.375	0		0.03125	0.0625	0	0.09375	0.3125	0
108	711	0.0625	0.125	0	0.0625	0.25	0		794	0	0	0	0.125	0.375	0		0.03125	0.0625	0	0.09375	0.3125	0
109	711	0.0625	0.125	0	0.0625	0.25	0		759(760)	0	0	0	0.125	0.375	0		0.03125	0.0625	0	0.09375	0.3125	0
110	724	0.0625	0.125	0	0.0625	0.25	0		760(759)	0	0	0	0.125	0.375	0		0.03125	0.0625	0	0.09375	0.3125	0
111	724	0.0625	0.125	0	0.0625	0.25	0		766	0	0	0	0.125	0.375	0		0.03125	0.0625	0	0.09375	0.3125	0
112	724	0.0625	0.125	0	0.0625	0.25	0		611	0	0	0	0.125	0.375	0		0.03125	0.0625	0	0.09375	0.3125	0
113	724	0.0625	0.125	0	0.0625	0.25	0		682	0	0	0	0.125	0.375	0		0.03125	0.0625	0	0.09375	0.3125	0
114	792(793)	0.0625	0.0625	0.125	0.1875	0.0625	0		571	0	0	0	0.125	0.375	0		0.03125	0.03125	0.0625	0.15625	0.21875	0
115	792(793)	0.0625	0.0625	0.125	0.1875	0.0625	0		784	0	0	0	0.0625	0.40625	0.03125		0.03125	0.03125	0.0625	0.125	0.234375	0.015625
116	792(793)	0.0625	0.0625	0.125	0.1875	0.0625	0		672	0	0	0	0.0625	0.40625	0.03125		0.03125	0.03125	0.0625	0.125	0.234375	0.015625
117	792(793)	0.0625	0.0625	0.125	0.1875	0.0625	0		781	0	0	0	0.0625	0.4375	0		0.03125	0.03125	0.0625	0.125	0.25	0
118	792(793)	0.0625	0.0625	0.125	0.1875	0.0625	0		706(567)	0	0	0	0	0.5	0		0.03125	0.03125	0.0625	0.09375	0.28125	0
119	793(792)	0.0625	0.0625	0.125	0.1875	0.0625	0		487	0	0	0	0	0.5	0		0.03125	0.03125	0.0625	0.09375	0.28125	0
120	793(792)	0.0625	0.0625	0.125	0.1875	0.0625	0		566	0	0	0	0	0.5	0		0.03125	0.03125	0.0625	0.09375	0.28125	0
121	793(792)	0.0625	0.0625	0.125	0.1875	0.0625	0		480	0	0	0	0	0.5	0		0.03125	0.03125	0.0625	0.09375	0.28125	0
122	793(792)	0.0625	0.0625	0.125	0.1875	0.0625	0		610	0	0	0	0	0.5	0		0.03125	0.03125	0.0625	0.09375	0.28125	0
123	793(792)	0.0625	0.0625	0.125	0.1875	0.0625	0		632	0	0	0	0	0.5	0		0.03125	0.03125	0.0625	0.09375	0.28125	0
124	770	0.0625	0.0625	0	0.1875	0.1875	0		511(610,632)	0	0	0	0	0.5	0		0.03125	0.03125	0	0.09375	0.34375	0
125	770	0.0625	0.0625	0	0.1875	0.1875	0		774	0	0	0	0	0.5	0		0.03125	0.03125	0	0.09375	0.34375	0
126	770	0.0625	0.0625	0	0.1875	0.1875	0		476	0	0	0	0	0.5	0		0.03125	0.03125	0	0.09375	0.34375	0
127	731	0.0625	0.03125	0	0.28125	0.125	0		618	0	0	0	0	0.5	0		0.03125	0.015625	0	0.140625	0.3125	0
128	731	0.0625	0.03125	0	0.28125	0.125	0		741	0	0	0	0	0.5	0		0.03125	0.015625	0	0.140625	0.3125	0
129	731	0.0625	0.03125	0	0.28125	0.125	0		432	0	0	0	0	0.5	0		0.03125	0.015625	0	0.140625	0.3125	0
130	649	0.0625	0.03125	0	0.28125	0.125	0		634	0	0	0	0	0.5	0		0.03125	0.015625	0	0.140625	0.3125	0
131	649	0.0625	0.03125	0	0.28125	0.125	0		548	0	0	0	0	0.5	0		0.03125	0.015625	0	0.140625	0.3125	0
132	649	0.0625	0.03125	0	0.28125	0.125	0		547	0	0	0	0	0.5	0		0.03125	0.015625	0	0.140625	0.3125	0
133	646	0.0625	0	0.125	0.125	0.1875	0		514	0	0	0	0	0.5	0		0.03125	0	0.0625	0.0625	0.34375	0
134	613	0	0.25	0	0	0.25	0		813	0	0.09375	0	0.25	0.140625	0.015625		0	0.171875	0	0.125	0.195312	0.0078125
135	613	0	0.25	0	0	0.25	0		722	0	0.0625	0.125	0.1875	0.125	0		0	0.15625	0.0625	0.09375	0.1875	0
136	613	0	0.25	0	0	0.25	0		723	0	0.0625	0.125	0.1875	0.125	0		0	0.15625	0.0625	0.09375	0.1875	0
137	613	0	0.25	0	0	0.25	0		779	0	0.0625	0.125	0.1875	0.125	0		0	0.15625	0.0625	0.09375	0.1875	0
138	613	0	0.25	0	0	0.25	0		814	0	0.0625	0.125	0.1875	0.125	0		0	0.15625	0.0625	0.09375	0.1875	0
139	688	0	0.125	0.125	0	0.25	0		737	0	0.0625	0	0.25	0.15625	0.03125		0	0.09375	0.0625	0.125	0.203125	0.015625
140	688	0	0.125	0.125	0	0.25	0		783	0	0.0625	0	0.25	0.15625	0.03125		0	0.09375	0.0625	0.125	0.203125	0.015625
Sum																	7.4375	8.35938	11.4062	16.6875	25.8203	0.289062
Contribution（%）																	0.10625	0.11942	0.162946	0.238393	0.368862	0.00412946

## Sheet: Plan C
Additional File 6: Genetic composition of the new generation from three plans of habitat-controlled breeding.
Pair	Male								Female								Offspring
	Stud #	XXL	LS	QIN	MIN	QIO	SCN		Stud #	XXL	LS	QIN	MIN	QIO	SCN		XXL	LS	QIN	MIN	QIO	SCN
1	386	0.25	0.25	0	0	0	0		660	0	0	0.5	0	0	0		0.125	0.125	0.25	0	0	0
2	386	0.25	0.25	0	0	0	0		699	0	0	0.5	0	0	0		0.125	0.125	0.25	0	0	0
3	386	0.25	0.25	0	0	0	0		700	0	0	0.5	0	0	0		0.125	0.125	0.25	0	0	0
4	386	0.25	0.25	0	0	0	0		562	0	0	0.25	0	0.25	0		0.125	0.125	0.125	0	0.125	0
5	386	0.25	0.25	0	0	0	0		712	0	0	0.25	0	0.25	0		0.125	0.125	0.125	0	0.125	0
6	703	0	0	0.5	0	0	0		561	0.25	0.125	0	0	0.125	0		0.125	0.0625	0.25	0	0.0625	0
7	674	0.25	0	0	0	0.25	0		576	0	0.125	0.25	0.125	0	0		0.125	0.0625	0.125	0.0625	0.125	0
8	674	0.25	0	0	0	0.25	0		537	0	0.125	0	0.375	0	0		0.125	0.0625	0	0.1875	0.125	0
9	674	0.25	0	0	0	0.25	0		593	0	0.125	0	0.375	0	0		0.125	0.0625	0	0.1875	0.125	0
10	606	0.25	0	0	0	0.25	0		453	0	0.125	0	0.375	0	0		0.125	0.0625	0	0.1875	0.125	0
11	606	0.25	0	0	0	0.25	0		521	0	0.125	0	0.375	0	0		0.125	0.0625	0	0.1875	0.125	0
12	606	0.25	0	0	0	0.25	0		491	0	0.125	0	0.375	0	0		0.125	0.0625	0	0.1875	0.125	0
13	703	0	0	0.5	0	0	0		678	0.1875	0.125	0	0.125	0.0625	0		0.09375	0.0625	0.25	0.0625	0.03125	0
14	703	0	0	0.5	0	0	0		522	0.125	0.25	0	0.125	0	0		0.0625	0.125	0.25	0.0625	0	0
15	624	0	0	0.5	0	0	0		523	0.125	0.25	0	0.125	0	0		0.0625	0.125	0.25	0.0625	0	0
16	624	0	0	0.5	0	0	0		680	0.125	0.1875	0	0.0625	0.125	0		0.0625	0.09375	0.25	0.03125	0.0625	0
17	624	0	0	0.5	0	0	0		598(637,796)	0.125	0.1875	0	0.0625	0.125	0		0.0625	0.09375	0.25	0.03125	0.0625	0
18	377	0	0	0.5	0	0	0		637(598,796)	0.125	0.1875	0	0.0625	0.125	0		0.0625	0.09375	0.25	0.03125	0.0625	0
19	377	0	0	0.5	0	0	0		796(598,637)	0.125	0.1875	0	0.0625	0.125	0		0.0625	0.09375	0.25	0.03125	0.0625	0
20	592	0	0.1875	0	0.3125	0	0		665	0.125	0	0.125	0	0.25	0		0.0625	0.09375	0.0625	0.15625	0.125	0
21	736	0.125	0.0625	0.25	0	0.0625	0		696	0	0	0	0.5	0	0		0.0625	0.03125	0.125	0.25	0.03125	0
22	736	0.125	0.0625	0.25	0	0.0625	0		765	0	0	0	0.5	0	0		0.0625	0.03125	0.125	0.25	0.03125	0
23	736	0.125	0.0625	0.25	0	0.0625	0		698	0	0	0	0.5	0	0		0.0625	0.03125	0.125	0.25	0.03125	0
24	377	0	0	0.5	0	0	0		452	0.125	0	0	0.25	0.125	0		0.0625	0	0.25	0.125	0.0625	0
25	743	0	0	0.5	0	0	0		425	0.125	0	0	0.25	0.125	0		0.0625	0	0.25	0.125	0.0625	0
26	743	0	0	0.5	0	0	0		725	0.0625	0.125	0	0.0625	0.25	0		0.03125	0.0625	0.25	0.03125	0.125	0
27	743	0	0	0.5	0	0	0		681	0.0625	0.0625	0	0.1875	0.1875	0		0.03125	0.03125	0.25	0.09375	0.09375	0
28	831	0	0	0	0.5	0	0		587	0	0.25	0.125	0	0.125	0		0	0.125	0.0625	0.25	0.0625	0
29	831	0	0	0	0.5	0	0		568	0	0.25	0	0	0.25	0		0	0.125	0	0.25	0.125	0
30	579	0	0	0	0.5	0	0		549	0	0.25	0	0	0.25	0		0	0.125	0	0.25	0.125	0
31	579	0	0	0	0.5	0	0		516	0	0.25	0	0	0.25	0		0	0.125	0	0.25	0.125	0
32	592	0	0.1875	0	0.3125	0	0		509	0	0	0.25	0	0.25	0		0	0.09375	0.125	0.15625	0.125	0
33	592	0	0.1875	0	0.3125	0	0		600	0	0	0.125	0	0.375	0		0	0.09375	0.0625	0.15625	0.1875	0
34	713	0	0	0.375	0	0.125	0		490	0	0.125	0	0.375	0	0		0	0.0625	0.1875	0.1875	0.0625	0
35	454(515,575)	0	0.125	0	0.375	0	0		667	0	0	0.125	0	0.375	0		0	0.0625	0.0625	0.1875	0.1875	0
36	454(515,575)	0	0.125	0	0.375	0	0		860	0	0	0	0	0.5	0		0	0.0625	0	0.1875	0.25	0
37	454(515,575)	0	0.125	0	0.375	0	0		702	0	0	0	0	0.5	0		0	0.0625	0	0.1875	0.25	0
38	515(454,575)	0	0.125	0	0.375	0	0		505	0	0	0	0	0.5	0		0	0.0625	0	0.1875	0.25	0
39	515(454,575)	0	0.125	0	0.375	0	0		581	0	0	0	0	0.5	0		0	0.0625	0	0.1875	0.25	0
40	515(454,575)	0	0.125	0	0.375	0	0		827	0	0	0	0	0.5	0		0	0.0625	0	0.1875	0.25	0
41	575(454,515)	0	0.125	0	0.375	0	0		512	0	0	0	0	0.5	0		0	0.0625	0	0.1875	0.25	0
42	575(454,515)	0	0.125	0	0.375	0	0		755	0	0	0	0	0.5	0		0	0.0625	0	0.1875	0.25	0
43	575(454,515)	0	0.125	0	0.375	0	0		603	0	0	0	0	0.5	0		0	0.0625	0	0.1875	0.25	0
44	542	0	0	0	0	0.5	0		625	0	0.0625	0.25	0.1875	0	0		0	0.03125	0.125	0.09375	0.25	0
45	327	0	0	0	0	0.5	0		709	0	0.0625	0.25	0.1875	0	0		0	0.03125	0.125	0.09375	0.25	0
46	748	0.25	0	0	0.0625	0.15625	0.03125		824	0.0625	0.125	0.125	0.0625	0.125	0		0.15625	0.0625	0.0625	0.0625	0.140625	0.015625
47	748	0.25	0	0	0.0625	0.15625	0.03125		821	0.0625	0.125	0.125	0.0625	0.125	0		0.15625	0.0625	0.0625	0.0625	0.140625	0.015625
48	748	0.25	0	0	0.0625	0.15625	0.03125		822	0.0625	0.125	0.125	0.0625	0.125	0		0.15625	0.0625	0.0625	0.0625	0.140625	0.015625
49	769	0.1875	0.125	0	0.125	0.0625	0		734	0	0.125	0	0.0625	0.28125	0.03125		0.09375	0.125	0	0.09375	0.171875	0.015625
50	769	0.1875	0.125	0	0.125	0.0625	0		735	0	0.125	0	0.0625	0.28125	0.03125		0.09375	0.125	0	0.09375	0.171875	0.015625
51	769	0.1875	0.125	0	0.125	0.0625	0		638	0	0.125	0	0	0.375	0		0.09375	0.125	0	0.0625	0.21875	0
52	769	0.1875	0.125	0	0.125	0.0625	0		708	0	0.125	0	0	0.375	0		0.09375	0.125	0	0.0625	0.21875	0
53	520	0.125	0	0	0.25	0.125	0		671	0.0625	0.125	0.125	0.0625	0.125	0		0.09375	0.0625	0.0625	0.15625	0.125	0
54	787(788)	0.125	0.0625	0	0	0.3125	0		761	0	0.0625	0.25	0.0625	0.125	0		0.0625	0.0625	0.125	0.03125	0.21875	0
55	787(788)	0.125	0.0625	0	0	0.3125	0		762	0	0.0625	0.25	0.0625	0.125	0		0.0625	0.0625	0.125	0.03125	0.21875	0
56	711	0.0625	0.125	0	0.0625	0.25	0		645	0.0625	0	0.125	0.125	0.1875	0		0.0625	0.0625	0.0625	0.09375	0.21875	0
57	788(787)	0.125	0.0625	0	0	0.3125	0		764	0	0.0625	0.125	0.1875	0.125	0		0.0625	0.0625	0.0625	0.09375	0.21875	0
58	520	0.125	0	0	0.25	0.125	0		811	0	0.125	0	0.15625	0.203125	0.015625		0.0625	0.0625	0	0.203125	0.164062	0.0078125
59	520	0.125	0	0	0.25	0.125	0		663	0	0.125	0	0.1875	0.15625	0.03125		0.0625	0.0625	0	0.21875	0.140625	0.015625
60	788(787)	0.125	0.0625	0	0	0.3125	0		554	0	0.0625	0	0.3125	0.125	0		0.0625	0.0625	0	0.15625	0.21875	0
61	519	0.125	0	0	0.25	0.125	0		654	0	0	0.125	0.25	0.125	0		0.0625	0	0.0625	0.25	0.125	0
62	519	0.125	0	0	0.25	0.125	0		650	0	0	0.125	0.125	0.25	0		0.0625	0	0.0625	0.1875	0.1875	0
63	519	0.125	0	0	0.25	0.125	0		643	0	0	0.125	0.125	0.25	0		0.0625	0	0.0625	0.1875	0.1875	0
64	613	0	0.25	0	0	0.25	0		801	0.0625	0.03125	0	0.28125	0.125	0		0.03125	0.140625	0	0.140625	0.1875	0
65	670	0.0625	0.125	0.125	0.0625	0.125	0		569	0	0	0.125	0.0625	0.28125	0.03125		0.03125	0.0625	0.125	0.0625	0.203125	0.015625
66	670	0.0625	0.125	0.125	0.0625	0.125	0		507	0	0	0.125	0.0625	0.3125	0		0.03125	0.0625	0.125	0.0625	0.21875	0
67	670	0.0625	0.125	0.125	0.0625	0.125	0		750	0	0	0.0625	0.03125	0.390625	0.015625		0.03125	0.0625	0.09375	0.046875	0.257812	0.0078125
68	711	0.0625	0.125	0	0.0625	0.25	0		704	0	0	0.125	0.125	0.25	0		0.03125	0.0625	0.0625	0.09375	0.25	0
69	724	0.0625	0.125	0	0.0625	0.25	0		740	0	0	0.125	0.125	0.25	0		0.03125	0.0625	0.0625	0.09375	0.25	0
70	724	0.0625	0.125	0	0.0625	0.25	0		664	0	0	0.125	0.0625	0.28125	0.03125		0.03125	0.0625	0.0625	0.0625	0.265625	0.015625
71	792	0.0625	0.0625	0.125	0.1875	0.0625	0		791	0	0	0	0.4375	0.0625	0		0.03125	0.03125	0.0625	0.3125	0.0625	0
72	792	0.0625	0.0625	0.125	0.1875	0.0625	0		572	0	0	0	0.375	0.125	0		0.03125	0.03125	0.0625	0.28125	0.09375	0
73	792	0.0625	0.0625	0.125	0.1875	0.0625	0		691	0	0	0	0.3125	0.15625	0.03125		0.03125	0.03125	0.0625	0.25	0.109375	0.015625
74	793	0.0625	0.0625	0.125	0.1875	0.0625	0		434	0	0	0	0.25	0.25	0		0.03125	0.03125	0.0625	0.21875	0.15625	0
75	793	0.0625	0.0625	0.125	0.1875	0.0625	0		473	0	0	0	0.25	0.25	0		0.03125	0.03125	0.0625	0.21875	0.15625	0
76	793	0.0625	0.0625	0.125	0.1875	0.0625	0		439	0	0	0	0.25	0.25	0		0.03125	0.03125	0.0625	0.21875	0.15625	0
77	646	0.0625	0	0.125	0.125	0.1875	0		555	0	0.0625	0	0.3125	0.125	0		0.03125	0.03125	0.0625	0.21875	0.15625	0
78	646	0.0625	0	0.125	0.125	0.1875	0		493(494,570)	0	0.0625	0	0.3125	0.125	0		0.03125	0.03125	0.0625	0.21875	0.15625	0
79	536	0.0625	0	0	0.375	0.0625	0		635	0	0.0625	0.125	0.0625	0.25	0		0.03125	0.03125	0.0625	0.21875	0.15625	0
80	770	0.0625	0.0625	0	0.1875	0.1875	0		474	0	0	0	0.25	0.25	0		0.03125	0.03125	0	0.21875	0.21875	0
81	770	0.0625	0.0625	0	0.1875	0.1875	0		495	0	0	0	0.25	0.25	0		0.03125	0.03125	0	0.21875	0.21875	0
82	731	0.0625	0.03125	0	0.28125	0.125	0		557	0	0	0	0.25	0.25	0		0.03125	0.015625	0	0.265625	0.1875	0
83	731	0.0625	0.03125	0	0.28125	0.125	0		539	0	0	0	0.25	0.25	0		0.03125	0.015625	0	0.265625	0.1875	0
84	649	0.0625	0.03125	0	0.28125	0.125	0		477	0	0	0	0.25	0.25	0		0.03125	0.015625	0	0.265625	0.1875	0
85	649	0.0625	0.03125	0	0.28125	0.125	0		601	0	0	0	0.125	0.375	0		0.03125	0.015625	0	0.203125	0.25	0
86	536	0.0625	0	0	0.375	0.0625	0		739(794)	0	0	0	0.125	0.375	0		0.03125	0	0	0.25	0.21875	0
87	613	0	0.25	0	0	0.25	0		818	0	0.125	0	0.28125	0.078125	0.015625		0	0.1875	0	0.140625	0.164062	0.0078125
88	613	0	0.25	0	0	0.25	0		819	0	0.125	0	0.28125	0.078125	0.015625		0	0.1875	0	0.140625	0.164062	0.0078125
89	688	0	0.125	0.125	0	0.25	0		813	0	0.09375	0	0.25	0.140625	0.015625		0	0.109375	0.0625	0.125	0.195312	0.0078125
90	607	0	0.125	0.125	0	0.25	0		722(723,779,814)	0	0.0625	0.125	0.1875	0.125	0		0	0.09375	0.125	0.09375	0.1875	0
91	607	0	0.125	0.125	0	0.25	0		723(722,779,814)	0	0.0625	0.125	0.1875	0.125	0		0	0.09375	0.125	0.09375	0.1875	0
92	688	0	0.125	0.125	0	0.25	0		494(494,570)	0	0.0625	0	0.3125	0.125	0		0	0.09375	0.0625	0.15625	0.1875	0
93	778	0	0.125	0	0.0625	0.28125	0.03125		779(722,723,814)	0	0.0625	0.125	0.1875	0.125	0		0	0.09375	0.0625	0.125	0.203125	0.015625
94	778	0	0.125	0	0.0625	0.28125	0.03125		814(722,723,779)	0	0.0625	0.125	0.1875	0.125	0		0	0.09375	0.0625	0.125	0.203125	0.015625
95	573(614,662)	0	0.125	0	0.1875	0.15625	0.03125		570(493,494)	0	0.0625	0	0.3125	0.125	0		0	0.09375	0	0.25	0.140625	0.015625
96	745(746)	0	0.125	0	0	0.375	0		737	0	0.0625	0	0.25	0.15625	0.03125		0	0.09375	0	0.125	0.265625	0.015625
97	745(746)	0	0.125	0	0	0.375	0		783	0	0.0625	0	0.25	0.15625	0.03125		0	0.09375	0	0.125	0.265625	0.015625
98	573(614,662)	0	0.125	0	0.1875	0.15625	0.03125		763	0	0.03125	0.25	0.15625	0.0625	0		0	0.078125	0.125	0.171875	0.109375	0.015625
99	614(573,662)	0	0.125	0	0.1875	0.15625	0.03125		820	0	0.03125	0.125	0.15625	0.1875	0		0	0.078125	0.0625	0.171875	0.171875	0.015625
100	614(573,662)	0	0.125	0	0.1875	0.15625	0.03125		648	0	0.03125	0	0.15625	0.3125	0		0	0.078125	0	0.171875	0.234375	0.015625
101	662(573,614)	0	0.125	0	0.1875	0.15625	0.03125		676	0	0.03125	0	0.15625	0.3125	0		0	0.078125	0	0.171875	0.234375	0.015625
102	662(573,614)	0	0.125	0	0.1875	0.15625	0.03125		829	0	0.03125	0	0.15625	0.3125	0		0	0.078125	0	0.171875	0.234375	0.015625
103	574	0	0.125	0	0.1875	0.15625	0.03125		794(739)	0	0	0	0.125	0.375	0		0	0.0625	0	0.15625	0.265625	0.015625
104	574	0	0.125	0	0.1875	0.15625	0.03125		759(760)	0	0	0	0.125	0.375	0		0	0.0625	0	0.15625	0.265625	0.015625
105	540	0	0.125	0	0.1875	0.15625	0.03125		760(759)	0	0	0	0.125	0.375	0		0	0.0625	0	0.15625	0.265625	0.015625
106	540	0	0.125	0	0.1875	0.15625	0.03125		771	0	0	0	0.125	0.375	0		0	0.0625	0	0.15625	0.265625	0.015625
107	746(745)	0	0.125	0	0	0.375	0		692	0	0	0	0.125	0.375	0		0	0.0625	0	0.0625	0.375	0
108	768	0	0.125	0	0	0.375	0		800	0	0	0	0.125	0.375	0		0	0.0625	0	0.0625	0.375	0
109	746(745)	0	0.125	0	0	0.375	0		651	0	0	0	0.125	0.375	0		0	0.0625	0	0.0625	0.375	0
110	639	0	0.125	0	0	0.375	0		784	0	0	0	0.0625	0.40625	0.03125		0	0.0625	0	0.03125	0.390625	0.015625
111	639	0	0.125	0	0	0.375	0		567(706)	0	0	0	0	0.5	0		0	0.0625	0	0	0.4375	0
112	768	0	0.125	0	0	0.375	0		756	0	0	0	0	0.5	0		0	0.0625	0	0	0.4375	0
113	732	0	0.09375	0	0.25	0.140625	0.015625		611	0	0	0	0.125	0.375	0		0	0.046875	0	0.1875	0.257812	0.0078125
114	732	0	0.09375	0	0.25	0.140625	0.015625		766	0	0	0	0.125	0.375	0		0	0.046875	0	0.1875	0.257812	0.0078125
115	726	0	0.0625	0.25	0.0625	0.125	0		571	0	0	0	0.125	0.375	0		0	0.03125	0.125	0.09375	0.25	0
116	726	0	0.0625	0.25	0.0625	0.125	0		682	0	0	0	0.125	0.375	0		0	0.03125	0.125	0.09375	0.25	0
117	726	0	0.0625	0.25	0.0625	0.125	0		672	0	0	0	0.0625	0.40625	0.03125		0	0.03125	0.125	0.0625	0.265625	0.015625
118	644	0	0.0625	0.125	0.1875	0.125	0		781	0	0	0	0.0625	0.4375	0		0	0.03125	0.0625	0.125	0.28125	0
119	644	0	0.0625	0.125	0.1875	0.125	0		694	0	0	0	0	0.5	0		0	0.03125	0.0625	0.09375	0.3125	0
120	627(628)	0	0.0625	0.125	0.1875	0.125	0		596	0	0	0	0	0.5	0		0	0.03125	0.0625	0.09375	0.3125	0
121	627(628)	0	0.0625	0.125	0.1875	0.125	0		631	0	0	0	0	0.5	0		0	0.03125	0.0625	0.09375	0.3125	0
122	628(627)	0	0.0625	0.125	0.1875	0.125	0		810	0	0	0	0	0.5	0		0	0.03125	0.0625	0.09375	0.3125	0
123	628(627)	0	0.0625	0.125	0.1875	0.125	0		565	0	0	0	0	0.5	0		0	0.03125	0.0625	0.09375	0.3125	0
124	629(630,780)	0	0.0625	0.125	0.1875	0.125	0		641	0	0	0	0	0.5	0		0	0.03125	0.0625	0.09375	0.3125	0
125	629(630,780)	0	0.0625	0.125	0.1875	0.125	0		706	0	0	0	0	0.5	0		0	0.03125	0.0625	0.09375	0.3125	0
126	630(629,780)	0	0.0625	0.125	0.1875	0.125	0		487	0	0	0	0	0.5	0		0	0.03125	0.0625	0.09375	0.3125	0
127	630(629,780)	0	0.0625	0.125	0.1875	0.125	0		566	0	0	0	0	0.5	0		0	0.03125	0.0625	0.09375	0.3125	0
128	780(629,630)	0	0.0625	0.125	0.1875	0.125	0		480	0	0	0	0	0.5	0		0	0.03125	0.0625	0.09375	0.3125	0
129	780(629,630)	0	0.0625	0.125	0.1875	0.125	0		610	0	0	0	0	0.5	0		0	0.03125	0.0625	0.09375	0.3125	0
130	461	0	0.0625	0	0.3125	0.125	0		632(610)	0	0	0	0	0.5	0		0	0.03125	0	0.15625	0.3125	0
131	461	0	0.0625	0	0.3125	0.125	0		511	0	0	0	0	0.5	0		0	0.03125	0	0.15625	0.3125	0
132	529(530)	0	0.0625	0	0.3125	0.125	0		774	0	0	0	0	0.5	0		0	0.03125	0	0.15625	0.3125	0
133	529(530)	0	0.0625	0	0.3125	0.125	0		476	0	0	0	0	0.5	0		0	0.03125	0	0.15625	0.3125	0
134	530(529)	0	0.0625	0	0.3125	0.125	0		618	0	0	0	0	0.5	0		0	0.03125	0	0.15625	0.3125	0
135	530(529)	0	0.0625	0	0.3125	0.125	0		741	0	0	0	0	0.5	0		0	0.03125	0	0.15625	0.3125	0
136	738(782)	0	0.0625	0	0.25	0.15625	0.03125		432	0	0	0	0	0.5	0		0	0.03125	0	0.125	0.328125	0.015625
137	738(782)	0	0.0625	0	0.25	0.15625	0.03125		634	0	0	0	0	0.5	0		0	0.03125	0	0.125	0.328125	0.015625
138	782(738)	0	0.0625	0	0.25	0.15625	0.03125		548	0	0	0	0	0.5	0		0	0.03125	0	0.125	0.328125	0.015625
139	782(738)	0	0.0625	0	0.25	0.15625	0.03125		547	0	0	0	0	0.5	0		0	0.03125	0	0.125	0.328125	0.015625
140	623(661)	0	0	0	0	0.5	0		514	0	0	0	0	0.5	0		0	0	0	0	0.5	0
Sum																	4.6875	8.64062	9.03125	18.9062	28.2266	0.507812
Contribution（%）																	0.0669643	0.123438	0.129018	0.270089	0.403237	0.00725446
